# Supplementary material for: Genome-wide association study of the reproductive, body size, and carcass-related latent and directly measured traits in admixed beef heifers
Source: Front Genet. 2026 Jul 7;17:1653878. doi: 10.3389/fgene.2026.1653878 (PMC13384437; doi:10.3389/fgene.2026.1653878)
Supplement: Supplementary file 1 [file Table2.xlsx]

## Sheet: Abbreviation Key
Abbreviation or Term	Description
001 or 90 or 95	pi value, the proportion of markers not included, for that analysis
AFC	Antral Follicular Count
BC	univariate analysis of Body Composition (Model 1)
BS1	univariate analysis of Body Size (Model 1)
BS2	univariate analysis of Body Size (Model 2)
chr	chromosome number of map
end_SNP	bp of SNP that ends the window
estimate	posterior estimate
GWAS	posterior summary of genomic windows analyzed
iBWT	univariate analysis of body weight (representative trait)
iDENS	univariate analysis of body density (NC-ERT trait)
iIMF	univariate analysis of intramuscular fat (NC-ERT trait)
iYG	univariate analysis of yield grade (representative trait)
MTM1	multi-trait analysis using Model 1 UBT (BS, BC)
MTM2	multi-trait analysis using Model 2 UBT (BS, OS)
numSNP	number of SNP in the window
OS	univariate analysis of ovary size (Model 2)
position	marker base pair position on given chromosome
PPA_t	t-statistic of posterior probability of association
pr	percent
SEM1	structural equation modeling using Model 1 UBT (BS, BC) and causal structure
SEM2	structural equation modeling using Model 2 UBT (BS, OS) and causal structure
start_SNP	bp of SNP that starts the window
VAR	MCMC samples of model variances
wEnd	bp that ends the window
window	1 Mb window ID of SNP based on chromosome and SNP positions
WPPA	window posterior probability of association
wStart	bp that starts the window
YG	univariate analysis of yield grade UBT (Model 2)

## Sheet: Wndws Interest
Posterior Probability of Association Values
window	chr	wStart	wEnd	start_SNP	end_SNP	numSNP	AllCount50	AllP50	AllCount70	AllP70	AllCount80	AllP80	AFC001_WPPA	BC001_WPPA	BS1001_WPPA	BS2001_WPPA	iBWT001_WPPA	iDENS001_WPPA	iIMF001_WPPA	iYG001_WPPA	OS001_WPPA	YG001_WPPA	AFC90_WPPA	BC90_WPPA	BS190_WPPA	BS290_WPPA	iBWT90_WPPA	iDENS90_WPPA	iIMF90_WPPA	iYG90_WPPA	MTM190_BC_WPPA	MTM190_BS_WPPA	MTM290_BS_WPPA	MTM290_OS_WPPA	OS90_WPPA	SEM190_iBC_WPPA	SEM190_dBC_WPPA	SEM190_oBC_WPPA	SEM190_oBS_WPPA	SEM290_iOS_WPPA	SEM290_dOS_WPPA	SEM290_oBS_WPPA	SEM290_oOS_WPPA	YG90_WPPA	AFC95_WPPA	BC95_WPPA	BS195_WPPA	BS295_WPPA	iBWT95_WPPA
349	3	52000000	53000000	52005921	52988163	193	34	0.809524	9	0.214286	4	0.0952381	0.796	0.8165	0.748	0.7215	0.693	0.889	0.7805	0.8145	0.7795	0.832	0.5965	0.6345	0.583	0.5565	0.4915	0.699	0.605	0.633	0.654	0.598	0.564	0.586	0.5815	0.58	0.6325	0.646	0.58	0.554	0.603	0.554	0.6075	0.6275	0.522	0.5415	0.512	0.486	0.4255
586	5	48000000	49000000	48001664	48987931	128	4	0.0952381	0	0	0	0	0.42	0.525	0.434	0.376	0.343	0.594	0.4495	0.512	0.4165	0.5065	0.339	0.408	0.3545	0.326	0.287	0.444	0.3805	0.3955	0.4315	0.369	0.3305	0.3695	0.3635	0.344	0.367	0.3685	0.344	0.327	0.368	0.327	0.365	0.3985	0.294	0.373	0.3135	0.3215	0.2665
644	5	106000000	107000000	106003473	106990076	212	35	0.833333	27	0.642857	11	0.261905	0.975	0.972	0.933	0.9475	0.9295	0.999	0.9655	0.9745	0.9755	0.9705	0.7285	0.7405	0.704	0.6935	0.6105	0.8255	0.7245	0.7435	0.743	0.705	0.6875	0.721	0.726	0.71	0.732	0.7345	0.71	0.698	0.722	0.698	0.731	0.7575	0.6295	0.6325	0.594	0.611	0.526
695	6	36000000	37000000	36001162	36999602	245	35	0.833333	32	0.761905	11	0.261905	0.929	0.946	0.892	0.903	0.8825	0.97	0.922	0.944	0.9235	0.942	0.7685	0.7845	0.73	0.7325	0.7255	0.8485	0.76	0.7795	0.7865	0.746	0.7445	0.7725	0.7555	0.7395	0.786	0.7925	0.7395	0.725	0.769	0.725	0.7685	0.7695	0.6585	0.6845	0.647	0.6455	0.6545
696	6	37000000	38000000	37000373	37999069	225	35	0.833333	31	0.738095	11	0.261905	0.9285	0.9525	0.924	0.9075	0.9075	0.9795	0.93	0.957	0.939	0.957	0.736	0.7585	0.7135	0.698	0.7465	0.819	0.733	0.7495	0.7665	0.7175	0.7135	0.7155	0.727	0.7245	0.7725	0.785	0.7245	0.7005	0.74	0.7005	0.739	0.7565	0.6085	0.6535	0.6185	0.6315	0.758
697	6	38000000	39000000	38001622	38983090	170	32	0.761905	10	0.238095	7	0.166667	0.811	0.857	0.769	0.761	0.707	0.927	0.834	0.846	0.807	0.8635	0.599	0.588	0.5615	0.5185	0.4745	0.6805	0.5715	0.609	0.629	0.5795	0.5315	0.556	0.58	0.574	0.5985	0.608	0.574	0.548	0.5985	0.548	0.6045	0.604	0.497	0.5105	0.474	0.4525	0.413
777	7	0	1000000	130947	991649	126	4	0.0952381	0	0	0	0	0.4385	0.5495	0.4285	0.3705	0.313	0.6795	0.473	0.513	0.451	0.504	0.3645	0.4145	0.346	0.3225	0.2815	0.467	0.3825	0.3895	0.4075	0.3735	0.338	0.38	0.3475	0.357	0.4385	0.4255	0.357	0.367	0.3795	0.367	0.382	0.3955	0.328	0.3495	0.3125	0.2735	0.2605
799	7	22000000	23000000	22001928	22995940	131	5	0.119048	0	0	0	0	0.4725	0.5515	0.462	0.417	0.4	0.6605	0.495	0.5465	0.509	0.5375	0.394	0.4025	0.369	0.353	0.309	0.488	0.3915	0.4375	0.417	0.3955	0.388	0.4205	0.3765	0.379	0.431	0.428	0.379	0.384	0.401	0.384	0.395	0.401	0.352	0.3705	0.3305	0.337	0.274
1512	14	22000000	23000000	22008895	22999212	164	4	0.0952381	0	0	0	0	0.487	0.5265	0.4775	0.463	0.423	0.6005	0.487	0.524	0.4935	0.532	0.4155	0.4355	0.3735	0.4125	0.3625	0.484	0.419	0.48	0.465	0.436	0.4255	0.4285	0.3975	0.396	0.4395	0.44	0.396	0.402	0.4195	0.402	0.426	0.456	0.3795	0.3755	0.3825	0.3665	0.306
1514	14	24000000	25000000	24001112	24987818	173	30	0.714286	5	0.119048	1	0.0238095	0.704	0.73	0.695	0.6465	0.6155	0.8005	0.6915	0.732	0.672	0.7355	0.5425	0.5725	0.5325	0.5085	0.4635	0.6515	0.5455	0.5875	0.589	0.5475	0.507	0.566	0.5335	0.563	0.598	0.586	0.563	0.497	0.54	0.497	0.5435	0.5925	0.4725	0.51	0.488	0.432	0.394
1596	15	23000000	24000000	23004110	23994708	123	2	0.047619	0	0	0	0	0.4625	0.4965	0.414	0.3535	0.337	0.6655	0.4515	0.507	0.4495	0.491	0.3495	0.392	0.3375	0.3165	0.2705	0.4425	0.357	0.3885	0.4195	0.374	0.3475	0.396	0.359	0.364	0.374	0.377	0.364	0.348	0.3755	0.348	0.3745	0.3815	0.333	0.3475	0.323	0.311	0.277
1948	20	4000000	5000000	4032171	4999156	221	35	0.833333	31	0.738095	11	0.261905	0.984	0.985	0.974	0.9675	0.946	0.9985	0.978	0.989	0.9825	0.984	0.7415	0.7695	0.741	0.706	0.6435	0.8165	0.7645	0.7675	0.785	0.733	0.7135	0.7455	0.7515	0.7295	0.7705	0.7815	0.7295	0.7145	0.732	0.7145	0.736	0.772	0.642	0.6695	0.6105	0.591	0.536
1949	20	5000000	6000000	5000086	5996639	240	35	0.833333	35	0.833333	27	0.642857	0.996	0.995	0.982	0.989	0.981	0.9995	0.987	0.996	0.991	0.994	0.818	0.84	0.812	0.7775	0.739	0.8995	0.815	0.847	0.8445	0.8105	0.7805	0.8	0.8165	0.8035	0.841	0.8525	0.8035	0.789	0.817	0.789	0.8235	0.845	0.7075	0.7305	0.706	0.6735	0.6205
1966	20	22000000	23000000	22041496	22996991	117	1	0.0238095	0	0	0	0	0.3645	0.427	0.354	0.32	0.2715	0.553	0.3915	0.433	0.369	0.447	0.333	0.374	0.311	0.2985	0.2645	0.4065	0.3455	0.3445	0.3975	0.337	0.321	0.3405	0.322	0.334	0.3835	0.38	0.334	0.3095	0.325	0.3095	0.3285	0.351	0.287	0.323	0.2875	0.275	0.2295
2226	24	26000000	27000000	26002012	26995595	232	35	0.833333	31	0.738095	11	0.261905	0.918	0.9305	0.909	0.8795	0.876	0.972	0.9195	0.9385	0.9225	0.9415	0.7385	0.756	0.7315	0.7135	0.654	0.833	0.741	0.7815	0.768	0.7375	0.7135	0.738	0.745	0.7375	0.7695	0.781	0.7375	0.7115	0.741	0.7115	0.7415	0.7615	0.6505	0.679	0.6475	0.613	0.551
2227	24	27000000	28000000	27004050	27998189	154	6	0.142857	0	0	0	0	0.478	0.569	0.51	0.4735	0.4105	0.658	0.517	0.5525	0.4875	0.5565	0.3845	0.4585	0.3975	0.372	0.3375	0.4935	0.407	0.438	0.443	0.396	0.4	0.405	0.418	0.4275	0.462	0.464	0.4275	0.413	0.414	0.413	0.4145	0.4315	0.355	0.3865	0.3765	0.3815	0.313
					PPA_w_ >= 0.5	2854	16
					PPA_w_ >= 0.7	1911			9
					PPA_w_ >= 0.8	1911					9
Percent of Genetic Variance of those regions
window	chr	wStart	wEnd	start_SNP	end_SNP	numSNP	AFC001_prGenVar	BC001_prGenVar	BS1001_prGenVar	BS2001_prGenVar	iBWT001_prGenVar	iDENS001_prGenVar	iIMF001_prGenVar	iYG001_prGenVar	OS001_prGenVar	YG001_prGenVar	AFC90_prGenVar	BC90_prGenVar	BS190_prGenVar	BS290_prGenVar	iBWT90_prGenVar	iDENS90_prGenVar	iIMF90_prGenVar	iYG90_prGenVar	MTM190_BC_prGenVar	MTM190_BS_prGenVar	MTM290_BS_prGenVar	MTM290_OS_prGenVar	OS90_prGenVar	SEM190_iBC_prGenVar	SEM190_dBC_prGenVar	SEM190_oBC_prGenVar	SEM190_oBS_prGenVar	SEM290_iOS_prGenVar	SEM290_dOS_prGenVar	SEM290_oBS_prGenVar	SEM290_oOS_prGenVar	YG90_prGenVar	AFC95_prGenVar	BC95_prGenVar	BS195_prGenVar	BS295_prGenVar	iBWT95_prGenVar	iDENS95_prGenVar	iIMF95_prGenVar	iYG95_prGenVar	OS95_prGenVar	YG95_prGenVar
349	3	52000000	53000000	52005921	52988163	193	0.150383	0.15741	0.146385	0.140885	0.136839	0.18052	0.152067	0.160545	0.148836	0.162352	0.150803	0.162213	0.146827	0.138304	0.127133	0.172479	0.156482	0.161496	0.163438	0.153962	0.140295	0.147805	0.159093	0.145825	0.161184	0.160069	0.145825	0.137945	0.152454	0.137945	0.152241	0.161514	0.146779	0.175741	0.144884	0.134902	0.121988	0.167868	0.165308	0.158595	0.147646	0.159122
586	5	48000000	49000000	48001664	48987931	128	0.101437	0.1116	0.103677	0.098784	0.09445	0.1211	0.105465	0.112959	0.101995	0.109664	0.097954	0.111694	0.099672	0.097037	0.089349	0.119705	0.114222	0.113134	0.116521	0.103227	0.095164	0.103193	0.104415	0.095697	0.104589	0.104053	0.095697	0.095463	0.099877	0.095463	0.099717	0.115384	0.094811	0.11975	0.103128	0.10072	0.090993	0.118292	0.104161	0.113172	0.098264	0.112867
644	5	106000000	107000000	106003473	106990076	212	0.174207	0.18066	0.169762	0.165407	0.156343	0.202772	0.174379	0.17844	0.17264	0.182653	0.17694	0.178548	0.166287	0.16249	0.148984	0.205197	0.17526	0.181967	0.186025	0.171236	0.159854	0.16942	0.170903	0.166257	0.179096	0.178297	0.166257	0.162307	0.173126	0.162307	0.173315	0.178351	0.171108	0.175743	0.162806	0.168926	0.142032	0.20272	0.17479	0.182379	0.170635	0.188127
695	6	36000000	37000000	36001162	36999602	245	0.196193	0.20713	0.188788	0.191644	0.267675	0.231466	0.199046	0.20794	0.198952	0.210083	0.196048	0.206053	0.185935	0.212528	1.09214	0.230133	0.193866	0.205342	0.209559	0.194652	0.194261	0.192101	0.196069	0.190359	0.210654	0.208593	0.190359	0.196358	0.196753	0.196358	0.197857	0.205315	0.190782	0.208171	0.183735	0.252647	1.42385	0.233286	0.19494	0.209454	0.18865	0.205906
696	6	37000000	38000000	37000373	37999069	225	0.175694	0.1896	0.17472	0.172471	0.594301	0.204496	0.17949	0.189168	0.177479	0.190424	0.180217	0.193785	0.178028	0.239229	2.58627	0.204655	0.177023	0.181807	0.190318	0.179401	0.209394	0.19374	0.180348	0.179181	0.189962	0.190031	0.179181	0.192176	0.186743	0.192176	0.189083	0.191189	0.17209	0.199172	0.168586	0.361674	4.9175	0.210333	0.17604	0.186926	0.178031	0.183454
697	6	38000000	39000000	38001622	38983090	170	0.148654	0.15262	0.141404	0.140718	0.128295	0.167573	0.14768	0.153937	0.142785	0.155503	0.147535	0.145836	0.142714	0.130309	0.125887	0.168069	0.147356	0.158439	0.155128	0.142887	0.131179	0.139307	0.147615	0.142243	0.149391	0.149085	0.142243	0.137885	0.147383	0.137885	0.148086	0.155434	0.143297	0.154389	0.132308	0.133239	0.121058	0.163003	0.161941	0.160038	0.158729	0.153126
777	7	0	1000000	130947	991649	126	0.102355	0.110899	0.10344	0.096868	0.094553	0.123534	0.103918	0.109287	0.102886	0.109131	0.102714	0.106257	0.100845	0.098313	0.087686	0.125671	0.107308	0.105326	0.109146	0.099085	0.098577	0.102088	0.101598	0.101396	0.11118	0.111042	0.101396	0.099125	0.103665	0.099125	0.103744	0.111223	0.101357	0.106063	0.096549	0.090281	0.084782	0.120808	0.107452	0.110625	0.098909	0.11355
799	7	22000000	23000000	22001928	22995940	131	0.107439	0.12096	0.106021	0.101768	0.099321	0.127028	0.108841	0.114299	0.108271	0.114422	0.11222	0.109124	0.102941	0.106725	0.09362	0.130138	0.111915	0.113447	0.120808	0.108882	0.104012	0.109493	0.105312	0.104235	0.118412	0.11812	0.104235	0.106877	0.109236	0.106877	0.109464	0.107992	0.106482	0.11418	0.100545	0.105107	0.088138	0.121328	0.113225	0.116404	0.105628	0.112992
1512	14	22000000	23000000	22008895	22999212	164	0.116328	0.125948	0.114858	0.110951	0.108205	0.135236	0.118245	0.121386	0.118485	0.125582	0.116321	0.122079	0.11131	0.116583	0.108059	0.130319	0.120041	0.126498	0.126099	0.117962	0.115789	0.118346	0.115094	0.113948	0.118853	0.117729	0.113948	0.111917	0.115805	0.111917	0.115937	0.123035	0.117451	0.117704	0.122709	0.110853	0.100121	0.132327	0.116803	0.125612	0.119288	0.127028
1514	14	24000000	25000000	24001112	24987818	173	0.145405	0.155057	0.147941	0.138326	0.133683	0.17122	0.150517	0.153619	0.145659	0.159158	0.144044	0.156275	0.148654	0.136946	0.12641	0.170269	0.14699	0.155568	0.155692	0.146667	0.132323	0.144568	0.13963	0.146655	0.1533	0.152674	0.146655	0.1329	0.140373	0.1329	0.141967	0.157388	0.143185	0.149561	0.146637	0.129763	0.117466	0.172467	0.149352	0.159811	0.142129	0.157453
1596	15	23000000	24000000	23004110	23994708	123	0.105482	0.108725	0.101568	0.096368	0.096015	0.123614	0.10564	0.109777	0.103881	0.108574	0.10779	0.108706	0.101376	0.094565	0.087009	0.121313	0.099761	0.112231	0.111051	0.103438	0.097905	0.107857	0.108532	0.101085	0.105949	0.106097	0.101085	0.098158	0.105895	0.098158	0.106205	0.120681	0.100265	0.1069	0.100091	0.092432	0.086473	0.116209	0.102292	0.112596	0.113153	0.106446
1948	20	4000000	5000000	4032171	4999156	221	0.178968	0.190622	0.176174	0.172929	0.160521	0.209512	0.182142	0.190244	0.1805	0.194272	0.178384	0.187432	0.178679	0.163981	0.152047	0.20816	0.181483	0.191623	0.198216	0.176465	0.166793	0.179283	0.177084	0.173651	0.19172	0.191791	0.173651	0.171915	0.173003	0.171915	0.173444	0.186109	0.17691	0.186334	0.172304	0.157044	0.144711	0.212429	0.17666	0.188238	0.177874	0.194127
1949	20	5000000	6000000	5000086	5996639	240	0.203711	0.217749	0.206055	0.1907	0.18317	0.233993	0.20813	0.217014	0.202916	0.220723	0.201405	0.218628	0.202594	0.183555	0.170999	0.245244	0.203215	0.216563	0.220517	0.203685	0.188648	0.204298	0.201452	0.202323	0.217758	0.217488	0.202323	0.190703	0.201672	0.190703	0.202259	0.213581	0.199503	0.213329	0.203704	0.181716	0.166125	0.238128	0.200278	0.216729	0.219902	0.235106
1966	20	22000000	23000000	22041496	22996991	117	0.097782	0.102649	0.095869	0.091575	0.088642	0.114284	0.099979	0.102682	0.100275	0.103958	0.096288	0.110386	0.094648	0.092137	0.082786	0.11235	0.100145	0.100482	0.108154	0.095518	0.092158	0.098883	0.095585	0.097963	0.109955	0.108074	0.097963	0.087592	0.0947	0.087592	0.095225	0.110714	0.096628	0.106015	0.093755	0.08508	0.076014	0.120093	0.10296	0.102402	0.099373	0.103602
2226	24	26000000	27000000	26002012	26995595	232	0.186429	0.201319	0.182902	0.177349	0.171876	0.22368	0.195924	0.199736	0.187457	0.199519	0.189685	0.19763	0.189633	0.179146	0.162551	0.221586	0.188117	0.199628	0.202107	0.191799	0.178894	0.187233	0.188023	0.189703	0.1992	0.200605	0.189703	0.175368	0.189439	0.175368	0.189307	0.194537	0.187687	0.196365	0.195067	0.172521	0.153975	0.239752	0.189736	0.200936	0.18076	0.198231
2227	24	27000000	28000000	27004050	27998189	154	0.108147	0.119969	0.114632	0.108733	0.104987	0.128673	0.113408	0.120465	0.109311	0.118663	0.111653	0.126436	0.113144	0.116576	0.105962	0.12916	0.115036	0.120935	0.117772	0.108271	0.111122	0.10893	0.10943	0.111281	0.129416	0.12725	0.111281	0.11249	0.107828	0.11249	0.108044	0.121507	0.101451	0.116791	0.119091	0.131516	0.103884	0.129305	0.108633	0.114837	0.108105	0.116948
Percent genetic variance of regions with WPPA >= 0.7
window	chr	wStart	wEnd	start_SNP	end_SNP	numSNP	AFC001_prGenVar	BC001_prGenVar	BS1001_prGenVar	BS2001_prGenVar	iBWT001_prGenVar	iDENS001_prGenVar	iIMF001_prGenVar	iYG001_prGenVar	OS001_prGenVar	YG001_prGenVar	AFC90_prGenVar	BC90_prGenVar	BS190_prGenVar	BS290_prGenVar	iBWT90_prGenVar	iDENS90_prGenVar	iIMF90_prGenVar	iYG90_prGenVar	MTM190_BC_prGenVar	MTM190_BS_prGenVar	MTM290_BS_prGenVar	MTM290_OS_prGenVar	OS90_prGenVar	SEM190_iBC_prGenVar	SEM190_dBC_prGenVar	SEM190_oBC_prGenVar	SEM190_oBS_prGenVar	SEM290_iOS_prGenVar	SEM290_dOS_prGenVar	SEM290_oBS_prGenVar	SEM290_oOS_prGenVar	YG90_prGenVar	AFC95_prGenVar	BC95_prGenVar	BS195_prGenVar	BS295_prGenVar	iBWT95_prGenVar	iDENS95_prGenVar	iIMF95_prGenVar	iYG95_prGenVar	OS95_prGenVar	YG95_prGenVar
349	3	52000000	53000000	52005921	52988163	193	0.150383	0.15741	0.146385	0.140885		0.18052	0.152067	0.160545	0.148836	0.162352
586	5	48000000	49000000	48001664	48987931	128
644	5	106000000	107000000	106003473	106990076	212	0.174207	0.18066	0.169762	0.165407	0.156343	0.202772	0.174379	0.17844	0.17264	0.182653	0.17694	0.178548	0.166287			0.205197	0.17526	0.181967	0.186025	0.171236		0.16942	0.170903	0.166257	0.179096	0.178297	0.166257		0.173126		0.173315	0.178351						0.20272
695	6	36000000	37000000	36001162	36999602	245	0.196193	0.20713	0.188788	0.191644	0.267675	0.231466	0.199046	0.20794	0.198952	0.210083	0.196048	0.206053	0.185935	0.212528	1.09214	0.230133	0.193866	0.205342	0.209559	0.194652	0.194261	0.192101	0.196069	0.190359	0.210654	0.208593	0.190359	0.196358	0.196753	0.196358	0.197857	0.205315						0.233286		0.209454		0.205906
696	6	37000000	38000000	37000373	37999069	225	0.175694	0.1896	0.17472	0.172471	0.594301	0.204496	0.17949	0.189168	0.177479	0.190424	0.180217	0.193785	0.178028		2.58627	0.204655	0.177023	0.181807	0.190318	0.179401	0.209394	0.19374	0.180348	0.179181	0.189962	0.190031	0.179181	0.192176	0.186743	0.192176	0.189083	0.191189					4.9175	0.210333
697	6	38000000	39000000	38001622	38983090	170	0.148654	0.15262	0.141404	0.140718	0.128295	0.167573	0.14768	0.153937	0.142785	0.155503
777	7	0	1000000	130947	991649	126
799	7	22000000	23000000	22001928	22995940	131
1512	14	22000000	23000000	22008895	22999212	164
1514	14	24000000	25000000	24001112	24987818	173	0.145405	0.155057				0.17122		0.153619		0.159158
1596	15	23000000	24000000	23004110	23994708	123
1948	20	4000000	5000000	4032171	4999156	221	0.178968	0.190622	0.176174	0.172929	0.160521	0.209512	0.182142	0.190244	0.1805	0.194272	0.178384	0.187432	0.178679	0.163981		0.20816	0.181483	0.191623	0.198216	0.176465	0.166793	0.179283	0.177084	0.173651	0.19172	0.191791	0.173651	0.171915	0.173003	0.171915	0.173444	0.186109						0.212429
1949	20	5000000	6000000	5000086	5996639	240	0.203711	0.217749	0.206055	0.1907	0.18317	0.233993	0.20813	0.217014	0.202916	0.220723	0.201405	0.218628	0.202594	0.183555	0.170999	0.245244	0.203215	0.216563	0.220517	0.203685	0.188648	0.204298	0.201452	0.202323	0.217758	0.217488	0.202323	0.190703	0.201672	0.190703	0.202259	0.213581	0.199503	0.213329	0.203704			0.238128	0.200278	0.216729	0.219902	0.235106
1966	20	22000000	23000000	22041496	22996991	117
2226	24	26000000	27000000	26002012	26995595	232	0.186429	0.201319	0.182902	0.177349	0.171876	0.22368	0.195924	0.199736	0.187457	0.199519	0.189685	0.19763	0.189633	0.179146		0.221586	0.188117	0.199628	0.202107	0.191799	0.178894	0.187233	0.188023	0.189703	0.1992	0.200605	0.189703	0.175368	0.189439	0.175368	0.189307	0.194537						0.239752
2227	24	27000000	28000000	27004050	27998189	154
window		avg pr var
349		0.155487				Min	0.128295
586						Max	4.9175
644		0.177017
695		0.229967	<- iBWT drives this up
696		0.415769	<- iBWT drives this up
697		0.147917
777
799
1512
1514		0.156892
1596
1948		0.182597
1949		0.207761
1966
2226		0.193208
2227
[truncated: 5 more columns]

## Sheet: GWAS, π = 0.001
window	chr	wStart	wEnd	start_SNP	end_SNP	numSNP	AFC001_estimateGenVar	AFC001_stdGenVar	AFC001_prGenVar	AFC001_WPPA	AFC001_PPA_t	BC001_estimateGenVar	BC001_stdGenVar	BC001_prGenVar	BC001_WPPA	BC001_PPA_t	BS1001_estimateGenVar	BS1001_stdGenVar	BS1001_prGenVar	BS1001_WPPA	BS1001_PPA_t	BS2001_estimateGenVar	BS2001_stdGenVar	BS2001_prGenVar	BS2001_WPPA	BS2001_PPA_t	iBWT001_estimateGenVar	iBWT001_stdGenVar	iBWT001_prGenVar	iBWT001_WPPA	iBWT001_PPA_t	iDENS001_estimateGenVar	iDENS001_stdGenVar	iDENS001_prGenVar	iDENS001_WPPA	iDENS001_PPA_t	iIMF001_estimateGenVar	iIMF001_stdGenVar	iIMF001_prGenVar	iIMF001_WPPA	iIMF001_PPA_t	iYG001_estimateGenVar	iYG001_stdGenVar	iYG001_prGenVar	iYG001_WPPA	iYG001_PPA_t	OS001_estimateGenVar	OS001_stdGenVar	OS001_prGenVar
1	1	0	1000000	655346	982238	14	0.0040036	0.00453658	0.014422	0.0045	0.0265704	3.07668e-05	4.45348e-05	0.014941	0.0075	0.033876	2.83504e-05	3.21143e-05	0.012822	0.005	0.0274113	3.23341e-05	3.90378e-05	0.013882	0.0055	0.0232313	0.112985	0.147922	0.013896	0.005	0.0205075	7.84453e-07	9.76516e-07	0.017758	0.0125	0.045284	1.70515e-05	4.27592e-05	0.014958	0.009	0.0316251	5.74525e-07	5.82059e-07	0.013816	0.001	0.0326856	3.28128e-05	3.88346e-05	0.01502
2	1	1000000	2000000	1001634	1989195	50	0.0112962	0.0055543	0.040837	0.019	0.0444309	9.49287e-05	7.04633e-05	0.046228	0.0315	0.0698513	9.01854e-05	4.4328e-05	0.040959	0.017	0.0404966	9.09409e-05	5.65178e-05	0.039108	0.0155	0.0374256	0.300665	0.146745	0.036997	0.0165	0.0417219	2.16169e-06	1.46313e-06	0.048685	0.031	0.0671324	4.7522e-05	2.74449e-05	0.042632	0.025	0.0568364	1.88398e-06	9.66174e-07	0.045383	0.029	0.0648358	8.94454e-05	4.54193e-05	0.04097
3	1	2000000	3000000	2003168	2996976	35	0.00767312	0.00429666	0.027799	0.0065	0.0274548	6.17149e-05	8.71294e-05	0.02988	0.0075	0.0338647	6.13297e-05	3.61484e-05	0.027784	0.009	0.0297835	6.1491e-05	3.89091e-05	0.026475	0.0065	0.0237789	0.207042	0.135348	0.025508	0.0075	0.0227523	1.45017e-06	7.73992e-07	0.03266	0.008	0.0430447	3.2262e-05	1.90834e-05	0.028876	0.006	0.0298432	1.24168e-06	8.56692e-07	0.029917	0.0095	0.0354188	6.08456e-05	3.28688e-05	0.027777
4	1	3000000	4000000	3021052	3998532	69	0.0159869	0.00708592	0.057768	0.0545	0.208562	0.000128114	6.32992e-05	0.062317	0.077	0.290713	0.000128838	6.01023e-05	0.058335	0.063	0.253831	0.000127467	5.49076e-05	0.055061	0.046	0.193282	0.428189	0.18737	0.052708	0.0365	0.168258	3.02438e-06	1.27761e-06	0.068196	0.101	0.313805	6.67824e-05	3.61986e-05	0.059828	0.066	0.24652	2.62944e-06	1.19945e-06	0.063514	0.093	0.338418	0.000128821	6.17127e-05	0.058958
5	1	4000000	5000000	4014180	4991120	55	0.0127813	0.00743976	0.046237	0.0255	0.0592798	9.98592e-05	7.00027e-05	0.048357	0.0265	0.0591129	0.000100015	5.35587e-05	0.045342	0.0235	0.0528446	9.70714e-05	4.39071e-05	0.041883	0.0155	0.0374051	0.329239	0.186104	0.040518	0.0135	0.0330515	2.35294e-06	1.53499e-06	0.052889	0.0405	0.0858931	5.40273e-05	0.000108521	0.047989	0.0285	0.0649726	2.00577e-06	1.1166e-06	0.048293	0.03	0.0668778	9.95618e-05	6.80732e-05	0.045544
6	1	5000000	6000000	5012080	5991427	55	0.0122339	0.00765285	0.044273	0.0245	0.0567605	9.89074e-05	5.15271e-05	0.048108	0.037	0.0824506	0.000101156	6.2266e-05	0.045962	0.029	0.0688794	0.000100627	9.21025e-05	0.043529	0.0205	0.0495076	0.326529	0.174692	0.040147	0.0165	0.0416865	2.322e-06	1.13942e-06	0.052251	0.042	0.0886237	5.17985e-05	3.1825e-05	0.046406	0.0275	0.0624534	2.01457e-06	1.07981e-06	0.048578	0.038	0.0839469	0.000101099	5.86565e-05	0.046153
7	1	6000000	7000000	6014507	6963461	53	0.0123803	0.00946611	0.044731	0.0255	0.0592269	9.33979e-05	6.29924e-05	0.045477	0.0255	0.0572782	9.52615e-05	6.28305e-05	0.043142	0.0235	0.0528085	9.54516e-05	5.26654e-05	0.041137	0.015	0.0362405	0.315247	0.153992	0.03883	0.0135	0.0330331	2.28921e-06	1.09535e-06	0.051528	0.0415	0.0875558	5.19526e-05	8.18066e-05	0.046388	0.028	0.0638114	1.90814e-06	1.05216e-06	0.045898	0.025	0.0564927	9.58265e-05	4.62155e-05	0.043658
8	1	7000000	8000000	7002644	7966238	48	0.0110241	0.0063095	0.039818	0.017	0.0408436	8.50021e-05	4.51909e-05	0.041268	0.019	0.0457832	8.47573e-05	4.57395e-05	0.038391	0.018	0.0422414	8.72129e-05	5.80624e-05	0.037601	0.012	0.0304529	0.290475	0.174381	0.035822	0.011	0.028135	2.03552e-06	1.39078e-06	0.045825	0.026	0.0596176	4.39118e-05	2.4406e-05	0.039414	0.0185	0.043508	1.73679e-06	1.22505e-06	0.041674	0.0235	0.0533741	8.76786e-05	4.81306e-05	0.040015
9	1	8000000	9000000	8000850	8937196	40	0.00805413	0.00486372	0.029099	0.007	0.0277408	6.3037e-05	2.81986e-05	0.030646	0.0035	0.0325719	6.50597e-05	4.06853e-05	0.029422	0.008	0.0290851	6.39121e-05	3.36666e-05	0.027551	0.0055	0.0232236	0.213737	0.13074	0.026381	0.005	0.0205007	1.56987e-06	1.09408e-06	0.035425	0.015	0.0469393	3.37677e-05	2.03982e-05	0.030237	0.0095	0.0320449	1.30124e-06	7.10207e-07	0.031395	0.0065	0.033849	6.47368e-05	3.72329e-05	0.029504
10	1	9000000	10000000	9009357	9990491	43	0.00973492	0.00786565	0.035134	0.013	0.0340451	7.7136e-05	6.22029e-05	0.037627	0.0145	0.0398633	8.11368e-05	0.000116983	0.036741	0.013	0.0342991	7.78001e-05	4.55208e-05	0.033553	0.0115	0.0296837	0.252527	0.132742	0.031044	0.005	0.0204938	1.87356e-06	1.29345e-06	0.042198	0.0265	0.0603001	3.99348e-05	2.18802e-05	0.035867	0.016	0.0394238	1.58725e-06	9.66984e-07	0.038354	0.02	0.0473661	7.8127e-05	4.86888e-05	0.035666
11	1	10000000	11000000	10000063	10960816	50	0.0105075	0.0051036	0.038039	0.0135	0.0349153	8.49882e-05	5.9628e-05	0.04129	0.0175	0.0435463	8.39777e-05	5.01637e-05	0.038043	0.0165	0.0395971	8.29681e-05	3.82405e-05	0.035841	0.009	0.0262364	0.280948	0.15025	0.034566	0.0095	0.0253884	2.02964e-06	1.47249e-06	0.045643	0.021	0.0529804	4.43531e-05	2.57609e-05	0.039825	0.0165	0.0401695	1.71219e-06	1.06523e-06	0.04124	0.021	0.0486706	8.62001e-05	5.33295e-05	0.039367
12	1	11000000	12000000	11033253	11993667	37	0.00831734	0.00474366	0.030154	0.011	0.0312578	6.70465e-05	4.43226e-05	0.032661	0.0155	0.0410363	6.61548e-05	4.5621e-05	0.03006	0.0115	0.0324447	6.69095e-05	4.28257e-05	0.028764	0.008	0.0251238	0.21624	0.112303	0.026687	0.003	0.0194946	1.61069e-06	1.60135e-06	0.036252	0.022	0.0543289	3.41877e-05	2.80264e-05	0.030608	0.009	0.0316148	1.32793e-06	7.87359e-07	0.031975	0.0085	0.0347068	6.51681e-05	3.7756e-05	0.029778
13	1	12000000	13000000	12013529	12971367	36	0.00850651	0.00483986	0.030704	0.0065	0.0274458	6.91898e-05	4.46869e-05	0.033538	0.0115	0.0366808	6.93985e-05	4.0375e-05	0.031463	0.014	0.0358718	7.01211e-05	7.27151e-05	0.030315	0.011	0.0289666	0.232383	0.264383	0.02845	0.0065	0.0216546	1.6154e-06	1.43744e-06	0.036412	0.0125	0.0452695	3.60992e-05	2.28473e-05	0.032271	0.0115	0.0338894	1.50768e-06	5.78689e-06	0.035947	0.0135	0.0388107	7.06284e-05	7.64406e-05	0.032195
14	1	13000000	14000000	13051030	13949510	26	0.00606199	0.00401998	0.021893	0.006	0.0271961	4.84761e-05	3.77906e-05	0.023534	0.0045	0.0327921	5.0489e-05	0.000101127	0.022979	0.005	0.027402	4.83409e-05	3.73574e-05	0.020769	0.006	0.0234668	0.161646	0.144436	0.01993	0.0055	0.0208316	1.14117e-06	8.61377e-07	0.02565	0.007	0.0427535	2.57228e-05	2.2948e-05	0.022945	0.0045	0.0293529	9.64087e-07	7.13597e-07	0.023358	0.003	0.0329436	4.77114e-05	3.29199e-05	0.021787
15	1	14000000	15000000	14064963	14991459	38	0.0092899	0.004969	0.03362	0.0115	0.0317864	7.14552e-05	4.08981e-05	0.034674	0.0105	0.0357372	7.28297e-05	4.49134e-05	0.033062	0.014	0.0358582	7.34697e-05	4.93608e-05	0.031727	0.01	0.0277017	0.238703	0.150152	0.029357	0.007	0.0221888	1.74732e-06	1.03682e-06	0.039391	0.024	0.056801	3.85657e-05	4.42216e-05	0.03437	0.011	0.0334588	1.48179e-06	1.10386e-06	0.035664	0.0135	0.0387978	7.22638e-05	4.41534e-05	0.032975
16	1	15000000	16000000	15009567	15948348	50	0.0115156	0.00625479	0.041598	0.0175	0.041915	9.33552e-05	4.97211e-05	0.045373	0.0235	0.0533816	9.2553e-05	5.17312e-05	0.042086	0.021	0.0474655	9.17305e-05	4.88148e-05	0.039566	0.0125	0.0312306	0.311852	0.27926	0.038366	0.0135	0.0330146	2.11384e-06	1.029e-06	0.047689	0.0265	0.0602761	4.867e-05	2.50722e-05	0.043555	0.02	0.0464893	1.84738e-06	9.28062e-07	0.04436	0.024	0.054526	9.15458e-05	4.4765e-05	0.041791
17	1	16000000	17000000	16007329	16998293	48	0.0115641	0.00639315	0.041681	0.0205	0.0477263	8.94824e-05	5.24734e-05	0.043382	0.022	0.0510532	9.24347e-05	6.26957e-05	0.041808	0.0225	0.0503701	9.3649e-05	5.31323e-05	0.040506	0.019	0.0456583	0.307615	0.179725	0.037811	0.016	0.0400046	2.18256e-06	1.01607e-06	0.049146	0.035	0.0745897	4.67271e-05	2.65616e-05	0.041794	0.02	0.0464666	1.82713e-06	9.23756e-07	0.044081	0.025	0.0564621	9.18387e-05	4.65655e-05	0.041917
18	1	17000000	18000000	17019506	17996624	43	0.00944437	0.00522841	0.034123	0.0125	0.0333049	7.8601e-05	6.20492e-05	0.038253	0.02	0.0474062	7.84619e-05	6.67175e-05	0.035607	0.012	0.0330804	7.59082e-05	3.74696e-05	0.032642	0.0065	0.0237712	0.25914	0.157679	0.031829	0.013	0.0320516	1.79363e-06	9.25087e-07	0.040376	0.017	0.0486042	4.00712e-05	3.01239e-05	0.036082	0.0115	0.0338782	1.55054e-06	8.00245e-07	0.037329	0.017	0.0429231	7.93592e-05	8.0617e-05	0.03628
19	1	18000000	19000000	18013704	18976190	45	0.00951366	0.00563298	0.034304	0.008	0.028381	7.43669e-05	4.40503e-05	0.036128	0.013	0.0379659	7.52012e-05	3.99228e-05	0.034068	0.0115	0.0324337	7.44229e-05	3.49755e-05	0.032081	0.005	0.0228615	0.251451	0.129196	0.030973	0.009	0.0246338	1.82997e-06	1.16614e-06	0.041237	0.0195	0.0511885	3.84965e-05	2.1213e-05	0.034509	0.0095	0.0320344	1.51801e-06	8.28298e-07	0.036611	0.016	0.0415992	7.69282e-05	4.63154e-05	0.035144
20	1	19000000	20000000	19016808	19995711	29	0.0064379	0.00385897	0.023233	0.0045	0.0265613	4.8846e-05	2.96611e-05	0.023746	0.0055	0.032974	5.00881e-05	5.05676e-05	0.02264	0.006	0.0278227	5.06806e-05	3.49398e-05	0.021875	0.005	0.022854	0.167219	0.104128	0.020686	0.003	0.0194878	1.23737e-06	1.05561e-06	0.027853	0.0055	0.0424711	2.58731e-05	2.07475e-05	0.023113	0.0065	0.030081	1.26389e-06	1.12682e-05	0.03049	0.0045	0.0332526	5.15258e-05	3.83065e-05	0.023512
21	1	20000000	21000000	20008856	20974174	45	0.0102036	0.00514025	0.036862	0.01	0.0300345	8.41493e-05	6.01305e-05	0.040822	0.024	0.0543307	8.13116e-05	4.89875e-05	0.036949	0.0115	0.0324226	8.21433e-05	6.19774e-05	0.035312	0.011	0.0289558	0.2801	0.244885	0.03431	0.011	0.0281227	1.93411e-06	1.03211e-06	0.043642	0.026	0.0595942	4.34866e-05	3.29763e-05	0.03896	0.0195	0.045276	1.66587e-06	1.06325e-06	0.04005	0.0175	0.043708	8.16359e-05	4.26039e-05	0.037244
22	1	21000000	22000000	21005976	21989838	44	0.010319	0.00615591	0.037162	0.0175	0.0418943	8.06205e-05	6.73232e-05	0.039278	0.0215	0.0500574	8.1263e-05	4.38846e-05	0.036875	0.0205	0.0466079	8.11417e-05	5.38172e-05	0.035062	0.0125	0.0312177	0.274341	0.178398	0.033771	0.017	0.042886	1.91276e-06	1.45605e-06	0.043185	0.0265	0.0602521	4.23229e-05	3.2345e-05	0.037991	0.02	0.046444	1.67478e-06	1.02051e-06	0.040389	0.0235	0.0533479	8.28577e-05	7.23071e-05	0.037758
23	1	22000000	23000000	22010511	22970760	49	0.0112969	0.0236388	0.04089	0.024	0.0553708	8.65023e-05	5.36647e-05	0.042055	0.0275	0.0613516	9.02432e-05	7.25659e-05	0.040876	0.0345	0.0824797	8.796e-05	5.52299e-05	0.037932	0.0245	0.0634666	0.292536	0.191052	0.035937	0.02	0.0537383	2.08016e-06	1.66876e-06	0.046882	0.046	0.0964105	4.58192e-05	3.3127e-05	0.041193	0.0305	0.0701022	1.76386e-06	1.54218e-06	0.042436	0.0295	0.0659279	8.77658e-05	6.67474e-05	0.040017
24	1	23000000	24000000	23001427	23998494	42	0.0105492	0.00766787	0.038101	0.0255	0.0591742	8.5707e-05	6.61781e-05	0.041558	0.05	0.12309	9.02994e-05	9.2422e-05	0.041221	0.0485	0.146929	8.12992e-05	8.66442e-05	0.035078	0.0225	0.0562792	0.279825	0.213019	0.034579	0.0265	0.0835588	1.97582e-06	1.39785e-06	0.044503	0.052	0.110337	4.43899e-05	3.23113e-05	0.039829	0.039	0.0930562	1.76206e-06	1.90663e-06	0.042402	0.041	0.0921686	8.15812e-05	5.67363e-05	0.037282
25	1	24000000	25000000	24099198	24984897	51	0.0116899	0.0066699	0.042132	0.0275	0.0649072	9.44409e-05	5.69381e-05	0.045918	0.0415	0.095851	9.62021e-05	5.5025e-05	0.043642	0.031	0.0732176	9.37582e-05	5.35901e-05	0.040468	0.019	0.0456232	0.330788	0.245938	0.040555	0.027	0.0860417	2.18963e-06	1.16606e-06	0.049318	0.0465	0.0976437	4.91138e-05	2.8928e-05	0.043886	0.0255	0.0580377	1.94668e-06	1.25484e-06	0.046726	0.0415	0.0936565	9.3734e-05	7.2174e-05	0.042611
26	1	25000000	26000000	25006195	25987030	48	0.0117082	0.00836059	0.042352	0.0265	0.061912	9.8273e-05	0.000119877	0.047701	0.0345	0.0763832	9.82223e-05	6.53595e-05	0.044665	0.0385	0.100427	9.29194e-05	5.998e-05	0.040133	0.021	0.0512042	0.315041	0.227783	0.038777	0.014	0.0341369	2.29949e-06	1.96757e-06	0.051791	0.0525	0.112615	4.99996e-05	3.58808e-05	0.044659	0.034	0.0779361	1.92633e-06	1.14495e-06	0.046413	0.0385	0.0854534	9.51348e-05	6.11537e-05	0.043361
27	1	26000000	27000000	26001083	26968734	47	0.0121418	0.00716495	0.043839	0.0375	0.102498	9.36596e-05	5.47798e-05	0.04554	0.0465	0.110267	9.37928e-05	7.88424e-05	0.04253	0.037	0.0933483	9.38121e-05	5.90981e-05	0.04038	0.025	0.0658191	0.311963	0.23245	0.038423	0.0245	0.0731862	2.23048e-06	1.30284e-06	0.050216	0.056	0.122008	5.05328e-05	3.76319e-05	0.045246	0.0415	0.100934	1.94736e-06	2.05212e-06	0.046938	0.051	0.123246	9.7773e-05	8.04728e-05	0.044762
28	1	27000000	28000000	27032054	27988236	46	0.0102732	0.00736422	0.037074	0.0175	0.0418736	8.15859e-05	5.53669e-05	0.039678	0.026	0.0580932	8.31403e-05	5.28207e-05	0.037734	0.018	0.0422214	7.82937e-05	4.80945e-05	0.033749	0.01	0.0276918	0.264818	0.187844	0.032568	0.012	0.0300777	1.90882e-06	1.57677e-06	0.043066	0.0265	0.0602282	4.18815e-05	2.3991e-05	0.037471	0.018	0.0427319	1.70154e-06	1.11675e-06	0.04089	0.026	0.0581619	8.37e-05	8.39386e-05	0.038142
29	1	28000000	29000000	28027702	28978552	41	0.0110025	0.0122751	0.039882	0.039	0.107707	8.59869e-05	5.85594e-05	0.041769	0.032	0.0705832	8.34782e-05	5.55142e-05	0.037714	0.0275	0.0635919	8.70242e-05	6.79492e-05	0.037565	0.028	0.077554	0.282598	0.187655	0.034791	0.021	0.0572271	1.99352e-06	1.25934e-06	0.044971	0.0485	0.102267	4.53345e-05	3.11154e-05	0.040625	0.0355	0.0818972	1.73217e-06	1.17291e-06	0.041673	0.0325	0.0718276	8.47888e-05	6.29383e-05	0.038669
30	1	29000000	30000000	29003784	29984913	51	0.0126007	0.00789808	0.045736	0.044	0.130994	9.93086e-05	5.51135e-05	0.048206	0.051	0.126744	0.000100436	6.00267e-05	0.045652	0.0415	0.112717	0.000103417	7.70229e-05	0.044447	0.041	0.158167	0.352462	0.572688	0.043466	0.029	0.0968984	2.45396e-06	1.62489e-06	0.055348	0.075	0.185393	5.24093e-05	2.9471e-05	0.046912	0.04	0.096232	2.06112e-06	1.18499e-06	0.049604	0.056	0.149503	9.98769e-05	6.72888e-05	0.04553
31	1	30000000	31000000	30006137	30999614	38	0.00810878	0.00912805	0.029299	0.0145	0.0365396	6.55049e-05	5.43451e-05	0.031844	0.02	0.0473864	6.23217e-05	4.50885e-05	0.028197	0.01	0.0308425	6.15021e-05	4.49218e-05	0.026568	0.0085	0.0256743	0.215342	0.180913	0.026571	0.0095	0.0253788	1.52534e-06	1.38555e-06	0.03436	0.0215	0.053526	3.36946e-05	2.35792e-05	0.03026	0.0155	0.0386238	1.26852e-06	8.09404e-07	0.0305	0.0105	0.0360625	6.63777e-05	9.62813e-05	0.030179
32	1	31000000	32000000	31019803	31988424	39	0.00802048	0.00549111	0.028876	0.011	0.0312473	6.53316e-05	5.91296e-05	0.031759	0.014	0.0392729	6.68299e-05	5.53931e-05	0.030217	0.0105	0.0312799	6.23957e-05	3.91827e-05	0.02697	0.0075	0.0246389	0.210704	0.175371	0.025882	0.007	0.0221813	1.49837e-06	1.03377e-06	0.033781	0.015	0.0469244	3.41631e-05	2.53198e-05	0.030635	0.016	0.0394088	1.35633e-06	1.67402e-06	0.032651	0.017	0.0429075	6.52482e-05	4.79538e-05	0.029815
33	1	32000000	33000000	32073771	32993823	48	0.0104115	0.00787441	0.037635	0.028	0.0662438	8.16278e-05	4.91679e-05	0.039696	0.0225	0.0516305	8.23614e-05	5.52078e-05	0.037346	0.0245	0.0558048	8.16041e-05	5.95258e-05	0.035197	0.0175	0.0422627	0.2764	0.22567	0.034093	0.0165	0.0416513	1.97244e-06	1.78327e-06	0.044468	0.0455	0.0952235	4.25562e-05	3.48185e-05	0.038221	0.0255	0.0579962	1.69669e-06	1.24244e-06	0.040951	0.029	0.0647911	7.93229e-05	4.68215e-05	0.036149
34	1	33000000	34000000	33034361	33992020	40	0.0080736	0.0055751	0.029129	0.0065	0.0274367	6.66064e-05	4.30162e-05	0.032353	0.008	0.0340315	6.76025e-05	3.97261e-05	0.030682	0.0115	0.0324116	6.81139e-05	0.00014386	0.029479	0.0085	0.0256657	0.217047	0.150944	0.026817	0.009	0.0246247	1.56618e-06	1.04892e-06	0.035394	0.0175	0.0491674	3.47765e-05	1.9584e-05	0.031189	0.009	0.0316045	1.39971e-06	1.15644e-06	0.033642	0.0155	0.0410158	6.602e-05	7.42014e-05	0.030081
35	1	34000000	35000000	34021093	34997420	40	0.00852906	0.00539629	0.030768	0.009	0.0290599	6.82748e-05	4.36203e-05	0.03333	0.016	0.0417373	6.76513e-05	5.26816e-05	0.030691	0.01	0.0308323	6.87279e-05	5.17098e-05	0.02975	0.0085	0.0256571	0.225701	0.162241	0.027831	0.01	0.026269	1.69007e-06	1.38484e-06	0.038153	0.0275	0.0618506	3.47888e-05	2.37354e-05	0.031098	0.013	0.0354493	1.4104e-06	1.14805e-06	0.033991	0.0155	0.0410017	6.85055e-05	4.23932e-05	0.031287
36	1	35000000	36000000	35000632	35976438	42	0.00898196	0.00513106	0.032417	0.011	0.0312367	7.15752e-05	4.63167e-05	0.034832	0.0125	0.0375469	7.20649e-05	6.22316e-05	0.03264	0.014	0.0358446	7.27123e-05	5.42587e-05	0.031324	0.0125	0.0312049	0.24762	0.306147	0.030532	0.0115	0.029152	1.72857e-06	1.14288e-06	0.038986	0.0215	0.0535075	3.77807e-05	2.31384e-05	0.033824	0.0115	0.033867	1.44257e-06	8.45767e-07	0.034843	0.0185	0.0450165	7.34469e-05	4.76393e-05	0.033611
37	1	36000000	37000000	36007508	36991506	49	0.0106664	0.0073775	0.038508	0.0225	0.0521781	8.40339e-05	5.67087e-05	0.040865	0.0195	0.0466344	8.49197e-05	6.23856e-05	0.038384	0.0215	0.0482529	8.54022e-05	5.51131e-05	0.036982	0.016	0.0386789	0.28338	0.199217	0.034958	0.015	0.0369053	1.99785e-06	1.16036e-06	0.045041	0.0325	0.0698504	4.46186e-05	3.27332e-05	0.039987	0.023	0.0521723	1.70489e-06	9.86917e-07	0.041132	0.028	0.0627956	8.38013e-05	5.47229e-05	0.038353
38	1	37000000	38000000	37032440	37994354	42	0.00943889	0.006232	0.034035	0.023	0.0531589	7.05593e-05	4.97665e-05	0.034334	0.018	0.0442362	7.34573e-05	6.69461e-05	0.033364	0.018	0.0422015	7.28881e-05	5.58116e-05	0.031551	0.017	0.0409105	0.244258	0.151985	0.03009	0.0105	0.0271465	1.78389e-06	1.2041e-06	0.040194	0.0295	0.0644783	3.78922e-05	2.62727e-05	0.033937	0.0205	0.0472933	1.46849e-06	1.3598e-06	0.035367	0.0145	0.039867	7.38299e-05	5.46031e-05	0.033683
39	1	38000000	39000000	38010923	38985194	44	0.0105496	0.00681417	0.038031	0.0215	0.0498651	8.04606e-05	4.93138e-05	0.039107	0.025	0.0562475	8.06439e-05	6.82602e-05	0.036634	0.021	0.0474387	8.30931e-05	5.32884e-05	0.035868	0.0175	0.0422341	0.269474	0.176567	0.033156	0.0145	0.0354787	1.94037e-06	1.30564e-06	0.043832	0.0335	0.0719847	4.07763e-05	2.35653e-05	0.036498	0.0195	0.0452549	1.62268e-06	1.48546e-06	0.039182	0.0235	0.0533218	8.0881e-05	5.21938e-05	0.036901
40	1	39000000	40000000	39014333	39999162	32	0.00677894	0.00475196	0.024527	0.008	0.0283718	5.4607e-05	5.61513e-05	0.026543	0.009	0.0346978	5.517e-05	4.90102e-05	0.024906	0.01	0.0308221	5.26419e-05	3.62845e-05	0.022633	0.0035	0.0222165	0.181013	0.152882	0.022307	0.007	0.0221739	1.26375e-06	8.15876e-07	0.028455	0.0065	0.042665	2.83104e-05	2.41923e-05	0.025345	0.0075	0.0304955	1.10473e-06	7.38615e-07	0.026589	0.0065	0.0338375	5.19743e-05	3.00729e-05	0.023686
41	1	40000000	41000000	40023410	40987746	38	0.00869283	0.0063409	0.031427	0.0125	0.0332929	6.73775e-05	4.54408e-05	0.032829	0.017	0.042879	6.69608e-05	4.88877e-05	0.030418	0.009	0.0297738	6.78997e-05	4.10686e-05	0.02932	0.01	0.0276818	0.231075	0.159727	0.028473	0.0095	0.0253692	1.68491e-06	1.77983e-06	0.037887	0.0245	0.0575618	3.58326e-05	2.33358e-05	0.032096	0.016	0.0393938	1.40484e-06	1.02529e-06	0.033698	0.0165	0.0421985	6.73866e-05	4.59276e-05	0.030688
42	1	41000000	42000000	41023006	41980758	50	0.0109543	0.00607386	0.039623	0.0175	0.041853	8.72645e-05	4.86541e-05	0.042349	0.021	0.0490473	8.55007e-05	4.21537e-05	0.038714	0.015	0.0373211	8.85068e-05	5.23645e-05	0.038196	0.017	0.0408844	0.296639	0.183076	0.036535	0.015	0.0368803	2.11561e-06	1.49148e-06	0.04766	0.035	0.0745479	4.69839e-05	3.38202e-05	0.041896	0.02	0.0464214	1.79813e-06	1.21417e-06	0.04319	0.0295	0.0658811	8.6769e-05	4.66657e-05	0.039642
43	1	42000000	43000000	42009799	42990139	59	0.014266	0.0095871	0.051544	0.0515	0.175487	0.000113132	6.0277e-05	0.054948	0.0615	0.179011	0.00011609	0.000213528	0.052644	0.049	0.149671	0.000112419	6.57907e-05	0.048522	0.0355	0.115176	0.39929	1.29976	0.048546	0.023	0.0657076	2.70922e-06	1.8511e-06	0.061061	0.0895	0.245536	5.89214e-05	5.07561e-05	0.052675	0.0525	0.154949	2.30845e-06	1.42074e-06	0.055619	0.064	0.191224	0.000114464	6.79543e-05	0.052393
44	1	43000000	44000000	43009295	43992291	56	0.0126729	0.00802457	0.045854	0.0355	0.0937055	0.000100031	7.36126e-05	0.048737	0.055	0.146829	9.78026e-05	5.7348e-05	0.044398	0.0335	0.080009	0.000101197	6.15658e-05	0.043565	0.0335	0.10226	0.340354	0.211668	0.042014	0.029	0.0965466	2.31597e-06	1.30769e-06	0.05219	0.0585	0.128711	5.13931e-05	5.51334e-05	0.046185	0.0405	0.0978516	1.98905e-06	1.11108e-06	0.047927	0.0475	0.110823	0.000102199	6.565e-05	0.046753
45	1	44000000	45000000	44010211	44983356	34	0.00808043	0.00490765	0.029203	0.009	0.0290506	6.50144e-05	4.49839e-05	0.031623	0.016	0.0417223	6.59451e-05	4.54427e-05	0.02999	0.015	0.0373063	6.27846e-05	3.8682e-05	0.027028	0.006	0.0234591	0.206979	0.118431	0.025418	0.0035	0.019675	1.54595e-06	1.26322e-06	0.034772	0.014	0.046245	3.41948e-05	2.22521e-05	0.030548	0.011	0.0334478	1.33513e-06	9.97826e-07	0.032165	0.0155	0.0409875	6.58797e-05	4.80495e-05	0.030085
46	1	45000000	46000000	45007205	45967602	50	0.0108398	0.00544182	0.03924	0.0185	0.0437098	9.04644e-05	5.12741e-05	0.043994	0.0325	0.0715709	8.96305e-05	6.18332e-05	0.04047	0.0195	0.0448913	8.32547e-05	3.90841e-05	0.035894	0.01	0.0276718	0.283774	0.139304	0.034901	0.0095	0.0253595	2.18062e-06	2.60945e-06	0.049379	0.0345	0.0734928	4.61546e-05	3.91655e-05	0.041415	0.022	0.0501788	1.83107e-06	1.37323e-06	0.044268	0.032	0.0707889	8.60339e-05	4.78695e-05	0.039269
47	1	46000000	47000000	46003609	46963727	45	0.0092339	0.00510454	0.033409	0.0115	0.0317755	7.71037e-05	5.2284e-05	0.037402	0.0195	0.0466153	7.99129e-05	5.83531e-05	0.036124	0.0225	0.0503386	7.67873e-05	5.92362e-05	0.033031	0.0125	0.031192	0.252636	0.180389	0.031089	0.009	0.0246157	1.77529e-06	1.27098e-06	0.040028	0.0235	0.0562849	4.1078e-05	3.64546e-05	0.036947	0.018	0.0427137	1.56253e-06	1.00097e-06	0.037556	0.02	0.0473467	7.32868e-05	4.35467e-05	0.033539
48	1	47000000	48000000	47002703	47982861	52	0.0117354	0.00606916	0.042308	0.025	0.0579075	9.36901e-05	5.36076e-05	0.045457	0.029	0.0649184	9.44089e-05	5.03712e-05	0.042763	0.024	0.0543812	9.44411e-05	5.12315e-05	0.040754	0.0225	0.0562156	0.312019	0.180027	0.038311	0.02	0.0536667	2.23344e-06	1.22762e-06	0.050294	0.0425	0.0898018	5.07686e-05	3.92607e-05	0.045367	0.029	0.0664992	1.96238e-06	1.0793e-06	0.047345	0.034	0.0752947	9.45258e-05	5.28873e-05	0.043106
49	1	48000000	49000000	48012415	48999627	31	0.00692883	0.00480483	0.025028	0.0095	0.0295461	5.30594e-05	3.62739e-05	0.025721	0.0075	0.0338535	5.4019e-05	4.1007e-05	0.024533	0.0095	0.0303058	5.45761e-05	3.80484e-05	0.02352	0.004	0.0223902	0.186392	0.134138	0.022951	0.0045	0.0201799	1.27173e-06	8.79925e-07	0.028674	0.0065	0.0426501	2.75739e-05	2.40963e-05	0.024732	0.0055	0.0296445	1.03165e-06	6.77285e-07	0.02477	0.0065	0.0338261	5.48311e-05	3.91482e-05	0.025059
50	1	49000000	50000000	49022694	49976397	45	0.0106453	0.0065951	0.038393	0.0165	0.0396999	8.57837e-05	5.15948e-05	0.041758	0.029	0.0648726	8.68379e-05	5.18951e-05	0.039477	0.0285	0.0673622	8.59089e-05	5.99803e-05	0.037006	0.021	0.0511557	0.28336	0.19661	0.034909	0.013	0.0320345	2.00539e-06	1.26673e-06	0.045142	0.0395	0.0836726	4.58386e-05	3.48984e-05	0.040971	0.024	0.0541578	1.72435e-06	1.20497e-06	0.041435	0.0295	0.0658344	8.26098e-05	5.40961e-05	0.037734
51	1	50000000	51000000	50009545	50990547	43	0.00893077	0.00749707	0.032395	0.0105	0.0305352	7.12679e-05	5.06796e-05	0.034706	0.015	0.040428	7.27818e-05	5.64145e-05	0.032908	0.013	0.0342868	7.00752e-05	4.09332e-05	0.030273	0.0085	0.0256485	0.242165	0.205326	0.029788	0.0115	0.0291385	1.70311e-06	1.16061e-06	0.03851	0.0215	0.053489	3.61629e-05	2.29969e-05	0.03237	0.0095	0.032024	1.43112e-06	1.36936e-06	0.034419	0.0115	0.0368925	7.07326e-05	4.30186e-05	0.032309
52	1	51000000	52000000	51001448	51980212	41	0.00977695	0.00721405	0.035265	0.018	0.0427133	7.43324e-05	5.02745e-05	0.036136	0.0175	0.04353	7.51652e-05	4.56117e-05	0.034179	0.0185	0.0432616	7.37869e-05	4.28977e-05	0.0318	0.0115	0.0296722	0.246324	0.152196	0.030206	0.0085	0.0238837	1.79636e-06	1.15674e-06	0.04049	0.0315	0.0679204	3.81519e-05	2.11212e-05	0.034209	0.012	0.0344654	1.52701e-06	1.04918e-06	0.036717	0.022	0.0504426	7.3686e-05	4.16807e-05	0.033625
53	1	52000000	53000000	52023117	52999235	43	0.0103073	0.0066159	0.037264	0.0175	0.0418323	8.16166e-05	4.69741e-05	0.039713	0.022	0.0510293	8.56361e-05	0.000138193	0.038985	0.021	0.0474119	8.18126e-05	5.21735e-05	0.035293	0.016	0.0386564	0.270656	0.152949	0.033289	0.0125	0.0310017	1.92989e-06	1.15112e-06	0.043484	0.027	0.0611742	5.77563e-05	0.00061438	0.048355	0.022	0.0501511	1.68756e-06	1.09336e-06	0.040549	0.0245	0.0553707	8.41961e-05	5.36991e-05	0.038283
54	1	53000000	54000000	53044206	53978033	52	0.0113786	0.00609282	0.041154	0.0215	0.0498324	9.29255e-05	9.96201e-05	0.045117	0.033	0.0727221	9.09749e-05	5.84057e-05	0.041063	0.022	0.0493092	9.00551e-05	5.6382e-05	0.038701	0.0195	0.0468497	0.296803	0.159509	0.036517	0.016	0.0399732	2.23903e-06	1.38721e-06	0.050441	0.0475	0.100069	4.66831e-05	2.36324e-05	0.041916	0.023	0.0521416	1.83732e-06	9.90626e-07	0.044169	0.0265	0.0592704	9.029e-05	5.12809e-05	0.041131
55	1	54000000	55000000	54017759	54986808	51	0.0127719	0.0193515	0.046185	0.043	0.124449	0.000105567	7.76251e-05	0.051656	0.0615	0.178159	0.000102423	6.65181e-05	0.046397	0.045	0.129963	9.78526e-05	6.06908e-05	0.042211	0.0315	0.0916708	0.328515	0.206641	0.04048	0.0315	0.112774	2.36701e-06	1.66689e-06	0.053431	0.068	0.160324	5.49382e-05	3.4368e-05	0.049136	0.055	0.175549	2.08224e-06	1.24137e-06	0.050131	0.0575	0.158395	9.98835e-05	5.84968e-05	0.045683
56	1	55000000	56000000	55040423	55944042	32	0.0080067	0.00555211	0.029038	0.014	0.0356993	6.50246e-05	4.60671e-05	0.031687	0.0165	0.0422175	6.26626e-05	4.38574e-05	0.028394	0.012	0.0330689	6.71201e-05	6.35982e-05	0.028985	0.0145	0.0353565	0.214128	0.164641	0.026319	0.0085	0.0238752	1.57495e-06	2.18948e-06	0.035476	0.0215	0.0534706	3.37858e-05	2.36911e-05	0.030215	0.0145	0.0373471	1.29526e-06	9.41988e-07	0.031165	0.017	0.042892	6.48275e-05	4.95787e-05	0.029677
57	1	56000000	57000000	56013505	56995206	46	0.0102869	0.00606392	0.037119	0.0195	0.0456619	8.31591e-05	6.36307e-05	0.040363	0.0335	0.0737335	8.35254e-05	5.90011e-05	0.038054	0.018	0.0421816	8.14077e-05	4.6085e-05	0.035137	0.0135	0.0333441	0.274956	0.239553	0.033986	0.0175	0.0445156	1.95857e-06	1.3435e-06	0.044049	0.035	0.0745063	4.17828e-05	2.41613e-05	0.037458	0.019	0.0444592	1.64332e-06	1.03726e-06	0.039601	0.0205	0.0478905	8.43275e-05	5.97287e-05	0.038459
58	1	57000000	58000000	57006702	57958653	42	0.0101282	0.00765867	0.03639	0.0205	0.0476972	8.20812e-05	6.92915e-05	0.03983	0.0285	0.0638509	7.78043e-05	4.99913e-05	0.035168	0.022	0.0492796	8.11294e-05	7.39242e-05	0.034795	0.027	0.0742953	0.263175	0.181316	0.032344	0.0145	0.0354563	1.93296e-06	1.95419e-06	0.043419	0.046	0.0963239	4.32882e-05	3.41075e-05	0.038786	0.032	0.0736438	1.63928e-06	1.08226e-06	0.03947	0.034	0.075227	7.67857e-05	4.6953e-05	0.03505
59	1	58000000	59000000	58000696	58999514	41	0.00965742	0.00578043	0.034823	0.0135	0.034902	7.81666e-05	5.90233e-05	0.038095	0.026	0.0580598	7.89318e-05	9.98352e-05	0.035852	0.0155	0.0381185	7.54791e-05	4.53047e-05	0.032547	0.013	0.0322357	0.254358	0.149502	0.031217	0.011	0.0281104	1.85795e-06	1.30373e-06	0.041971	0.032	0.0689332	4.13923e-05	3.15723e-05	0.037039	0.0265	0.0598851	1.54785e-06	1.04424e-06	0.037489	0.0215	0.0495684	7.86047e-05	5.62165e-05	0.035872
60	1	59000000	60000000	59019295	59981879	43	0.010232	0.00758035	0.037118	0.0315	0.0770817	7.6578e-05	5.02262e-05	0.037203	0.0255	0.0572459	7.82945e-05	6.37478e-05	0.035547	0.021	0.0473852	8.13535e-05	6.32642e-05	0.035006	0.0255	0.0681124	0.269624	0.190451	0.033139	0.018	0.0464773	1.90212e-06	1.39389e-06	0.042745	0.043	0.0905885	4.05073e-05	3.40173e-05	0.036424	0.023	0.0521109	1.54425e-06	1.22415e-06	0.037007	0.025	0.0564316	7.85727e-05	5.33071e-05	0.03587
61	1	60000000	61000000	60006646	60992087	50	0.0119338	0.00794254	0.043038	0.038	0.105154	9.39313e-05	6.15743e-05	0.045526	0.047	0.111551	9.56963e-05	6.57789e-05	0.043453	0.0425	0.117125	9.49967e-05	7.34954e-05	0.040901	0.028	0.0773972	0.315861	0.204028	0.03889	0.027	0.0857838	2.31195e-06	1.61187e-06	0.052131	0.0655	0.15008	4.94622e-05	3.15543e-05	0.044477	0.045	0.117583	1.94593e-06	1.42437e-06	0.046953	0.0545	0.140651	9.42503e-05	5.87104e-05	0.042961
62	1	61000000	62000000	61036146	61985623	41	0.00947311	0.00675891	0.034223	0.0145	0.0365248	7.27365e-05	4.75989e-05	0.035202	0.016	0.0417073	7.42106e-05	5.59409e-05	0.033572	0.014	0.0358311	7.31773e-05	4.39059e-05	0.031651	0.0115	0.0296608	0.243339	0.151071	0.029853	0.0105	0.0271353	1.75077e-06	1.17947e-06	0.039506	0.0225	0.0551409	3.8496e-05	2.4671e-05	0.034418	0.0175	0.0418678	1.52021e-06	1.07464e-06	0.036484	0.0145	0.0398536	7.58303e-05	4.91217e-05	0.03464
63	1	62000000	63000000	62003821	62972124	58	0.0127724	0.00655389	0.046278	0.0325	0.0799118	0.000100282	5.03087e-05	0.048855	0.037	0.0823609	9.96793e-05	5.35889e-05	0.045179	0.0305	0.0718691	0.000101454	5.99735e-05	0.043732	0.0255	0.0680026	0.340202	0.195234	0.0419	0.024	0.0700435	2.39012e-06	1.21103e-06	0.053856	0.055	0.119931	5.28519e-05	2.77803e-05	0.047408	0.0385	0.0910527	2.02391e-06	1.22514e-06	0.048698	0.04	0.0897229	0.000102072	5.68769e-05	0.046729
64	1	63000000	64000000	63008675	63997642	39	0.00930441	0.00561447	0.033594	0.016	0.0389528	7.61795e-05	5.70321e-05	0.037054	0.0225	0.051606	7.87527e-05	8.43695e-05	0.035611	0.0175	0.0414117	7.47417e-05	5.57717e-05	0.032256	0.0145	0.0353388	0.247328	0.160154	0.030567	0.013	0.0320175	1.7557e-06	1.15617e-06	0.039717	0.027	0.0611493	3.861e-05	2.35747e-05	0.034547	0.0185	0.043489	1.52261e-06	1.01224e-06	0.036783	0.02	0.0473273	7.33386e-05	5.59066e-05	0.033517
65	1	64000000	65000000	64016859	64935538	52	0.0121586	0.00864759	0.044106	0.033	0.0827961	9.76646e-05	5.53567e-05	0.047286	0.037	0.0822717	9.62064e-05	5.26305e-05	0.043699	0.039	0.103078	9.4973e-05	8.43276e-05	0.040933	0.0225	0.0561523	0.320403	0.187616	0.039513	0.021	0.057142	2.26471e-06	1.51388e-06	0.051158	0.057	0.123999	5.32896e-05	4.88159e-05	0.047697	0.045	0.117266	1.98871e-06	1.18501e-06	0.047855	0.0485	0.114082	9.40635e-05	5.36144e-05	0.042925
66	1	65000000	66000000	65022321	65993093	45	0.00970297	0.00646171	0.035122	0.0205	0.0476683	7.41568e-05	5.48993e-05	0.036187	0.017	0.0428632	7.40773e-05	4.75633e-05	0.033548	0.0145	0.0366724	7.57372e-05	5.77501e-05	0.032764	0.016	0.038634	0.247601	0.14929	0.030366	0.0095	0.0253499	1.8301e-06	1.63773e-06	0.041264	0.022	0.0543098	3.85558e-05	2.4556e-05	0.0345	0.015	0.0379952	1.51538e-06	1.12061e-06	0.036413	0.0225	0.05124	7.35405e-05	4.34494e-05	0.033594
67	1	66000000	67000000	66004384	66965138	41	0.00879704	0.0136005	0.031839	0.011	0.0312262	6.94385e-05	7.06241e-05	0.033666	0.012	0.0370027	6.63347e-05	4.4023e-05	0.030126	0.016	0.0387298	6.8232e-05	5.44293e-05	0.029394	0.0105	0.0283153	0.226278	0.162042	0.02778	0.006	0.0211869	1.62015e-06	1.26206e-06	0.036619	0.0155	0.0473725	3.39809e-05	1.88744e-05	0.030493	0.005	0.0295043	1.35663e-06	9.90395e-07	0.032765	0.013	0.0381946	7.05491e-05	5.18381e-05	0.032307
68	1	67000000	68000000	67018754	67987582	49	0.0121564	0.00742923	0.043923	0.0375	0.102242	9.58582e-05	6.62469e-05	0.046631	0.049	0.118936	9.80124e-05	9.18575e-05	0.044504	0.0415	0.112396	9.59896e-05	6.31445e-05	0.041299	0.0295	0.0828644	0.324484	0.24411	0.039715	0.027	0.0855283	2.24622e-06	1.31772e-06	0.050693	0.063	0.141324	5.07262e-05	3.63395e-05	0.045375	0.0445	0.114532	1.91979e-06	1.14505e-06	0.046282	0.0495	0.117153	9.71987e-05	5.72507e-05	0.044346
69	1	68000000	69000000	68014145	68989380	51	0.0120897	0.00840626	0.04362	0.0315	0.0769691	9.76431e-05	7.3502e-05	0.047439	0.048	0.113326	9.50496e-05	6.03867e-05	0.043027	0.0335	0.07989	9.64305e-05	7.74158e-05	0.041568	0.0255	0.0678933	0.314066	0.189629	0.038785	0.0255	0.0775207	2.25694e-06	1.30622e-06	0.050812	0.054	0.116249	4.99818e-05	3.68988e-05	0.044853	0.036	0.0833537	1.90565e-06	1.23058e-06	0.045815	0.047	0.109193	9.94108e-05	0.000133206	0.045326
70	1	69000000	70000000	69016673	69987972	48	0.0103092	0.00688813	0.037387	0.021	0.0487639	8.06079e-05	5.24651e-05	0.039286	0.031	0.0686589	7.89401e-05	4.76457e-05	0.035765	0.017	0.0404786	8.24075e-05	6.33051e-05	0.035499	0.0235	0.0591982	0.274729	0.192578	0.033806	0.016	0.0399419	1.91398e-06	1.17878e-06	0.043102	0.0375	0.0793967	4.12496e-05	2.4978e-05	0.037038	0.0215	0.0491129	1.62703e-06	1.00621e-06	0.039157	0.029	0.0647466	8.30221e-05	5.91258e-05	0.037936
71	1	70000000	71000000	70001473	70995564	43	0.00983406	0.00572023	0.035524	0.0145	0.0365101	7.95422e-05	5.46368e-05	0.038656	0.0165	0.0422022	8.01097e-05	5.35929e-05	0.036365	0.0175	0.0413927	7.81068e-05	4.10162e-05	0.033658	0.013	0.0322217	0.259264	0.156624	0.031913	0.0105	0.027124	1.85629e-06	1.18509e-06	0.041892	0.027	0.0611245	4.23708e-05	2.65192e-05	0.038122	0.0245	0.0554859	1.64244e-06	1.0736e-06	0.039593	0.024	0.0544982	7.9125e-05	4.84056e-05	0.036055
72	1	71000000	72000000	71013954	71982562	43	0.0105072	0.0072776	0.038006	0.016	0.0389357	7.9548e-05	6.02385e-05	0.03858	0.0185	0.045003	8.16829e-05	4.76166e-05	0.036965	0.017	0.0404607	8.2743e-05	6.83131e-05	0.035628	0.0175	0.0422056	0.272249	0.177489	0.033497	0.009	0.0246066	1.98323e-06	1.19087e-06	0.044785	0.0365	0.0777608	4.18564e-05	2.43595e-05	0.037493	0.017	0.0409321	1.65833e-06	1.33527e-06	0.039837	0.023	0.0521185	8.27264e-05	5.15662e-05	0.037937
73	1	72000000	73000000	72027628	72960557	51	0.0116543	0.00667635	0.042122	0.023	0.05312	9.21606e-05	9.99029e-05	0.044847	0.0305	0.0680821	8.99368e-05	6.21142e-05	0.040712	0.021	0.0473586	9.2742e-05	5.59108e-05	0.040005	0.0175	0.0421772	0.305991	0.162704	0.037693	0.0185	0.0484946	2.1921e-06	1.34471e-06	0.049428	0.0505	0.106763	4.69941e-05	3.29247e-05	0.042139	0.019	0.0444391	1.85281e-06	1.16251e-06	0.044723	0.0365	0.0808121	9.47885e-05	9.71741e-05	0.043003
74	1	73000000	74000000	73001802	73996638	42	0.00937026	0.00533762	0.033849	0.015	0.0373817	7.28484e-05	4.08892e-05	0.035379	0.011	0.0361176	7.24955e-05	4.20956e-05	0.03285	0.0095	0.0302959	7.46092e-05	5.09707e-05	0.032186	0.011	0.0289449	0.247072	0.12881	0.030449	0.009	0.0245976	1.76736e-06	9.52787e-07	0.039892	0.019	0.0506537	3.92094e-05	4.62232e-05	0.035174	0.01	0.0325456	1.47165e-06	9.20074e-07	0.035444	0.014	0.0393265	7.6034e-05	4.81064e-05	0.034736
75	1	74000000	75000000	74023135	74976635	23	0.00497085	0.00434588	0.018034	0.0055	0.0269552	3.92199e-05	4.38507e-05	0.018996	0.005	0.0328836	4.04155e-05	3.89927e-05	0.018258	0.008	0.0290757	3.91489e-05	6.59544e-05	0.01694	0.0025	0.022016	0.128675	0.122397	0.015875	0.003	0.019481	9.26622e-07	7.08186e-07	0.020877	0.0045	0.0421691	1.98365e-05	1.33722e-05	0.017814	0.0015	0.0288594	7.68939e-07	6.04781e-07	0.018505	0.002	0.0327607	3.98133e-05	5.19861e-05	0.018146
76	1	75000000	76000000	75000671	75982657	49	0.0114025	0.00650143	0.041218	0.025	0.0578581	9.248e-05	5.67651e-05	0.044934	0.039	0.0879667	9.22337e-05	6.02057e-05	0.041936	0.028	0.0658011	9.12841e-05	5.1184e-05	0.03939	0.02	0.0477301	0.311084	0.176153	0.038245	0.019	0.0497707	2.15114e-06	1.15546e-06	0.048404	0.0405	0.0858306	4.99812e-05	6.87419e-05	0.04467	0.0375	0.0872804	1.81565e-06	1.05031e-06	0.043698	0.035	0.0778429	9.14536e-05	5.07535e-05	0.041702
77	1	76000000	77000000	76003958	76994532	40	0.0085171	0.00468873	0.030807	0.0055	0.0269462	6.81206e-05	5.31176e-05	0.033148	0.0115	0.0366688	6.71897e-05	4.18826e-05	0.03056	0.0135	0.0350338	6.9058e-05	4.45851e-05	0.029829	0.0075	0.0246308	0.22932	0.171528	0.028245	0.008	0.0231794	1.64425e-06	1.09835e-06	0.037083	0.019	0.050637	3.53148e-05	2.16727e-05	0.03169	0.0135	0.0359457	1.37412e-06	8.81606e-07	0.033009	0.01	0.0357512	6.95564e-05	4.17831e-05	0.031769
78	1	77000000	78000000	77024680	77981891	40	0.00889612	0.00741506	0.032325	0.0165	0.039682	6.7433e-05	3.81402e-05	0.032749	0.01	0.0353381	6.73578e-05	4.10402e-05	0.030512	0.01	0.0308119	6.79589e-05	4.62118e-05	0.029269	0.008	0.0251155	0.219662	0.125837	0.027052	0.0055	0.0208247	1.5903e-06	9.35965e-07	0.035839	0.0145	0.046628	3.49464e-05	2.07861e-05	0.031375	0.01	0.032535	1.37077e-06	1.32993e-06	0.033025	0.011	0.0364223	6.88157e-05	5.60761e-05	0.031424
79	1	78000000	79000000	78012787	78991936	47	0.0108503	0.00742116	0.039204	0.023	0.0530812	8.86196e-05	6.39427e-05	0.043134	0.0345	0.0763113	8.51431e-05	5.06313e-05	0.038504	0.023	0.0514976	8.54397e-05	4.82861e-05	0.036707	0.0145	0.0353212	0.286072	0.183633	0.035216	0.016	0.0399107	2.05162e-06	1.27467e-06	0.046273	0.0365	0.0777138	4.39677e-05	2.6631e-05	0.039317	0.019	0.044419	1.72625e-06	9.94261e-07	0.041642	0.0305	0.0675639	8.96931e-05	6.92769e-05	0.040938
80	1	79000000	80000000	79015804	79990596	46	0.0115512	0.00739689	0.041752	0.0275	0.0648385	9.46252e-05	5.89613e-05	0.045928	0.046	0.109226	9.4011e-05	5.65434e-05	0.042708	0.0325	0.0770901	9.23279e-05	5.8436e-05	0.039811	0.0265	0.0722784	0.304355	0.174895	0.037554	0.0185	0.0484406	2.15232e-06	1.13694e-06	0.048436	0.041	0.0867778	4.93121e-05	3.22265e-05	0.043987	0.0325	0.0748038	1.88833e-06	1.14025e-06	0.045464	0.04	0.0896106	9.08778e-05	6.14043e-05	0.041665
81	1	80000000	81000000	80021446	80994448	38	0.0084808	0.00668856	0.030699	0.015	0.0373661	6.58329e-05	4.49204e-05	0.031946	0.015	0.0404139	6.55267e-05	4.19788e-05	0.029652	0.008	0.0290662	6.61932e-05	6.79101e-05	0.028567	0.0105	0.0283049	0.216726	0.13902	0.026673	0.0105	0.0271127	1.53806e-06	1.65724e-06	0.034637	0.017	0.0485886	3.37596e-05	2.23682e-05	0.030295	0.012	0.0344539	1.38046e-06	1.04255e-06	0.033219	0.017	0.0428766	6.50318e-05	4.40928e-05	0.029648
82	1	81000000	82000000	81013093	81995652	35	0.00794182	0.00499255	0.028742	0.006	0.0271871	6.47835e-05	4.55735e-05	0.03145	0.0125	0.0375345	6.50238e-05	5.43203e-05	0.029523	0.013	0.0342745	6.33652e-05	3.97552e-05	0.027316	0.006	0.0234514	0.207773	0.140863	0.025559	0.0055	0.0208178	1.50295e-06	1.03235e-06	0.033894	0.018	0.0496773	3.32329e-05	2.23247e-05	0.0298	0.011	0.0334367	1.29432e-06	8.432e-07	0.031096	0.0135	0.038785	6.33942e-05	5.50712e-05	0.028968
83	1	82000000	83000000	82006395	82977536	43	0.0102988	0.011871	0.037213	0.0175	0.0418118	7.75014e-05	4.66244e-05	0.037679	0.022	0.0510054	7.91545e-05	5.42478e-05	0.036003	0.017	0.0404427	7.7638e-05	4.61409e-05	0.033471	0.0145	0.0353036	0.258133	0.155265	0.031707	0.0065	0.0216474	1.84541e-06	1.29346e-06	0.041702	0.0225	0.0551211	4.06056e-05	2.36252e-05	0.036518	0.0175	0.0418504	1.58357e-06	9.31273e-07	0.03818	0.0215	0.0495468	7.86657e-05	4.6753e-05	0.035896
84	1	83000000	84000000	83035478	83974373	26	0.0054863	0.00407348	0.019852	0.0035	0.026279	4.35815e-05	3.7783e-05	0.02114	0.005	0.0328721	4.46554e-05	5.67031e-05	0.020349	0.0055	0.0275489	4.26295e-05	3.90711e-05	0.018395	0.0035	0.0222088	0.142802	0.0991798	0.017593	0.002	0.0192224	1.14978e-06	3.16398e-06	0.02593	0.0135	0.045865	2.20989e-05	1.61073e-05	0.019838	0.004	0.0292712	8.68921e-07	6.39889e-07	0.020923	0.0045	0.0332408	4.1842e-05	2.60117e-05	0.019086
85	1	84000000	85000000	84000147	84991066	29	0.00643256	0.00538539	0.023277	0.006	0.0271781	5.14073e-05	5.089e-05	0.024977	0.0095	0.0349106	4.86193e-05	3.02646e-05	0.022101	0.0015	0.026685	5.04879e-05	3.62859e-05	0.021824	0.008	0.0251072	0.169927	0.114543	0.021038	0.005	0.020487	1.23358e-06	9.70974e-07	0.027767	0.0145	0.0466131	2.51102e-05	1.56479e-05	0.02248	0.005	0.0294942	9.94521e-07	8.07418e-07	0.023818	0.004	0.0331233	5.07494e-05	3.44521e-05	0.023225
86	1	85000000	86000000	85015454	85985342	38	0.00838816	0.00588446	0.03034	0.0095	0.0295365	6.32645e-05	3.80526e-05	0.030732	0.0115	0.0366568	6.59497e-05	4.83037e-05	0.02981	0.014	0.0358175	6.71623e-05	5.18689e-05	0.028896	0.013	0.0322078	0.217476	0.135093	0.026803	0.005	0.0204802	1.59285e-06	1.17893e-06	0.035973	0.016	0.0477192	3.34626e-05	2.3077e-05	0.030038	0.0085	0.0312412	1.32853e-06	8.78841e-07	0.032058	0.012	0.0374568	6.75383e-05	4.48153e-05	0.03087
87	1	86000000	87000000	86011556	86997958	31	0.0068661	0.00421328	0.02484	0.0055	0.0269372	5.52275e-05	4.82376e-05	0.026879	0.012	0.0369906	5.35564e-05	4.16919e-05	0.024263	0.0035	0.0270188	5.40912e-05	3.89992e-05	0.023336	0.004	0.0223826	0.181226	0.123736	0.022198	0.0055	0.020811	1.2772e-06	8.16408e-07	0.028851	0.0095	0.043561	2.90199e-05	2.0414e-05	0.025926	0.008	0.0309011	1.14618e-06	1.55003e-06	0.02764	0.0105	0.0360508	5.56251e-05	4.06645e-05	0.025493
88	1	87000000	88000000	87047388	87998742	32	0.00750478	0.005572	0.027144	0.0095	0.029527	5.59567e-05	3.16944e-05	0.027222	0.006	0.0331645	5.72726e-05	4.10318e-05	0.026015	0.0055	0.0275397	5.68531e-05	3.36887e-05	0.024521	0.0045	0.0225625	0.188226	0.114024	0.023189	0.0055	0.0208041	1.40592e-06	9.55443e-07	0.031681	0.0145	0.0465982	3.02071e-05	1.97953e-05	0.027253	0.0075	0.0304855	1.18626e-06	1.58695e-06	0.028524	0.0065	0.0338146	5.70474e-05	3.45946e-05	0.025982
89	1	88000000	89000000	88012422	88994361	40	0.00874272	0.0100199	0.031613	0.01	0.0300247	6.72986e-05	4.06276e-05	0.032742	0.0125	0.0375222	6.89244e-05	5.10167e-05	0.031232	0.013	0.0342623	7.08542e-05	5.14379e-05	0.030572	0.013	0.0321939	0.234162	0.160825	0.028824	0.011	0.0280981	1.63698e-06	9.24139e-07	0.036882	0.018	0.0496611	3.57893e-05	2.41357e-05	0.032206	0.0105	0.0329819	1.36575e-06	7.6275e-07	0.032922	0.0125	0.0378855	6.93233e-05	4.88197e-05	0.031604
90	1	89000000	90000000	89021276	89994572	42	0.00907573	0.00630714	0.032758	0.012	0.0324425	7.32611e-05	4.50399e-05	0.035623	0.016	0.0416924	7.38379e-05	5.58605e-05	0.033563	0.014	0.035804	7.03272e-05	4.56808e-05	0.030357	0.0145	0.035286	0.246678	0.382642	0.030359	0.0145	0.035434	1.73754e-06	1.6287e-06	0.039113	0.029	0.0638169	3.91741e-05	2.46229e-05	0.035143	0.0195	0.0452339	1.47859e-06	9.62142e-07	0.035627	0.018	0.0444933	7.21981e-05	4.72009e-05	0.032953
91	1	90000000	91000000	90017984	90991484	48	0.0109526	0.00693056	0.039691	0.023	0.0530425	8.75693e-05	6.19781e-05	0.042678	0.033	0.0726599	8.59038e-05	5.54677e-05	0.038982	0.027	0.0623342	8.52128e-05	5.37526e-05	0.036686	0.0155	0.0373846	0.292313	0.165162	0.035969	0.015	0.0368554	2.04246e-06	1.23828e-06	0.045968	0.03	0.0655633	4.51853e-05	2.63016e-05	0.040548	0.0245	0.0554494	1.75812e-06	9.8205e-07	0.042389	0.033	0.0732215	8.776e-05	5.50042e-05	0.040029
92	1	91000000	92000000	91008609	91964330	49	0.0108291	0.0071192	0.039224	0.0195	0.0456361	8.16358e-05	4.15647e-05	0.039634	0.0175	0.0435137	8.14687e-05	4.30225e-05	0.036902	0.0155	0.038103	8.40835e-05	4.8669e-05	0.036232	0.012	0.0304408	0.281784	0.173324	0.034624	0.012	0.0300632	1.98183e-06	1.2536e-06	0.044685	0.0285	0.0629608	4.33757e-05	3.15161e-05	0.038814	0.02	0.0463988	1.70564e-06	1.3223e-06	0.041098	0.0225	0.0512166	8.21809e-05	4.33061e-05	0.037565
93	1	92000000	93000000	92034230	92961273	34	0.00774421	0.00594087	0.028033	0.01	0.0300149	6.11604e-05	4.03982e-05	0.029777	0.013	0.0379534	5.98472e-05	3.76701e-05	0.027078	0.01	0.0308018	6.29423e-05	7.72014e-05	0.027003	0.005	0.0228464	0.204024	0.157649	0.025124	0.0055	0.0207972	1.47577e-06	9.20555e-07	0.033278	0.0135	0.0458504	3.11945e-05	2.36929e-05	0.027878	0.008	0.030891	1.22867e-06	1.02759e-06	0.029516	0.0085	0.0346955	6.00905e-05	4.11988e-05	0.02738
94	1	93000000	94000000	93019661	93953060	43	0.00954718	0.0059098	0.034473	0.015	0.0373505	7.5781e-05	4.52814e-05	0.036851	0.0195	0.0465963	7.73636e-05	5.1926e-05	0.035089	0.0185	0.0432403	7.73473e-05	5.8233e-05	0.033428	0.0145	0.0352684	0.254391	0.161266	0.031339	0.011	0.0280858	1.82713e-06	1.26194e-06	0.04127	0.0245	0.0575402	3.92888e-05	2.64582e-05	0.035281	0.0205	0.0472696	1.52734e-06	9.95209e-07	0.036731	0.022	0.05042	7.78025e-05	4.76963e-05	0.035531
95	1	94000000	95000000	94005410	94984070	51	0.0116685	0.00807711	0.04213	0.0235	0.0545223	8.90456e-05	5.20842e-05	0.043368	0.026	0.0580265	9.04866e-05	6.16883e-05	0.040821	0.0265	0.0607655	8.95013e-05	5.69111e-05	0.038511	0.019	0.0455882	0.296741	0.162415	0.03648	0.011	0.0280735	2.10539e-06	1.11633e-06	0.047392	0.035	0.0744648	4.68837e-05	3.03195e-05	0.041988	0.0195	0.0452129	1.78524e-06	9.37334e-07	0.042921	0.023	0.052094	9.10456e-05	5.42565e-05	0.041571
96	1	95000000	96000000	95011327	95997183	42	0.00955169	0.00768	0.034589	0.013	0.0340325	7.41874e-05	4.02744e-05	0.036015	0.0145	0.0398496	7.67489e-05	5.2655e-05	0.034738	0.0175	0.0413737	7.45887e-05	5.28407e-05	0.032257	0.0105	0.0282945	0.258982	0.232237	0.031787	0.013	0.0320004	1.75516e-06	1.19464e-06	0.039539	0.023	0.0557172	3.87068e-05	1.98332e-05	0.034581	0.0125	0.034952	1.56821e-06	1.31928e-06	0.03776	0.0215	0.0495253	7.58316e-05	5.78555e-05	0.034664
97	1	96000000	97000000	96011034	96992059	48	0.0108614	0.00648153	0.039351	0.0225	0.0521411	8.19385e-05	4.51195e-05	0.039807	0.018	0.0442193	8.29225e-05	4.50329e-05	0.037542	0.015	0.0372915	8.20524e-05	4.81281e-05	0.035408	0.013	0.03218	0.278427	0.145154	0.034267	0.0105	0.0271015	1.99037e-06	1.17163e-06	0.044804	0.0315	0.0678883	4.35758e-05	2.46532e-05	0.038986	0.02	0.0463763	1.67228e-06	8.69472e-07	0.040317	0.0185	0.0449994	8.54661e-05	5.61473e-05	0.039144
98	1	97000000	98000000	97031414	97987176	45	0.0106641	0.00681279	0.038517	0.0205	0.0476394	8.47563e-05	5.03463e-05	0.04119	0.0195	0.0465772	8.57749e-05	5.09477e-05	0.038807	0.0205	0.0465824	8.32408e-05	5.46531e-05	0.035917	0.0165	0.0399335	0.277389	0.150877	0.034159	0.0125	0.030986	1.99328e-06	1.33434e-06	0.044913	0.035	0.0744233	4.41819e-05	2.65919e-05	0.039567	0.025	0.0567973	1.75146e-06	1.81226e-06	0.042098	0.031	0.0685761	8.54979e-05	6.406e-05	0.038999
99	1	98000000	99000000	98070093	98971171	44	0.0104385	0.00665103	0.037739	0.021	0.0487331	8.1524e-05	5.20224e-05	0.039468	0.026	0.0579933	7.93844e-05	4.92388e-05	0.03608	0.019	0.043992	8.25743e-05	5.45914e-05	0.035576	0.0205	0.0494636	0.276894	0.159611	0.034123	0.015	0.0368305	2.00512e-06	1.29409e-06	0.045197	0.0435	0.0912454	4.27041e-05	3.02421e-05	0.038207	0.0225	0.0510486	1.6682e-06	1.22116e-06	0.040032	0.023	0.0520696	8.2507e-05	6.27563e-05	0.037871
100	1	99000000	100000000	99004806	99964877	40	0.00874774	0.00538124	0.031553	0.011	0.0312157	7.18118e-05	4.42035e-05	0.034994	0.018	0.0442025	6.91744e-05	4.28227e-05	0.031429	0.0115	0.0324005	6.86157e-05	4.64274e-05	0.029656	0.009	0.0262275	0.237923	0.233121	0.029311	0.011	0.0280613	1.68522e-06	1.04457e-06	0.037998	0.0165	0.0480068	3.61329e-05	2.00284e-05	0.032424	0.014	0.0366451	1.42469e-06	1.02567e-06	0.034235	0.012	0.0374446	6.93181e-05	5.19535e-05	0.031613
101	1	100000000	101000000	100004887	100971901	40	0.00908729	0.00554247	0.032867	0.012	0.0324313	7.56438e-05	4.62452e-05	0.036867	0.0215	0.0500346	7.61334e-05	6.95682e-05	0.034369	0.0175	0.0413548	7.48867e-05	4.6828e-05	0.03226	0.014	0.0343774	0.252414	0.220472	0.031108	0.014	0.0341168	1.74456e-06	1.08102e-06	0.039336	0.0255	0.0589747	4.01997e-05	2.64424e-05	0.035998	0.0215	0.0490869	1.52973e-06	1.01075e-06	0.036894	0.0235	0.0532957	7.27823e-05	4.42508e-05	0.033311
102	1	101000000	102000000	101025248	101978904	36	0.00838281	0.00683914	0.030218	0.0125	0.0332809	6.66957e-05	4.21185e-05	0.032418	0.0135	0.0386216	6.60499e-05	4.24413e-05	0.029918	0.0115	0.0323895	6.68219e-05	5.22017e-05	0.028741	0.011	0.028934	0.218498	0.127229	0.026892	0.0075	0.0227445	1.604e-06	1.30883e-06	0.03618	0.018	0.049645	3.42716e-05	2.44117e-05	0.03075	0.01	0.0325243	1.39694e-06	3.27835e-06	0.033272	0.0125	0.037873	6.57115e-05	4.24959e-05	0.030083
103	1	102000000	103000000	102015898	102951011	38	0.00860834	0.00643458	0.030979	0.0115	0.0317647	6.9624e-05	6.92139e-05	0.033852	0.021	0.0490257	6.82859e-05	5.33302e-05	0.030988	0.015	0.0372767	6.86137e-05	4.79437e-05	0.029604	0.017	0.0408584	0.226787	0.189688	0.027974	0.009	0.0245886	1.5892e-06	1.02533e-06	0.035864	0.0205	0.0523224	3.55103e-05	2.29174e-05	0.031748	0.0155	0.0386095	1.38492e-06	1.06493e-06	0.033275	0.0155	0.0409734	6.62291e-05	3.90278e-05	0.030254
104	1	103000000	104000000	103016451	103992204	40	0.00916362	0.00580652	0.033185	0.012	0.03242	6.985e-05	4.24218e-05	0.03396	0.0145	0.0398359	7.18817e-05	4.60166e-05	0.032632	0.0125	0.0335161	7.29421e-05	5.38562e-05	0.031425	0.0095	0.0270844	0.24141	0.161239	0.029783	0.0125	0.0309704	1.74608e-06	1.20946e-06	0.039332	0.0185	0.0500158	3.72026e-05	2.2544e-05	0.033379	0.013	0.0354372	1.4876e-06	1.19885e-06	0.03579	0.017	0.0428611	7.37476e-05	4.6985e-05	0.033717
105	1	104000000	105000000	104007485	104987991	45	0.0104473	0.00761846	0.037765	0.025	0.0578088	8.34744e-05	6.29385e-05	0.040516	0.0275	0.0613126	7.99235e-05	4.5072e-05	0.036215	0.013	0.03425	8.42602e-05	6.49449e-05	0.036288	0.0195	0.046812	0.264781	0.168748	0.03254	0.0115	0.0291251	1.95582e-06	1.17128e-06	0.044081	0.0375	0.079347	4.34658e-05	2.74225e-05	0.038998	0.023	0.0520804	1.65203e-06	1.01409e-06	0.03983	0.0285	0.0637086	8.15588e-05	4.93248e-05	0.037243
106	1	105000000	106000000	105000764	105979648	43	0.00963198	0.00632929	0.034828	0.017	0.0408243	7.49026e-05	4.80748e-05	0.036482	0.017	0.0428474	7.41393e-05	4.03072e-05	0.033575	0.011	0.0318212	7.35336e-05	3.92722e-05	0.031752	0.0065	0.0237634	0.253011	0.178341	0.031182	0.0075	0.0227367	1.75453e-06	8.89596e-07	0.039526	0.0205	0.0523047	3.98771e-05	3.17027e-05	0.035824	0.0135	0.0359333	1.50986e-06	9.0286e-07	0.036357	0.011	0.0364105	7.40871e-05	4.18446e-05	0.033884
107	1	106000000	107000000	106001464	106976712	36	0.00755911	0.00493997	0.027341	0.0085	0.0287648	6.34949e-05	4.67449e-05	0.030867	0.0135	0.0386087	6.13586e-05	3.99356e-05	0.027727	0.0085	0.0293761	6.03116e-05	5.34924e-05	0.026088	0.006	0.0234437	0.202983	0.165142	0.024957	0.0045	0.0201731	1.44262e-06	8.66259e-07	0.032451	0.0115	0.0446784	3.29602e-05	2.37856e-05	0.02951	0.011	0.0334257	1.28342e-06	9.8411e-07	0.030913	0.0135	0.0387721	6.13524e-05	6.56942e-05	0.028043
108	1	107000000	108000000	107022412	107968204	44	0.00853667	0.00526657	0.03094	0.008	0.0283627	6.78046e-05	4.29996e-05	0.032882	0.011	0.0361059	6.78662e-05	3.97355e-05	0.03081	0.0105	0.0312695	6.9053e-05	5.04656e-05	0.029639	0.007	0.024267	0.229252	0.139786	0.028197	0.0085	0.0238667	1.59726e-06	1.07283e-06	0.035974	0.013	0.0455887	3.57728e-05	2.14581e-05	0.032065	0.009	0.0315943	1.38904e-06	8.9523e-07	0.033413	0.014	0.0393133	6.95432e-05	3.98e-05	0.03185
109	1	108000000	109000000	108011171	108941725	42	0.0107161	0.00798279	0.038715	0.0345	0.0890962	8.67129e-05	6.38487e-05	0.042028	0.0565	0.151972	8.93424e-05	7.63589e-05	0.040625	0.0495	0.151821	8.74922e-05	8.2646e-05	0.037736	0.032	0.0937043	0.283074	0.219473	0.034797	0.029	0.0961985	2.10957e-06	1.81388e-06	0.047764	0.065	0.148452	4.45847e-05	3.55723e-05	0.040113	0.0465	0.12602	1.79632e-06	1.4489e-06	0.04318	0.052	0.127138	8.4408e-05	6.49163e-05	0.038446
110	1	109000000	110000000	109014726	109975345	36	0.00997915	0.00944427	0.036183	0.035	0.0908599	7.92261e-05	6.9343e-05	0.038609	0.045	0.106077	7.8277e-05	6.35046e-05	0.035447	0.036	0.0886713	8.21008e-05	8.9744e-05	0.035422	0.031	0.089063	0.260106	0.202207	0.031969	0.0265	0.0833201	1.95741e-06	1.83568e-06	0.044088	0.0655	0.14975	4.1436e-05	4.01602e-05	0.037041	0.039	0.0928968	1.59764e-06	1.50303e-06	0.038496	0.0445	0.101993	7.88054e-05	6.09945e-05	0.035896
111	1	110000000	111000000	110001181	110992365	51	0.0109169	0.00587813	0.039417	0.0235	0.0544804	8.53782e-05	4.72957e-05	0.041489	0.0185	0.0449854	8.62876e-05	5.06404e-05	0.039161	0.017	0.0404249	8.65935e-05	4.65196e-05	0.037307	0.0155	0.0373641	0.293096	0.171833	0.036128	0.01	0.0262585	2.09674e-06	1.14515e-06	0.047254	0.04	0.0850325	4.35118e-05	2.3217e-05	0.038886	0.013	0.0354251	1.75949e-06	1.04799e-06	0.042399	0.0315	0.0694695	8.71894e-05	5.40264e-05	0.039902
112	1	111000000	112000000	111015861	111960854	29	0.00654967	0.00470689	0.023684	0.0085	0.0287555	5.18349e-05	4.48654e-05	0.025136	0.008	0.0340204	5.22866e-05	4.66332e-05	0.023673	0.0065	0.0280693	5.06361e-05	3.28028e-05	0.021832	0.0035	0.0222011	0.16627	0.133184	0.020505	0.0045	0.0201664	1.21124e-06	9.3036e-07	0.027326	0.0105	0.0441039	2.59908e-05	1.73468e-05	0.02332	0.0065	0.030071	1.07995e-06	3.0555e-06	0.026257	0.006	0.0336328	5.09777e-05	3.8136e-05	0.023312
113	1	112000000	113000000	112002445	112949000	41	0.00998685	0.00575039	0.036065	0.0155	0.0381404	7.84827e-05	5.13723e-05	0.038157	0.0175	0.0434975	7.91603e-05	5.40434e-05	0.035983	0.018	0.0421617	7.7771e-05	4.74066e-05	0.033637	0.0115	0.0296493	0.263283	0.156168	0.032354	0.0155	0.0382291	1.88756e-06	1.16822e-06	0.042427	0.021	0.0529623	4.09463e-05	2.76187e-05	0.036782	0.019	0.0443989	1.62498e-06	1.07491e-06	0.039221	0.023	0.0520453	7.95275e-05	6.19701e-05	0.03637
114	1	113000000	114000000	113026434	113952064	38	0.00935587	0.00757211	0.033824	0.0145	0.0364953	7.44954e-05	7.31087e-05	0.03613	0.02	0.0473666	7.39433e-05	6.13754e-05	0.033542	0.014	0.0357905	7.89615e-05	0.000169511	0.034527	0.0155	0.0373438	0.245508	0.157393	0.030196	0.01	0.0262481	1.72869e-06	1.45015e-06	0.038896	0.0215	0.0534522	3.73842e-05	2.30382e-05	0.033385	0.0135	0.035921	1.49556e-06	9.72734e-07	0.03598	0.0135	0.0387593	7.20584e-05	4.52134e-05	0.032924
115	1	114000000	115000000	114027780	114991650	50	0.00991122	0.00673059	0.035793	0.015	0.037335	7.89698e-05	5.21451e-05	0.038451	0.022	0.0509815	8.05906e-05	5.61678e-05	0.036656	0.02	0.0456689	7.6655e-05	4.49521e-05	0.033023	0.0105	0.0282841	0.262727	0.164052	0.032313	0.015	0.0368057	1.87322e-06	1.17102e-06	0.042301	0.033	0.071167	4.16494e-05	2.78358e-05	0.037362	0.0215	0.0490608	1.61569e-06	1.13752e-06	0.038914	0.024	0.0544704	7.77808e-05	4.38678e-05	0.035489
116	1	115000000	116000000	115024078	115987940	39	0.00919425	0.00582997	0.033245	0.015	0.0373194	7.13114e-05	3.89732e-05	0.034703	0.0115	0.0366449	7.22555e-05	4.5748e-05	0.032701	0.0145	0.0366581	7.4588e-05	6.48564e-05	0.032133	0.013	0.0321662	0.242862	0.154867	0.02985	0.009	0.0245796	1.71201e-06	1.20732e-06	0.038616	0.0155	0.0473574	3.76711e-05	4.5536e-05	0.033798	0.0105	0.0329711	1.46849e-06	8.7688e-07	0.03549	0.0155	0.0409593	7.40239e-05	6.68578e-05	0.033875
117	1	116000000	117000000	116009853	116992366	38	0.00827012	0.00498807	0.029903	0.01	0.0300051	6.9168e-05	4.88166e-05	0.033437	0.015	0.0403999	6.83314e-05	4.22602e-05	0.030904	0.0105	0.0312591	6.74976e-05	4.79222e-05	0.029102	0.009	0.0262185	0.228793	0.193595	0.027985	0.011	0.0280491	1.58739e-06	1.17815e-06	0.035819	0.018	0.0496288	3.567e-05	2.45757e-05	0.031894	0.0115	0.0338557	1.40067e-06	8.60652e-07	0.033694	0.0195	0.0464473	7.09208e-05	0.00016682	0.032521
118	1	117000000	118000000	117011150	117999010	56	0.01288	0.00704371	0.046551	0.034	0.0860074	0.000105509	6.6465e-05	0.051231	0.0455	0.107815	0.000104982	6.4562e-05	0.047556	0.0385	0.100195	0.000102007	5.461e-05	0.04398	0.032	0.0934428	0.337477	0.203901	0.041461	0.0195	0.0519688	2.45074e-06	1.41744e-06	0.055131	0.0645	0.147498	5.64641e-05	7.63416e-05	0.050567	0.0445	0.114238	2.12675e-06	1.17725e-06	0.051282	0.0495	0.116908	9.91671e-05	5.06534e-05	0.045277
119	1	118000000	119000000	118016136	118992353	52	0.0123262	0.00980346	0.044443	0.0315	0.0768571	9.62629e-05	5.28366e-05	0.04674	0.0335	0.0736688	9.66876e-05	5.83802e-05	0.043866	0.032	0.0759403	9.56309e-05	5.08349e-05	0.041197	0.025	0.0657195	0.326379	0.232432	0.039982	0.022	0.0605154	2.29751e-06	1.51407e-06	0.051784	0.051	0.107955	4.96965e-05	3.03429e-05	0.044476	0.028	0.0637572	1.93107e-06	1.16995e-06	0.046477	0.033	0.0731589	9.64449e-05	6.78706e-05	0.04403
120	1	119000000	120000000	119014691	119933728	49	0.0118769	0.00676061	0.042954	0.0295	0.0699948	9.04359e-05	5.09378e-05	0.044052	0.03	0.0671138	9.25554e-05	5.75345e-05	0.041905	0.035	0.0847677	9.33177e-05	5.84438e-05	0.040267	0.024	0.0611039	0.31056	0.172106	0.038219	0.0175	0.0444734	2.21997e-06	1.22307e-06	0.050083	0.0455	0.0951401	4.88817e-05	3.11189e-05	0.043756	0.033	0.0758392	1.8894e-06	1.1029e-06	0.045523	0.0395	0.0883011	9.42898e-05	5.34598e-05	0.043011
121	1	120000000	121000000	120004296	120967572	46	0.0116744	0.00690277	0.04222	0.028	0.0661711	8.88965e-05	4.70991e-05	0.043105	0.024	0.0543028	9.09572e-05	5.65804e-05	0.041082	0.027	0.0622757	9.00033e-05	5.7733e-05	0.038861	0.0195	0.0467744	0.311193	0.194685	0.038301	0.0215	0.0589926	2.11914e-06	1.28063e-06	0.04778	0.0325	0.0698156	4.89295e-05	7.42372e-05	0.043746	0.0245	0.055413	1.83509e-06	1.49335e-06	0.044271	0.0375	0.0831319	9.23046e-05	6.85492e-05	0.042284
122	1	121000000	122000000	121001134	121980298	46	0.0109973	0.00765916	0.039711	0.0275	0.0647701	8.47362e-05	5.15289e-05	0.041118	0.027	0.0602578	8.48749e-05	5.52711e-05	0.038625	0.0225	0.0503072	8.49478e-05	5.8046e-05	0.036519	0.0155	0.0373234	0.290524	0.247548	0.035695	0.015	0.0367809	1.95732e-06	1.10553e-06	0.044067	0.03	0.0655339	4.44169e-05	2.91559e-05	0.039813	0.031	0.0708166	1.75902e-06	1.53821e-06	0.042396	0.033	0.0730964	8.61391e-05	5.83509e-05	0.039414
123	1	122000000	123000000	122055532	122980267	42	0.00986697	0.0252996	0.03514	0.0195	0.0456103	7.15684e-05	4.27014e-05	0.034856	0.015	0.0403858	7.21558e-05	4.72191e-05	0.032736	0.014	0.035777	7.54857e-05	5.92414e-05	0.032526	0.0135	0.0333289	0.241791	0.140364	0.029784	0.0095	0.0253403	1.78788e-06	1.3423e-06	0.040356	0.0225	0.0551013	3.72409e-05	2.43671e-05	0.033376	0.015	0.0379813	1.44401e-06	7.69598e-07	0.034732	0.0085	0.0346842	7.3268e-05	3.97037e-05	0.033515
124	1	123000000	124000000	123007845	123978632	33	0.00729847	0.00610857	0.026376	0.0095	0.0295174	5.83556e-05	4.78676e-05	0.028376	0.011	0.0360942	5.80918e-05	4.70331e-05	0.026353	0.008	0.0290568	5.62916e-05	3.71872e-05	0.024333	0.0055	0.0232159	0.188467	0.163918	0.023274	0.0045	0.0201596	1.32122e-06	8.25627e-07	0.029839	0.0125	0.0452549	3.04175e-05	2.50742e-05	0.027337	0.0135	0.0359086	1.18097e-06	8.8745e-07	0.028456	0.0095	0.0354073	5.57516e-05	3.86574e-05	0.025436
125	1	124000000	125000000	124014912	124999528	40	0.00884039	0.0056908	0.031925	0.0135	0.0348887	7.02671e-05	4.55981e-05	0.034002	0.017	0.0428317	7.07712e-05	4.62301e-05	0.031987	0.0105	0.0312488	7.11558e-05	4.64655e-05	0.03062	0.009	0.0262096	0.235414	0.163759	0.028983	0.007	0.0221664	1.72859e-06	1.16004e-06	0.039044	0.0175	0.0491515	3.60775e-05	2.12303e-05	0.032304	0.012	0.0344423	1.41225e-06	8.35253e-07	0.033976	0.017	0.0428457	7.19154e-05	5.6524e-05	0.03268
126	1	125000000	126000000	125012135	125976835	52	0.0110944	0.00670449	0.040073	0.0235	0.0544387	8.48302e-05	4.87658e-05	0.041223	0.0245	0.0551512	8.61822e-05	5.3172e-05	0.039067	0.025	0.0570708	8.66442e-05	5.20125e-05	0.037369	0.0145	0.0352508	0.293423	0.209	0.036109	0.0185	0.0483869	2.12396e-06	1.35067e-06	0.047876	0.04	0.0849716	4.43541e-05	2.80421e-05	0.039674	0.0215	0.0490349	1.74429e-06	9.27353e-07	0.042073	0.029	0.0647021	8.75497e-05	5.24609e-05	0.039961
127	1	126000000	127000000	126002366	126997378	45	0.00949633	0.00526458	0.034414	0.0125	0.033269	7.73194e-05	5.84259e-05	0.037609	0.022	0.0509576	7.45365e-05	6.21162e-05	0.033792	0.009	0.0297642	7.57023e-05	4.29345e-05	0.032614	0.01	0.0276619	0.253828	0.155985	0.031289	0.01	0.0262377	1.83421e-06	1.40164e-06	0.041447	0.027	0.0610996	3.87595e-05	2.36289e-05	0.034762	0.012	0.0344307	1.54041e-06	9.14534e-07	0.037152	0.018	0.0444765	7.66668e-05	4.43226e-05	0.035088
128	1	127000000	128000000	127031252	127963540	48	0.0108651	0.00595724	0.039241	0.0175	0.0417912	8.48065e-05	6.03136e-05	0.04113	0.0275	0.0612738	8.58094e-05	5.16278e-05	0.038844	0.0185	0.0432191	8.81304e-05	4.69841e-05	0.037961	0.0175	0.0421489	0.295099	0.218563	0.036281	0.0145	0.0354117	2.08177e-06	1.23721e-06	0.046903	0.047	0.0990208	4.38947e-05	2.46501e-05	0.039339	0.022	0.0501235	1.79498e-06	1.65309e-06	0.043159	0.032	0.0707321	8.77919e-05	4.58084e-05	0.040144
129	1	128000000	129000000	128007569	128985748	60	0.012551	0.0052742	0.045416	0.0185	0.0436868	0.000104306	6.37782e-05	0.050628	0.0315	0.0697955	0.000102707	5.34423e-05	0.046528	0.0235	0.0527724	0.000107213	0.000180157	0.046078	0.0215	0.0528161	0.339733	0.214553	0.041794	0.012	0.0300486	2.43199e-06	1.44817e-06	0.05492	0.045	0.093684	5.33609e-05	3.88334e-05	0.047475	0.0245	0.0553768	2.05363e-06	1.22959e-06	0.049413	0.031	0.0685242	0.000102281	5.17545e-05	0.04661
130	1	129000000	130000000	129027171	129991566	38	0.00855727	0.0058919	0.030942	0.01	0.0299954	6.95368e-05	5.19915e-05	0.03388	0.0155	0.0410218	6.78712e-05	4.63801e-05	0.030796	0.0125	0.0335045	6.63047e-05	4.18114e-05	0.028644	0.0055	0.0232082	0.222447	0.135787	0.027402	0.005	0.0204734	1.58359e-06	9.81392e-07	0.03571	0.0115	0.0446639	3.58001e-05	2.83682e-05	0.032169	0.015	0.0379674	1.35747e-06	7.48119e-07	0.032679	0.0095	0.0353958	6.77058e-05	4.14214e-05	0.030909
131	1	130000000	131000000	130055180	130995751	41	0.00970528	0.00684379	0.035154	0.0145	0.0364806	7.50485e-05	4.97236e-05	0.036414	0.0185	0.0449679	7.42786e-05	4.89509e-05	0.033704	0.013	0.0342378	7.69867e-05	4.67397e-05	0.033207	0.015	0.0362217	0.24634	0.128507	0.030287	0.0065	0.0216402	1.87158e-06	1.66716e-06	0.042085	0.0285	0.0629344	4.07761e-05	6.47243e-05	0.036569	0.0205	0.047246	1.53959e-06	1.07139e-06	0.037049	0.016	0.0415847	7.50437e-05	3.98103e-05	0.034254
132	1	131000000	132000000	131009179	131948497	104	0.0224115	0.00811976	0.081033	0.1925	0.529308	0.000179461	0.000130147	0.087067	0.2415	0.579673	0.000181345	0.00012197	0.081921	0.206	0.518135	0.000182379	9.85055e-05	0.078573	0.16	0.48575	0.602796	0.311279	0.074079	0.118	0.444278	4.28484e-06	1.65648e-06	0.096651	0.356	0.66914	9.16358e-05	3.34059e-05	0.082057	0.212	0.542942	3.66339e-06	1.52213e-06	0.088343	0.273	0.5895	0.000186502	0.000112058	0.08537
133	1	132000000	133000000	132006227	132984016	32	0.00790438	0.00568574	0.028544	0.0075	0.0280643	6.41692e-05	4.4464e-05	0.031188	0.0115	0.0366329	6.36585e-05	4.46653e-05	0.028806	0.0115	0.0323785	6.33327e-05	5.89546e-05	0.02728	0.006	0.023436	0.215682	0.142613	0.026566	0.009	0.0245706	1.52084e-06	1.00873e-06	0.034243	0.0165	0.0479915	3.41002e-05	2.32624e-05	0.030605	0.0125	0.0349402	1.30819e-06	9.1014e-07	0.03137	0.013	0.0381821	6.30932e-05	3.9804e-05	0.028792
134	1	133000000	134000000	133018330	133978157	41	0.00830346	0.00483106	0.029977	0.01	0.0299856	6.50789e-05	4.05876e-05	0.031616	0.0095	0.0348993	6.52014e-05	3.72001e-05	0.029548	0.0085	0.0293666	6.60106e-05	4.56355e-05	0.028489	0.0095	0.0270749	0.21807	0.1268	0.02686	0.007	0.022159	1.57953e-06	1.13878e-06	0.03559	0.017	0.048573	3.43867e-05	2.7133e-05	0.030821	0.008	0.030881	1.33149e-06	8.11412e-07	0.032036	0.009	0.0349655	6.45552e-05	3.81476e-05	0.029445
135	1	134000000	135000000	134002260	134980871	49	0.0108171	0.00950581	0.038931	0.009	0.0290412	8.29899e-05	3.96635e-05	0.040303	0.0175	0.0434813	8.4119e-05	4.99007e-05	0.038004	0.0155	0.0380874	8.59014e-05	6.17908e-05	0.037039	0.011	0.0289232	0.286382	0.14309	0.035275	0.011	0.0280369	2.0463e-06	1.14859e-06	0.046078	0.029	0.0637895	4.57059e-05	3.91157e-05	0.040908	0.023	0.0520498	1.74439e-06	9.84932e-07	0.042023	0.027	0.060626	8.31291e-05	4.47317e-05	0.038071
136	1	135000000	136000000	135013095	135982160	43	0.0088192	0.00475968	0.031861	0.0055	0.0269282	7.01638e-05	4.5977e-05	0.033983	0.0125	0.0375099	6.97039e-05	3.87434e-05	0.031533	0.01	0.0307916	6.96657e-05	3.81211e-05	0.030023	0.006	0.0234284	0.231932	0.14518	0.02863	0.005	0.0204666	1.66332e-06	9.82247e-07	0.037615	0.015	0.0469095	3.71652e-05	4.46569e-05	0.033491	0.0135	0.0358963	1.4183e-06	8.75319e-07	0.03421	0.012	0.0374323	7.04341e-05	3.58371e-05	0.032179
137	1	136000000	137000000	136000771	136917272	43	0.00986859	0.0146166	0.035885	0.009	0.0290319	7.78223e-05	5.42519e-05	0.037688	0.0185	0.0449505	7.75746e-05	4.19735e-05	0.035071	0.013	0.0342255	7.55794e-05	4.60144e-05	0.032664	0.012	0.0304286	0.248741	0.141394	0.030659	0.01	0.0262272	1.79937e-06	9.61234e-07	0.040551	0.02	0.0516469	4.01672e-05	2.40924e-05	0.035783	0.019	0.0443788	1.58142e-06	1.00753e-06	0.038045	0.016	0.0415701	7.4994e-05	4.2379e-05	0.034292
138	1	137000000	138000000	137008061	137974115	43	0.00921318	0.00594386	0.033272	0.0125	0.033257	7.22936e-05	4.48406e-05	0.035211	0.0125	0.0374975	7.41722e-05	5.06388e-05	0.033595	0.014	0.0357635	7.19692e-05	4.27209e-05	0.030934	0.0085	0.0256399	0.240512	0.128709	0.029651	0.008	0.0231714	1.72982e-06	9.62932e-07	0.039072	0.017	0.0485574	3.78009e-05	2.40646e-05	0.033887	0.01	0.0325137	1.49497e-06	9.85089e-07	0.035909	0.0115	0.0368805	7.24816e-05	4.51299e-05	0.033059
139	1	138000000	139000000	138053557	138980161	46	0.00998144	0.00666606	0.036022	0.013	0.03402	7.61128e-05	3.94366e-05	0.037043	0.01	0.0353267	7.8547e-05	4.66088e-05	0.035585	0.0165	0.0395801	7.67003e-05	4.66792e-05	0.033072	0.012	0.0304165	0.2582	0.1485	0.031738	0.007	0.0221515	1.83628e-06	1.29842e-06	0.041463	0.0175	0.0491356	4.07952e-05	2.55498e-05	0.036592	0.014	0.0366322	1.57488e-06	1.03131e-06	0.037877	0.013	0.0381696	7.66729e-05	4.06469e-05	0.034986
140	1	139000000	140000000	139004836	139937600	39	0.00849055	0.00561737	0.030698	0.01	0.0299758	6.71661e-05	4.1777e-05	0.032661	0.009	0.0346865	6.57638e-05	3.89639e-05	0.029741	0.007	0.0283622	6.84264e-05	8.35406e-05	0.029505	0.008	0.0250989	0.221602	0.142608	0.027304	0.0055	0.0207904	1.61437e-06	9.4387e-07	0.0364	0.0165	0.0479763	3.43752e-05	2.1426e-05	0.030746	0.0095	0.0320136	1.32381e-06	7.44832e-07	0.031803	0.0105	0.0360392	6.86762e-05	9.13414e-05	0.031194
141	1	140000000	141000000	140005163	140982781	61	0.0132693	0.00601336	0.04799	0.027	0.0632627	0.000111731	7.50242e-05	0.054058	0.0495	0.120822	0.000111059	5.85109e-05	0.050323	0.0415	0.112078	0.000109402	7.29092e-05	0.046933	0.028	0.0772413	0.366444	0.171804	0.045082	0.016	0.0398796	2.60299e-06	1.35204e-06	0.058557	0.057	0.123814	5.80265e-05	3.53024e-05	0.051766	0.047	0.128008	2.2759e-06	3.87159e-06	0.055011	0.0425	0.0960243	0.000110559	6.94097e-05	0.050608
142	1	141000000	142000000	141008899	141976490	56	0.0128488	0.0110877	0.046364	0.024	0.0553273	0.000100822	6.83862e-05	0.048984	0.0375	0.0841096	9.88291e-05	5.44752e-05	0.044817	0.0275	0.06353	9.85704e-05	4.70393e-05	0.042527	0.017	0.0408324	0.347069	0.245074	0.042658	0.023	0.0655831	2.39348e-06	1.25479e-06	0.053892	0.048	0.101051	5.12488e-05	2.64408e-05	0.045964	0.0285	0.0649156	2.03815e-06	1.32544e-06	0.048985	0.0385	0.0853564	9.82619e-05	4.33429e-05	0.044808
143	1	142000000	143000000	142000532	142988689	53	0.0105251	0.00547286	0.038063	0.015	0.0373039	8.66321e-05	4.78259e-05	0.042038	0.019	0.045765	9.07784e-05	0.000169423	0.041566	0.017	0.040407	8.30172e-05	3.74511e-05	0.035788	0.0095	0.0270653	0.278033	0.135945	0.034273	0.0095	0.0253307	2.0447e-06	1.11465e-06	0.046012	0.0305	0.0664873	4.54675e-05	3.36471e-05	0.040645	0.0175	0.0418331	1.74758e-06	9.44675e-07	0.042168	0.0225	0.0511932	8.45887e-05	6.14298e-05	0.038666
144	1	143000000	144000000	143012564	143990473	53	0.0116261	0.00640708	0.041972	0.023	0.0530039	9.12991e-05	6.10571e-05	0.04436	0.024	0.0542749	9.12828e-05	4.98505e-05	0.041473	0.0205	0.0465568	9.12639e-05	4.70421e-05	0.039328	0.016	0.0386117	0.312149	0.218337	0.038429	0.0135	0.0329962	2.16208e-06	1.27633e-06	0.048756	0.036	0.0766154	4.86858e-05	2.8996e-05	0.043575	0.025	0.0567583	1.82982e-06	1.29936e-06	0.043848	0.022	0.0503975	9.09328e-05	6.38249e-05	0.041487
145	1	144000000	145000000	144018833	144989643	47	0.0089702	0.00593269	0.032469	0.0105	0.0305251	7.09877e-05	3.78858e-05	0.034545	0.0115	0.036621	7.21995e-05	4.36765e-05	0.032713	0.0105	0.0312384	7.08592e-05	3.59596e-05	0.030534	0.0045	0.022555	0.235326	0.138544	0.028909	0.006	0.0211799	1.68183e-06	9.6087e-07	0.037871	0.0135	0.0458357	3.6857e-05	2.14081e-05	0.033033	0.011	0.0334147	1.45141e-06	9.77362e-07	0.035032	0.0125	0.0378606	7.24372e-05	4.00318e-05	0.033051
146	1	145000000	146000000	145019111	145972525	52	0.0111887	0.00762671	0.040496	0.0175	0.0417707	8.70914e-05	4.14438e-05	0.04242	0.021	0.0490042	8.82239e-05	4.35677e-05	0.040042	0.0195	0.044868	8.72191e-05	4.11982e-05	0.037611	0.0115	0.0296379	0.293937	0.14975	0.036237	0.0135	0.0329779	2.1458e-06	1.09425e-06	0.048347	0.03	0.0655045	4.47683e-05	1.98127e-05	0.040113	0.0135	0.035884	1.79521e-06	9.16606e-07	0.043142	0.023	0.0520209	8.74635e-05	3.91883e-05	0.039938
147	1	146000000	147000000	146003201	146981113	36	0.00767701	0.00475283	0.027823	0.0075	0.0280552	6.16958e-05	4.04934e-05	0.029846	0.009	0.0346752	6.24466e-05	4.50745e-05	0.028446	0.013	0.0342133	6.05703e-05	4.24666e-05	0.026193	0.0055	0.0232006	0.206532	0.175151	0.025375	0.0045	0.0201529	1.43202e-06	7.88424e-07	0.032298	0.0085	0.0431458	3.20996e-05	1.93176e-05	0.028778	0.013	0.0354131	1.25837e-06	7.80812e-07	0.030352	0.0115	0.0368686	6.20175e-05	3.5502e-05	0.028373
148	1	147000000	148000000	147012203	147981550	56	0.012167	0.00855182	0.043949	0.0175	0.0417502	9.51753e-05	5.08814e-05	0.046257	0.0255	0.0572138	9.74091e-05	9.59215e-05	0.044256	0.024	0.0543418	9.42891e-05	4.31694e-05	0.040764	0.017	0.0408065	0.316938	0.164336	0.039012	0.0165	0.0416161	2.28514e-06	1.88315e-06	0.051546	0.033	0.0711302	5.05318e-05	3.45559e-05	0.045367	0.024	0.0541239	1.94694e-06	1.0035e-06	0.046995	0.0295	0.0657878	9.78078e-05	5.39536e-05	0.044664
149	1	148000000	149000000	148016162	148980812	48	0.0110396	0.00664805	0.039836	0.012	0.0324087	8.54496e-05	4.6861e-05	0.041563	0.0185	0.044933	8.54941e-05	4.25174e-05	0.038726	0.0185	0.0431979	8.56484e-05	4.24963e-05	0.036922	0.013	0.0321523	0.293973	0.153141	0.036148	0.016	0.0398485	2.08983e-06	1.1601e-06	0.047041	0.036	0.0765704	4.49442e-05	3.03982e-05	0.040407	0.0215	0.0490089	1.76481e-06	1.09932e-06	0.042484	0.0235	0.0532697	8.69568e-05	4.76434e-05	0.039835
150	1	149000000	150000000	149037674	149989107	37	0.0083343	0.00620357	0.03017	0.0115	0.0317539	6.32143e-05	3.53602e-05	0.030593	0.0075	0.0338423	6.44338e-05	3.76541e-05	0.029202	0.008	0.0290473	6.54167e-05	6.06903e-05	0.028358	0.0055	0.0231929	0.211846	0.114018	0.026075	0.006	0.021173	1.53304e-06	1.07776e-06	0.034525	0.014	0.0462302	3.38172e-05	2.16093e-05	0.030173	0.008	0.0308709	1.30087e-06	7.17787e-07	0.031374	0.0095	0.0353843	6.37786e-05	4.08284e-05	0.029064
151	1	150000000	151000000	150009136	150994530	45	0.0106782	0.00593057	0.038592	0.0135	0.0348754	8.5746e-05	6.28292e-05	0.041648	0.022	0.0509339	8.46631e-05	4.92171e-05	0.038327	0.016	0.0387137	8.22172e-05	4.52357e-05	0.035459	0.013	0.0321385	0.288085	0.287107	0.035353	0.0135	0.0329595	1.99197e-06	1.02293e-06	0.04486	0.0295	0.0644503	4.47874e-05	2.98905e-05	0.040139	0.0215	0.0489831	1.63662e-06	8.60727e-07	0.039436	0.0185	0.0449822	8.44255e-05	5.58754e-05	0.038543
152	1	151000000	152000000	151030316	151993891	60	0.013646	0.00669515	0.049495	0.0275	0.064702	0.000107247	5.61595e-05	0.052291	0.0365	0.0808884	0.000106632	6.33651e-05	0.048258	0.0285	0.0672884	0.000109874	7.62177e-05	0.047317	0.024	0.0610238	0.364132	0.163955	0.044839	0.023	0.0654593	2.55809e-06	1.26474e-06	0.057558	0.0565	0.122902	5.50874e-05	2.49988e-05	0.04955	0.0365	0.0848892	2.13665e-06	1.06326e-06	0.051559	0.0385	0.0852598	0.000108741	6.21052e-05	0.049569
153	1	152000000	153000000	152015544	152979585	53	0.0128073	0.00677106	0.046384	0.0225	0.0521041	0.000101954	6.47222e-05	0.049569	0.037	0.0821827	0.000102535	6.96639e-05	0.046638	0.026	0.0594588	9.84083e-05	5.05425e-05	0.042482	0.019	0.0455532	0.329067	0.152037	0.040529	0.0175	0.0444314	2.36792e-06	1.07389e-06	0.053331	0.043	0.090516	5.2332e-05	2.57196e-05	0.046937	0.029	0.0664381	2.06461e-06	1.04013e-06	0.049747	0.037	0.0821638	0.000102957	0.000105023	0.0469
154	1	153000000	154000000	153009615	153989230	67	0.0151936	0.00645719	0.054924	0.0435	0.129025	0.000124471	5.82627e-05	0.0605	0.063	0.191202	0.000126189	6.68966e-05	0.05709	0.0585	0.211649	0.00012218	5.96383e-05	0.052799	0.039	0.139394	0.409491	0.18301	0.050472	0.031	0.109742	2.90125e-06	1.20885e-06	0.065455	0.087	0.230306	6.41519e-05	4.12542e-05	0.057596	0.0525	0.154262	2.46186e-06	1.1516e-06	0.059378	0.076	0.244431	0.000121548	5.6489e-05	0.055547
155	1	154000000	155000000	154000055	154990851	44	0.0102144	0.00606275	0.036988	0.016	0.0389185	8.07963e-05	4.44784e-05	0.039282	0.0185	0.0449156	8.24203e-05	4.75784e-05	0.037363	0.022	0.04925	7.99229e-05	4.28644e-05	0.034468	0.0095	0.0270557	0.264465	0.13797	0.032625	0.008	0.0231634	1.93414e-06	1.18168e-06	0.043498	0.0245	0.0575186	4.29392e-05	3.72291e-05	0.038339	0.016	0.0393788	1.66201e-06	8.62048e-07	0.040022	0.017	0.0428303	7.9644e-05	4.16904e-05	0.036319
156	1	155000000	156000000	155025842	155982596	61	0.0131408	0.00584785	0.047513	0.0275	0.0646341	0.00010748	4.80019e-05	0.052253	0.04	0.0912922	0.000110374	5.77666e-05	0.05006	0.0365	0.0910064	0.000105187	4.72006e-05	0.045368	0.024	0.060944	0.361921	0.306394	0.044369	0.0175	0.0443894	2.5189e-06	1.34571e-06	0.056722	0.054	0.116097	5.65662e-05	2.63711e-05	0.050719	0.0355	0.0817877	2.19132e-06	1.15867e-06	0.052662	0.036	0.0796027	0.00010547	4.87192e-05	0.048225
157	1	156000000	157000000	156015336	156993181	68	0.0165245	0.0119711	0.059853	0.068	0.318794	0.000127878	7.30363e-05	0.062183	0.075	0.273291	0.000125847	6.13943e-05	0.057006	0.0475	0.142442	0.000127914	6.92198e-05	0.055212	0.0455	0.189891	0.420184	0.205479	0.051805	0.036	0.162705	3.05258e-06	1.50046e-06	0.068885	0.104	0.328486	6.66561e-05	4.679e-05	0.059528	0.053	0.162341	2.62984e-06	1.74154e-06	0.063	0.0745	0.238789	0.000127887	7.66824e-05	0.058481
158	1	157000000	158000000	157003140	157999002	66	0.0152864	0.00798886	0.055337	0.0455	0.142868	0.000117871	5.32692e-05	0.057252	0.059	0.163275	0.000119324	5.46933e-05	0.054048	0.044	0.124971	0.000118839	5.67463e-05	0.051253	0.0305	0.0868617	0.399118	0.18171	0.049042	0.0315	0.112253	2.86196e-06	1.27866e-06	0.064622	0.083	0.216489	6.48625e-05	6.75978e-05	0.058254	0.0515	0.149683	2.43109e-06	1.67174e-06	0.058542	0.0565	0.154316	0.000120623	6.11868e-05	0.055048
159	1	158000000	159000000	158003790	158523093	15	0.00343399	0.00273799	0.012383	0.001	0.0259626	2.95776e-05	2.59945e-05	0.014431	0.003	0.032501	2.91051e-05	2.63524e-05	0.01322	0.0045	0.0272816	2.69807e-05	2.117e-05	0.011597	0.001	0.0218382	0.0929749	0.0725227	0.011418	0	0.0190144	6.80708e-07	9.3208e-07	0.015357	0.0025	0.0419354	1.4637e-05	1.22438e-05	0.013103	0.002	0.028903	5.955e-07	6.02655e-07	0.014385	0.006	0.0336213	2.7909e-05	2.30029e-05	0.012748
160	2	0	1000000	132257	999035	49	0.00991375	0.0194572	0.035648	0.01	0.0299661	7.65053e-05	5.17448e-05	0.037136	0.009	0.034664	7.72904e-05	3.94537e-05	0.034999	0.0115	0.0323675	7.61518e-05	3.71352e-05	0.032846	0.01	0.0276519	0.252252	0.116372	0.031107	0.0045	0.0201462	1.78238e-06	1.03655e-06	0.040172	0.015	0.0468945	4.00837e-05	2.24769e-05	0.035878	0.01	0.0325031	1.61925e-06	1.26097e-06	0.039129	0.0185	0.044965	7.61551e-05	4.79815e-05	0.034738
161	2	1000000	2000000	1001022	1996646	76	0.0160805	0.00681645	0.058108	0.046	0.144822	0.000131735	8.43122e-05	0.063987	0.079	0.297159	0.000132524	6.83522e-05	0.06022	0.0675	0.275426	0.000128026	5.81687e-05	0.055284	0.0435	0.174881	0.434255	0.20516	0.053521	0.0365	0.166826	3.09147e-06	1.83622e-06	0.069616	0.105	0.331648	6.8662e-05	3.27552e-05	0.06151	0.074	0.290066	2.75774e-06	2.26472e-06	0.066385	0.0885	0.310395	0.000128809	5.88375e-05	0.058755
162	2	2000000	3000000	2006322	2994646	46	0.00960952	0.00526942	0.034819	0.011	0.0312052	7.93686e-05	6.46903e-05	0.038513	0.016	0.0416774	7.95656e-05	4.30656e-05	0.036008	0.0125	0.0334928	7.82079e-05	4.20422e-05	0.033664	0.0105	0.0282738	0.261136	0.133269	0.032155	0.0105	0.0270903	1.89408e-06	9.63381e-07	0.042697	0.0245	0.0574971	4.09737e-05	2.13563e-05	0.036723	0.0145	0.0373337	1.59644e-06	9.41777e-07	0.038524	0.018	0.0444597	7.82321e-05	4.14597e-05	0.035755
163	2	3000000	4000000	3016608	3988311	61	0.0135076	0.0061589	0.048792	0.0285	0.0675079	0.000108985	5.33344e-05	0.053025	0.05	0.122799	0.000107912	5.41441e-05	0.048961	0.0335	0.0797717	0.000107689	7.03131e-05	0.046479	0.025	0.0656204	0.364583	0.184979	0.044879	0.025	0.0758164	2.61484e-06	2.16999e-06	0.058986	0.0495	0.103955	5.72598e-05	3.14015e-05	0.051269	0.0375	0.0871491	2.22647e-06	1.10507e-06	0.053533	0.048	0.111879	0.000110428	6.84845e-05	0.050497
164	2	4000000	5000000	4005132	4993720	57	0.013224	0.00670856	0.047736	0.0245	0.0567138	0.0001195	0.000593235	0.057885	0.0485	0.116147	0.000106792	6.1658e-05	0.048458	0.0315	0.0746409	0.000104606	4.60182e-05	0.045071	0.0185	0.0446103	0.347854	0.164938	0.042793	0.0215	0.0589002	2.50166e-06	1.16994e-06	0.056324	0.051	0.107834	5.42531e-05	2.4356e-05	0.048558	0.0325	0.0747189	2.1631e-06	1.40371e-06	0.051802	0.04	0.0894989	0.000106091	6.54988e-05	0.048322
165	2	5000000	6000000	5001679	5975175	44	0.00997996	0.00575888	0.036082	0.0125	0.0332451	7.88743e-05	4.22891e-05	0.038365	0.0195	0.0465582	7.89571e-05	4.01499e-05	0.035738	0.0125	0.0334811	7.98707e-05	9.02192e-05	0.034415	0.0095	0.0270462	0.259448	0.159106	0.031966	0.0075	0.0227289	1.91639e-06	1.1885e-06	0.043168	0.025	0.0583027	4.20562e-05	3.44838e-05	0.037588	0.0175	0.0418158	1.61739e-06	9.81007e-07	0.038974	0.018	0.0444429	7.73683e-05	4.0081e-05	0.035433
166	2	6000000	7000000	6007528	6991107	45	0.0106407	0.00579282	0.03853	0.0165	0.0396641	8.47323e-05	5.87041e-05	0.041275	0.0225	0.0515815	8.39279e-05	4.76422e-05	0.03802	0.0165	0.0395632	8.56485e-05	6.49804e-05	0.037038	0.015	0.0362029	0.280624	0.166076	0.034541	0.013	0.0319835	2.00472e-06	1.11855e-06	0.045288	0.026	0.0595709	4.4156e-05	2.70062e-05	0.039579	0.0205	0.0472225	1.72564e-06	1.02306e-06	0.041595	0.02	0.047308	8.29616e-05	4.05933e-05	0.037824
167	2	7000000	8000000	7001541	7964682	46	0.00995637	0.0076415	0.03606	0.0105	0.0305151	7.75422e-05	4.46885e-05	0.03776	0.0155	0.0410074	7.59044e-05	4.22777e-05	0.034353	0.015	0.0372619	7.63572e-05	3.81623e-05	0.032968	0.0095	0.0270367	0.258219	0.139611	0.031777	0.0105	0.0270791	1.8477e-06	1.37873e-06	0.041593	0.0175	0.0491197	4.1172e-05	2.46855e-05	0.03687	0.012	0.0344192	1.51662e-06	8.2807e-07	0.036342	0.0125	0.0378482	7.69558e-05	3.87928e-05	0.035196
168	2	8000000	9000000	8020527	8999207	45	0.00975028	0.00844611	0.03526	0.013	0.0340075	7.4998e-05	4.92318e-05	0.036413	0.0125	0.0374852	7.56124e-05	4.7341e-05	0.034274	0.0135	0.0350209	7.51571e-05	4.14475e-05	0.03246	0.012	0.0304044	0.249066	0.127236	0.030686	0.0085	0.0238583	1.82577e-06	1.19795e-06	0.041176	0.0165	0.0479611	3.94933e-05	2.17299e-05	0.03541	0.017	0.0409158	1.51346e-06	7.92835e-07	0.036381	0.0185	0.0449479	7.58111e-05	4.3736e-05	0.034585
169	2	9000000	10000000	9030169	9983230	42	0.00972025	0.00655205	0.035193	0.0115	0.0317431	7.8012e-05	4.78566e-05	0.037892	0.0185	0.0448982	7.76328e-05	5.44072e-05	0.035258	0.0125	0.0334694	7.62091e-05	4.60521e-05	0.032894	0.0115	0.0296265	0.261717	0.14618	0.032211	0.011	0.0280247	1.86913e-06	1.59216e-06	0.042192	0.0245	0.0574755	4.10453e-05	2.61212e-05	0.036752	0.0165	0.0401538	1.59416e-06	9.2708e-07	0.038321	0.019	0.0457458	7.65321e-05	4.33002e-05	0.034911
170	2	10000000	11000000	10004616	10904332	32	0.00720601	0.0061159	0.026125	0.0045	0.0265522	5.53866e-05	3.45349e-05	0.026909	0.0075	0.0338311	5.6937e-05	4.33726e-05	0.025817	0.0055	0.0275305	5.60658e-05	3.64065e-05	0.024176	0.005	0.0228388	0.18957	0.117307	0.023297	0.0055	0.0207835	1.36655e-06	8.56451e-07	0.030854	0.01	0.0437752	2.96871e-05	2.60714e-05	0.026555	0.0065	0.030061	1.13012e-06	7.22206e-07	0.027172	0.0065	0.0338032	5.62724e-05	3.82075e-05	0.025694
171	2	11000000	12000000	11002563	11989054	52	0.0117137	0.00621396	0.04237	0.0185	0.0436638	9.48142e-05	7.72046e-05	0.046174	0.025	0.0562169	9.39194e-05	4.80753e-05	0.042574	0.0235	0.0527365	9.23097e-05	5.36826e-05	0.039731	0.0145	0.0352333	0.30818	0.163802	0.037773	0.0135	0.0329413	2.19048e-06	1.29263e-06	0.049369	0.035	0.074382	4.93951e-05	4.0933e-05	0.044095	0.0195	0.0451919	1.83785e-06	8.26356e-07	0.044231	0.0215	0.0495038	9.99019e-05	0.000301853	0.045982
172	2	12000000	13000000	12005689	12969358	52	0.01107	0.00560451	0.040026	0.0155	0.0381241	9.35709e-05	9.0925e-05	0.045277	0.023	0.0525	9.05904e-05	5.31226e-05	0.041082	0.0195	0.0448448	8.86279e-05	5.45854e-05	0.038021	0.0125	0.0311792	0.302633	0.200394	0.037239	0.014	0.0340967	2.13739e-06	1.25698e-06	0.048225	0.037	0.0784715	4.67482e-05	2.32382e-05	0.041871	0.018	0.0426954	1.87069e-06	1.1822e-06	0.045069	0.0255	0.0572333	8.76751e-05	4.28776e-05	0.040045
173	2	13000000	14000000	13016183	13986677	51	0.0126592	0.00703123	0.045818	0.027	0.0631991	9.77521e-05	5.72074e-05	0.047495	0.033	0.0725978	0.000100115	5.38713e-05	0.045398	0.0275	0.0634683	9.80625e-05	5.52803e-05	0.042319	0.021	0.0511074	0.331343	0.211636	0.040781	0.021	0.0570574	2.3478e-06	1.45835e-06	0.052997	0.055	0.119762	5.22723e-05	5.40513e-05	0.047119	0.027	0.0609881	2.0333e-06	1.52331e-06	0.048882	0.0345	0.0764671	9.70075e-05	4.72753e-05	0.044326
174	2	14000000	15000000	14017826	14990125	48	0.0105503	0.00680193	0.038123	0.015	0.0372884	8.24968e-05	5.01931e-05	0.040036	0.0215	0.0500119	8.32801e-05	6.83625e-05	0.037857	0.017	0.0403892	8.47754e-05	5.67519e-05	0.036605	0.0135	0.0333137	0.27845	0.139595	0.034332	0.0115	0.0291117	1.95445e-06	1.04171e-06	0.044046	0.027	0.0610749	4.36386e-05	3.32016e-05	0.039246	0.02	0.0463538	1.67289e-06	9.43286e-07	0.040257	0.019	0.045728	8.34556e-05	4.42676e-05	0.038057
175	2	15000000	16000000	15037887	15998174	56	0.0129532	0.00816307	0.04668	0.0235	0.054397	9.94898e-05	5.40799e-05	0.048384	0.0325	0.0715114	9.6187e-05	4.33259e-05	0.043582	0.022	0.0492205	0.000102797	0.000113323	0.044197	0.0205	0.0494198	0.338814	0.1883	0.041682	0.0205	0.0549868	2.38222e-06	1.18119e-06	0.053741	0.047	0.0989268	5.11786e-05	2.2852e-05	0.045989	0.027	0.0609407	2.0075e-06	1.16798e-06	0.048342	0.0315	0.0694158	0.000101339	5.57573e-05	0.046159
176	2	16000000	17000000	16011777	16970062	40	0.00867102	0.0154092	0.031386	0.0085	0.0287462	6.41649e-05	3.40982e-05	0.031067	0.0065	0.0333093	6.72785e-05	8.54389e-05	0.030528	0.0075	0.028731	6.62821e-05	5.56661e-05	0.02856	0.0065	0.0237557	0.225317	0.144438	0.027798	0.0065	0.0216331	1.61192e-06	9.73531e-07	0.036366	0.012	0.0449375	3.42116e-05	1.72948e-05	0.030643	0.0045	0.0293427	1.34013e-06	7.00438e-07	0.032304	0.011	0.0363988	6.73736e-05	3.89006e-05	0.030705
177	2	17000000	18000000	17035925	17999353	42	0.00855574	0.00425308	0.03098	0.0075	0.0280461	6.94692e-05	5.83458e-05	0.033673	0.012	0.0369785	6.80942e-05	3.45243e-05	0.0309	0.0065	0.0280601	6.94732e-05	3.92925e-05	0.030008	0.011	0.0289123	0.225888	0.109346	0.027762	0.003	0.0194742	1.67784e-06	1.04384e-06	0.037783	0.022	0.0542907	3.48163e-05	2.32213e-05	0.031169	0.0055	0.0296344	1.42379e-06	9.79296e-07	0.034188	0.0155	0.0409452	6.83176e-05	3.73895e-05	0.031142
178	2	18000000	19000000	18009055	18999358	49	0.0104187	0.00559542	0.037702	0.0145	0.0364659	8.41196e-05	4.83618e-05	0.040907	0.0195	0.0465393	8.46658e-05	4.64754e-05	0.038418	0.016	0.0386977	8.22947e-05	4.26853e-05	0.035495	0.009	0.0262007	0.284575	0.173585	0.034976	0.0175	0.0443476	1.98148e-06	1.12525e-06	0.044687	0.0225	0.0550815	4.49167e-05	2.49669e-05	0.040332	0.022	0.050096	1.72159e-06	9.7351e-07	0.041525	0.024	0.0544427	8.41886e-05	4.80146e-05	0.038427
179	2	19000000	20000000	19028070	19968517	44	0.0108829	0.0074624	0.039223	0.023	0.0529653	8.70705e-05	5.70692e-05	0.042392	0.0315	0.0697398	8.73068e-05	6.53749e-05	0.039514	0.0265	0.0607112	8.71008e-05	6.91684e-05	0.037312	0.0185	0.0445772	0.283517	0.187592	0.034888	0.0135	0.032923	2.02519e-06	1.16646e-06	0.045664	0.0345	0.0734529	4.45154e-05	2.7123e-05	0.03986	0.028	0.0637032	1.72701e-06	1.06547e-06	0.04174	0.0355	0.0785195	8.59026e-05	5.92335e-05	0.039097
180	2	20000000	21000000	20011118	20987928	35	0.00832585	0.00567878	0.030142	0.0135	0.0348621	6.38279e-05	5.39235e-05	0.030939	0.0145	0.0398222	6.14868e-05	3.88502e-05	0.027874	0.0115	0.0323565	6.85047e-05	6.81194e-05	0.02964	0.012	0.0303923	0.218112	0.144333	0.026822	0.013	0.0319665	1.56066e-06	1.01093e-06	0.035147	0.0215	0.0534338	3.35865e-05	2.64311e-05	0.030076	0.0125	0.0349284	1.26266e-06	8.32422e-07	0.030419	0.011	0.036387	6.66515e-05	5.22666e-05	0.030403
181	2	21000000	22000000	21014116	21991254	57	0.0139653	0.00935283	0.050527	0.057	0.230083	0.000107682	6.66443e-05	0.052336	0.07	0.222561	0.000106609	6.92333e-05	0.048313	0.05	0.154055	0.000109104	6.08445e-05	0.04709	0.0435	0.173541	0.35864	0.208287	0.044031	0.0285	0.09418	2.50669e-06	1.36545e-06	0.056495	0.081	0.206503	5.57257e-05	3.2484e-05	0.049845	0.0515	0.149057	2.20185e-06	1.76396e-06	0.053091	0.059	0.167542	0.000106048	5.76195e-05	0.048461
182	2	22000000	23000000	22009382	22993715	31	0.00716614	0.00508705	0.025914	0.006	0.0271691	5.72216e-05	0.000143168	0.027763	0.0115	0.036609	5.39381e-05	3.90997e-05	0.024432	0.0075	0.0287216	5.68876e-05	4.67318e-05	0.024622	0.007	0.024259	0.176401	0.105487	0.021766	0.0025	0.0193595	1.30172e-06	1.01225e-06	0.029362	0.01	0.0437608	2.81368e-05	2.06281e-05	0.025264	0.0075	0.0304756	1.11863e-06	8.39867e-07	0.026896	0.007	0.0340532	5.6814e-05	4.37203e-05	0.025947
183	2	23000000	24000000	23026213	23964662	52	0.0128238	0.0085562	0.046441	0.0455	0.142232	9.87396e-05	5.33742e-05	0.048032	0.0425	0.0986308	0.000100901	6.02861e-05	0.045673	0.0425	0.116768	9.9369e-05	5.36723e-05	0.04292	0.027	0.0741553	0.331056	0.283269	0.040649	0.0235	0.0679169	2.33973e-06	1.28658e-06	0.05275	0.057	0.123629	5.32993e-05	4.89301e-05	0.047665	0.0445	0.113948	2.01781e-06	1.10804e-06	0.04849	0.046	0.105412	9.94348e-05	5.84222e-05	0.045485
184	2	24000000	25000000	24001206	24984868	47	0.0110513	0.00732786	0.039835	0.02	0.0467724	8.69286e-05	4.95151e-05	0.042211	0.029	0.064827	8.71842e-05	7.04845e-05	0.039473	0.0235	0.0527006	8.6409e-05	5.11546e-05	0.037274	0.0165	0.039909	0.28915	0.178515	0.035547	0.014	0.0340767	2.02775e-06	1.15236e-06	0.045747	0.0275	0.061825	4.57572e-05	2.72399e-05	0.04091	0.022	0.0500685	1.76585e-06	1.2836e-06	0.042538	0.0285	0.0636661	9.13299e-05	0.000115114	0.041724
185	2	25000000	26000000	25019765	25963692	41	0.00932986	0.00558697	0.033825	0.0125	0.0332332	7.30476e-05	4.85095e-05	0.035524	0.0145	0.0398085	7.41006e-05	4.87038e-05	0.033546	0.011	0.0318105	7.55145e-05	4.77344e-05	0.032604	0.01	0.027642	0.25248	0.249847	0.030979	0.0095	0.0253211	1.78002e-06	9.86767e-07	0.040183	0.0205	0.0522871	3.97478e-05	2.79708e-05	0.035612	0.015	0.0379536	1.49463e-06	8.77805e-07	0.03605	0.0175	0.0436919	7.51812e-05	4.20403e-05	0.034302
186	2	26000000	27000000	26015184	26977289	49	0.0107105	0.00516122	0.038675	0.016	0.0389014	8.76013e-05	8.46881e-05	0.042585	0.025	0.0561863	8.72616e-05	6.25108e-05	0.039464	0.0245	0.0557622	8.59187e-05	5.57269e-05	0.037109	0.016	0.0385893	0.290455	0.191641	0.035759	0.0095	0.0253116	2.054e-06	1.09406e-06	0.046336	0.039	0.0826526	4.52348e-05	3.1363e-05	0.040564	0.022	0.0500411	1.76589e-06	1.25286e-06	0.042524	0.027	0.0605889	8.67587e-05	4.65481e-05	0.039617
187	2	27000000	28000000	27006784	27996120	54	0.0121973	0.00648622	0.044073	0.033	0.0826574	9.82698e-05	5.46502e-05	0.047709	0.04	0.0911706	0.000100588	9.22317e-05	0.045866	0.0335	0.0796539	9.83577e-05	5.79364e-05	0.042383	0.0275	0.0763251	0.328295	0.22461	0.040317	0.024	0.0698955	2.30354e-06	1.19175e-06	0.051894	0.0505	0.106645	5.26285e-05	3.161e-05	0.047021	0.039	0.0927382	2.05112e-06	1.59359e-06	0.049469	0.0505	0.121839	9.71593e-05	5.68963e-05	0.044278
188	2	28000000	29000000	28001855	28964097	54	0.0119798	0.00740172	0.043365	0.0285	0.0674312	9.28883e-05	4.89125e-05	0.045203	0.03	0.0670636	9.37866e-05	5.54612e-05	0.042569	0.0235	0.0526648	9.22184e-05	4.97539e-05	0.03982	0.018	0.043531	0.314401	0.205267	0.038744	0.018	0.0464295	2.23507e-06	1.30042e-06	0.050384	0.0525	0.112476	4.86221e-05	3.41942e-05	0.043587	0.0265	0.0598401	1.87438e-06	9.73164e-07	0.04521	0.0345	0.0763963	9.56142e-05	6.28824e-05	0.04365
189	2	29000000	30000000	29001447	29996897	50	0.0107774	0.0059264	0.03894	0.02	0.0467449	9.10878e-05	0.00010425	0.044209	0.025	0.0561557	8.90011e-05	5.23158e-05	0.040358	0.0215	0.0482249	8.66534e-05	4.50755e-05	0.037308	0.0175	0.0421206	0.293273	0.166596	0.036088	0.0115	0.0290982	2.12408e-06	1.27832e-06	0.047939	0.0385	0.0816673	4.62437e-05	2.64591e-05	0.041429	0.0255	0.0579548	1.79843e-06	1.19585e-06	0.043434	0.03	0.0668292	8.76369e-05	4.67157e-05	0.039964
190	2	30000000	31000000	30023451	30980589	59	0.013481	0.00727314	0.048793	0.038	0.104879	0.000105316	5.32286e-05	0.051255	0.0545	0.14261	0.000104851	5.73694e-05	0.047561	0.0395	0.10514	0.000103761	5.32789e-05	0.044714	0.03	0.0856074	0.350091	0.192344	0.043156	0.025	0.0756322	2.56126e-06	2.12885e-06	0.057619	0.064	0.145344	5.61063e-05	3.16835e-05	0.050357	0.057	0.18725	2.12945e-06	1.25268e-06	0.051295	0.0465	0.107822	0.000106003	6.23423e-05	0.048452
191	2	31000000	32000000	31011780	31990906	51	0.0107916	0.00549364	0.038991	0.0205	0.0476105	8.76222e-05	4.84416e-05	0.042626	0.0225	0.0515571	8.98334e-05	6.55586e-05	0.040558	0.021	0.047332	8.67473e-05	4.80219e-05	0.037456	0.0165	0.0398845	0.290513	0.161808	0.035749	0.014	0.0340567	2.06207e-06	1.32545e-06	0.046438	0.0315	0.0678561	4.66703e-05	3.61296e-05	0.041775	0.0245	0.0553406	1.83616e-06	1.54464e-06	0.044234	0.029	0.0646578	8.76134e-05	6.96251e-05	0.039903
192	2	32000000	33000000	32006380	32987669	42	0.00914658	0.00555202	0.033037	0.0115	0.0317323	6.84566e-05	4.03699e-05	0.03325	0.0115	0.0365971	7.1035e-05	6.04006e-05	0.032244	0.014	0.03575	7.14723e-05	4.89147e-05	0.030803	0.012	0.0303802	0.240482	0.165904	0.029693	0.0095	0.025302	1.70381e-06	9.41891e-07	0.038335	0.0175	0.0491039	3.66307e-05	2.31755e-05	0.032989	0.016	0.0393638	1.41005e-06	1.01994e-06	0.034205	0.0135	0.0387464	7.26457e-05	4.47511e-05	0.033221
193	2	33000000	34000000	33024101	33979748	47	0.0103993	0.00633316	0.037668	0.0155	0.0381078	7.9425e-05	4.35777e-05	0.038671	0.0245	0.0551222	8.36101e-05	0.000135682	0.03765	0.0135	0.0350081	8.12436e-05	4.22225e-05	0.035033	0.0145	0.0352159	0.274955	0.174207	0.033691	0.011	0.0280125	2.01371e-06	1.84683e-06	0.045539	0.0315	0.0678241	4.26189e-05	2.52161e-05	0.038198	0.022	0.0500137	1.67976e-06	1.07087e-06	0.040527	0.0215	0.0494824	8.34139e-05	4.89959e-05	0.038058
194	2	34000000	35000000	34013197	34940227	47	0.0113638	0.00732307	0.041057	0.022	0.0509335	9.03926e-05	6.01325e-05	0.044019	0.0335	0.0736043	9.15921e-05	5.42056e-05	0.041396	0.0275	0.0634068	9.07769e-05	7.47519e-05	0.039088	0.0235	0.059125	0.301254	0.190137	0.037062	0.018	0.0463819	2.16005e-06	1.31752e-06	0.048739	0.048	0.100951	4.73495e-05	3.37691e-05	0.042414	0.03	0.0689974	1.86913e-06	1.36259e-06	0.045116	0.037	0.0820769	9.30632e-05	5.48245e-05	0.042482
195	2	35000000	36000000	35018829	35993195	42	0.0100911	0.00722359	0.036415	0.0175	0.0417298	8.10747e-05	0.000135635	0.039346	0.029	0.0647814	7.78901e-05	4.92573e-05	0.035304	0.017	0.0403714	7.61788e-05	4.34097e-05	0.032746	0.0095	0.0270271	0.273404	0.280241	0.033642	0.0175	0.0443059	1.94109e-06	1.45054e-06	0.043729	0.032	0.0688996	4.27956e-05	2.99299e-05	0.038279	0.026	0.0588781	1.60391e-06	1.17492e-06	0.038528	0.0195	0.0464288	8.33591e-05	7.52119e-05	0.038054
196	2	36000000	37000000	36015377	36974815	45	0.0102589	0.00587611	0.037137	0.018	0.0426917	8.11422e-05	4.72729e-05	0.039416	0.0185	0.0448808	7.97193e-05	5.43901e-05	0.036126	0.018	0.0421419	8.08296e-05	5.3545e-05	0.034818	0.014	0.034361	0.276181	0.161385	0.033877	0.009	0.0245617	1.99641e-06	1.37804e-06	0.045097	0.0375	0.0792974	4.17377e-05	2.57996e-05	0.037394	0.0145	0.0373203	1.63103e-06	9.19384e-07	0.039372	0.0205	0.0478708	8.32113e-05	5.07171e-05	0.038038
197	2	37000000	38000000	37000503	37973126	33	0.00706413	0.00404626	0.025485	0.0045	0.0265431	5.67884e-05	3.66992e-05	0.02765	0.0105	0.0357256	5.56738e-05	3.88167e-05	0.025181	0.006	0.0278135	5.57002e-05	3.54474e-05	0.024106	0.005	0.0228312	0.188477	0.170571	0.023118	0.0045	0.0201394	1.35135e-06	8.75394e-07	0.030458	0.0135	0.0458211	2.84332e-05	1.75357e-05	0.02546	0.006	0.0298332	1.10905e-06	7.90882e-07	0.026719	0.0065	0.0337918	5.60682e-05	3.51338e-05	0.025637
198	2	38000000	39000000	38002809	38979198	41	0.00971863	0.00566883	0.03519	0.0145	0.0364512	7.57652e-05	4.5325e-05	0.036793	0.016	0.0416625	7.87423e-05	5.08045e-05	0.035663	0.017	0.0403536	7.554e-05	5.201e-05	0.032577	0.014	0.0343445	0.259019	0.171218	0.031902	0.014	0.0340368	1.77832e-06	1.12587e-06	0.040078	0.022	0.0542716	4.06761e-05	2.79194e-05	0.0365	0.023	0.0520194	1.57749e-06	1.07345e-06	0.038051	0.0295	0.0657414	7.72228e-05	4.99592e-05	0.035365
199	2	39000000	40000000	39001743	39967444	53	0.0114919	0.00721321	0.041668	0.0245	0.0566671	9.57893e-05	9.95645e-05	0.046674	0.034	0.0751937	9.77422e-05	0.000224435	0.044227	0.028	0.0657322	9.03792e-05	5.43284e-05	0.0389	0.0155	0.0373031	0.296208	0.163048	0.036454	0.0165	0.041581	2.14738e-06	1.17485e-06	0.048476	0.0385	0.0816133	4.79725e-05	2.73886e-05	0.04306	0.0305	0.0700313	1.84762e-06	9.58004e-07	0.044522	0.031	0.0684724	8.93e-05	4.90451e-05	0.040751
200	2	40000000	41000000	40010973	40987192	40	0.00843081	0.00495199	0.030604	0.0125	0.0332213	6.98396e-05	4.54506e-05	0.033925	0.015	0.0403718	7.19575e-05	0.000106333	0.032568	0.011	0.0317998	6.70661e-05	4.29538e-05	0.028841	0.0095	0.0270176	0.23259	0.183932	0.028622	0.0085	0.0238498	1.60552e-06	1.15298e-06	0.036247	0.0155	0.0473423	3.64768e-05	2.38957e-05	0.032594	0.01	0.0324924	1.41977e-06	9.14206e-07	0.034224	0.0095	0.0353728	6.75188e-05	4.04005e-05	0.030851
201	2	41000000	42000000	41015876	41968027	51	0.0108356	0.00653671	0.039203	0.0165	0.0396462	8.84115e-05	7.43275e-05	0.042952	0.0265	0.0590779	8.85377e-05	4.55129e-05	0.040111	0.02	0.0456446	8.83351e-05	5.77085e-05	0.038044	0.016	0.0385671	0.289659	0.185139	0.035689	0.0135	0.0329048	2.11197e-06	1.26593e-06	0.047644	0.038	0.0805598	4.58219e-05	3.18177e-05	0.04121	0.019	0.0443588	1.73705e-06	9.62223e-07	0.041678	0.025	0.0564012	8.52496e-05	4.90831e-05	0.038913
202	2	42000000	43000000	42051257	42985846	51	0.0120908	0.00748328	0.043667	0.024	0.0552839	9.52861e-05	5.58555e-05	0.046297	0.033	0.0725359	9.83156e-05	7.01163e-05	0.044649	0.0325	0.0769832	9.50149e-05	5.43512e-05	0.040979	0.0225	0.0560891	0.316779	0.182636	0.038784	0.0185	0.0483333	2.24344e-06	1.39475e-06	0.050497	0.042	0.0885556	4.9602e-05	2.67381e-05	0.044529	0.0295	0.0676835	1.94143e-06	1.40292e-06	0.046646	0.0345	0.0763258	9.58093e-05	5.54466e-05	0.04378
203	2	43000000	44000000	43002134	43976722	39	0.00867069	0.00777009	0.031285	0.015	0.0372729	6.57349e-05	4.73589e-05	0.031933	0.0115	0.0365852	6.67956e-05	6.14513e-05	0.030292	0.0115	0.0323455	6.62902e-05	4.08771e-05	0.028543	0.005	0.0228236	0.221289	0.147292	0.027187	0.009	0.0245527	1.5797e-06	1.07113e-06	0.035625	0.0225	0.0550618	3.5465e-05	2.49963e-05	0.031728	0.016	0.0393488	1.29332e-06	8.36687e-07	0.031133	0.012	0.0374201	6.88091e-05	4.94431e-05	0.03145
204	2	44000000	45000000	44002913	44993218	48	0.0102634	0.00581566	0.037095	0.0195	0.0455846	8.10928e-05	4.39807e-05	0.03941	0.018	0.0441857	8.43286e-05	6.03361e-05	0.03834	0.0255	0.0581826	8.21794e-05	5.87482e-05	0.035387	0.0155	0.0372828	0.264815	0.135998	0.032563	0.0075	0.0227212	1.94397e-06	1.09604e-06	0.043725	0.033	0.0710934	4.32632e-05	2.62065e-05	0.038644	0.0235	0.0530125	1.68156e-06	1.06207e-06	0.040556	0.027	0.0605518	8.16553e-05	4.7284e-05	0.037295
205	2	45000000	46000000	45003262	45995082	39	0.009047	0.00685422	0.032653	0.0135	0.0348489	7.54895e-05	5.69146e-05	0.036657	0.0275	0.0612351	7.4241e-05	5.43683e-05	0.03369	0.0165	0.0395463	7.2995e-05	4.5212e-05	0.031586	0.0145	0.0351984	0.25088	0.408081	0.031191	0.01	0.0262168	1.7681e-06	1.46244e-06	0.039951	0.03	0.0654752	3.98499e-05	2.97983e-05	0.035664	0.0255	0.0579135	1.48482e-06	9.89016e-07	0.03568	0.0185	0.0449308	7.5007e-05	9.77421e-05	0.034345
206	2	46000000	47000000	46014827	46982231	48	0.0107334	0.00613303	0.038867	0.0215	0.0497998	8.65329e-05	5.05358e-05	0.042059	0.028	0.0625036	8.49899e-05	5.54272e-05	0.038451	0.021	0.0473054	8.56448e-05	5.80111e-05	0.036964	0.0185	0.0445442	0.278008	0.158307	0.034149	0.014	0.0340169	2.03668e-06	1.51431e-06	0.045932	0.032	0.0688662	4.74906e-05	0.000109761	0.042617	0.0215	0.0489572	1.74878e-06	1.09229e-06	0.042223	0.0285	0.0636236	8.42329e-05	4.98527e-05	0.038475
207	2	47000000	48000000	47010132	47999802	36	0.0070435	0.00771791	0.025411	0.0065	0.0274277	5.25599e-05	3.82329e-05	0.025587	0.0085	0.0342749	5.45699e-05	4.90852e-05	0.02467	0.008	0.0290379	5.46953e-05	3.83876e-05	0.02371	0.0045	0.0225474	0.18063	0.142847	0.022329	0.0065	0.0216259	1.307e-06	9.3409e-07	0.029487	0.0105	0.0440894	2.75382e-05	2.46884e-05	0.024699	0.0075	0.0304657	1.10742e-06	9.67772e-07	0.02668	0.0075	0.0342567	5.50976e-05	3.65365e-05	0.025165
208	2	48000000	49000000	48014334	48993143	45	0.0111047	0.00827081	0.039927	0.0305	0.0732358	8.65541e-05	8.19496e-05	0.04206	0.0295	0.0661339	8.57599e-05	5.29404e-05	0.038823	0.0185	0.0431768	8.50951e-05	5.41072e-05	0.036678	0.018	0.0435	0.29597	0.1818	0.036509	0.0235	0.0677807	2.02056e-06	1.27702e-06	0.045467	0.0405	0.0857682	4.46904e-05	2.62309e-05	0.039994	0.024	0.05409	1.7518e-06	1.22117e-06	0.042335	0.0325	0.0717684	8.73607e-05	5.68978e-05	0.039993
209	2	49000000	50000000	49003969	49969899	37	0.00896752	0.00554882	0.032358	0.0135	0.0348356	7.80746e-05	0.000133368	0.038083	0.03	0.0670135	7.33161e-05	5.84331e-05	0.033208	0.0165	0.0395293	7.2282e-05	5.11101e-05	0.031171	0.0135	0.0332985	0.248629	0.15863	0.030625	0.012	0.0300341	1.76237e-06	1.13323e-06	0.039733	0.033	0.0710568	3.89699e-05	3.37255e-05	0.034915	0.0175	0.0417985	1.47185e-06	1.0108e-06	0.035427	0.0245	0.0553418	7.20343e-05	4.85159e-05	0.032981
210	2	50000000	51000000	50011415	50970355	40	0.0109609	0.00836937	0.039623	0.0295	0.06991	8.94963e-05	6.27655e-05	0.043545	0.037	0.0820941	8.86363e-05	6.92804e-05	0.040035	0.031	0.073125	8.46112e-05	8.71786e-05	0.036387	0.018	0.0434691	0.276558	0.158612	0.034051	0.015	0.0367562	2.02972e-06	1.55419e-06	0.045689	0.039	0.0825967	4.7869e-05	4.066e-05	0.042887	0.04	0.0960562	1.80883e-06	1.26695e-06	0.043402	0.036	0.0795236	8.44906e-05	6.14781e-05	0.038541
211	2	51000000	52000000	51000272	51992327	37	0.00916171	0.00649465	0.033117	0.0195	0.045559	7.27214e-05	5.56194e-05	0.035306	0.027	0.0602208	7.36112e-05	6.23932e-05	0.033404	0.019	0.0439699	7.40203e-05	0.000131864	0.031812	0.012	0.0303682	0.249867	0.196018	0.030769	0.0145	0.0353895	1.73594e-06	1.34692e-06	0.03908	0.032	0.0688327	3.82934e-05	2.85465e-05	0.034328	0.0165	0.0401382	1.522e-06	1.6146e-06	0.036641	0.0275	0.0616842	7.46031e-05	5.17482e-05	0.034056
212	2	52000000	53000000	52029837	52994764	47	0.0117297	0.0139465	0.042525	0.0265	0.0618522	9.19451e-05	6.47999e-05	0.044577	0.038	0.0856737	9.22787e-05	9.69368e-05	0.041848	0.0335	0.0795368	8.9065e-05	5.65104e-05	0.038297	0.023	0.0577215	0.288513	0.188274	0.035621	0.0195	0.0519034	2.07907e-06	1.20201e-06	0.046924	0.04	0.0849109	4.88707e-05	4.36056e-05	0.043817	0.038	0.0888975	1.7959e-06	1.00567e-06	0.043254	0.0335	0.0740446	8.66034e-05	6.12959e-05	0.039388
213	2	53000000	54000000	53006003	53993344	46	0.0104925	0.00545035	0.037894	0.018	0.04267	8.61684e-05	9.96301e-05	0.041924	0.025	0.0561252	8.54541e-05	5.83994e-05	0.038751	0.021	0.047279	8.30017e-05	4.42758e-05	0.035714	0.0115	0.0296151	0.276611	0.166137	0.034066	0.0115	0.0290849	1.97698e-06	1.21434e-06	0.04451	0.027	0.0610501	4.4374e-05	2.7101e-05	0.039674	0.0215	0.0489315	1.71379e-06	1.16806e-06	0.04132	0.0245	0.0553129	8.47158e-05	6.37571e-05	0.038548
214	2	54000000	55000000	54036250	54993038	42	0.0105355	0.00641009	0.038166	0.0225	0.0520672	8.22948e-05	4.89179e-05	0.040083	0.025	0.0560948	8.17666e-05	4.91085e-05	0.037019	0.0205	0.0465313	8.4024e-05	6.14377e-05	0.036196	0.0115	0.0296037	0.284313	0.199241	0.035026	0.0185	0.04828	2.0073e-06	1.42647e-06	0.045247	0.033	0.0710202	4.2704e-05	2.64616e-05	0.038288	0.0235	0.0529805	1.65762e-06	9.50745e-07	0.039967	0.026	0.058129	8.49959e-05	5.05331e-05	0.038748
215	2	55000000	56000000	55019715	55960682	49	0.0107787	0.00678005	0.039015	0.017	0.0408049	8.68721e-05	5.09929e-05	0.042254	0.025	0.0560645	8.62189e-05	4.64451e-05	0.039108	0.0205	0.0465059	8.67529e-05	4.82684e-05	0.037352	0.013	0.0321247	0.288709	0.156095	0.03557	0.013	0.0319496	2.09619e-06	1.28621e-06	0.047316	0.041	0.0867135	4.51954e-05	2.90251e-05	0.040515	0.0175	0.0417812	1.75712e-06	1.10789e-06	0.042303	0.022	0.0503751	8.45006e-05	4.15641e-05	0.038515
216	2	56000000	57000000	56015458	56983787	45	0.00997773	0.00746419	0.036062	0.0175	0.0417094	8.3523e-05	7.04965e-05	0.040399	0.022	0.0509101	8.14755e-05	5.28203e-05	0.03692	0.016	0.0386816	7.98909e-05	4.84162e-05	0.034457	0.0125	0.0311664	0.268883	0.166654	0.033036	0.016	0.0398175	1.84069e-06	1.01164e-06	0.041479	0.027	0.0610254	4.27357e-05	2.70936e-05	0.038326	0.0205	0.0471989	1.65411e-06	1.00624e-06	0.039892	0.0225	0.0511699	7.75298e-05	4.42717e-05	0.035389
217	2	57000000	58000000	57013893	57984165	46	0.00986669	0.00655827	0.035696	0.0125	0.0332094	7.95561e-05	4.45842e-05	0.038554	0.0205	0.0482713	7.87082e-05	4.46938e-05	0.035711	0.013	0.0342011	8.06886e-05	5.02104e-05	0.034805	0.017	0.0407807	0.263824	0.176301	0.032413	0.011	0.0280004	1.88603e-06	1.2276e-06	0.042589	0.026	0.0595476	4.30207e-05	3.06804e-05	0.038453	0.024	0.0540562	1.62501e-06	8.83343e-07	0.039051	0.018	0.0444261	7.94446e-05	4.63341e-05	0.036262
218	2	58000000	59000000	58002966	58991673	54	0.0130603	0.00779824	0.047252	0.0525	0.19152	0.000109557	6.99201e-05	0.05312	0.0705	0.227318	0.000109547	7.35904e-05	0.049714	0.055	0.186279	0.000106047	6.906e-05	0.045666	0.038	0.132961	0.350586	0.242727	0.043149	0.032	0.117173	2.51244e-06	1.66873e-06	0.056611	0.0855	0.228016	5.69847e-05	3.46471e-05	0.051141	0.071	0.273553	2.16781e-06	1.2715e-06	0.052251	0.068	0.209578	0.000106014	6.06563e-05	0.048575
219	2	59000000	60000000	59000546	59988994	57	0.0135559	0.00663529	0.048965	0.0435	0.128545	0.000111531	7.86468e-05	0.05427	0.063	0.190176	0.000111758	6.21572e-05	0.050622	0.049	0.148972	0.00010957	6.04933e-05	0.047112	0.031	0.0888353	0.369539	0.235301	0.045454	0.0365	0.165425	2.55737e-06	1.35432e-06	0.057625	0.0765	0.192642	5.63553e-05	3.49606e-05	0.050512	0.047	0.127603	2.28155e-06	1.2123e-06	0.05495	0.063	0.184458	0.000109104	5.80219e-05	0.049861
220	2	60000000	61000000	60002916	60992652	49	0.0122292	0.00773174	0.044267	0.035	0.0906786	9.68444e-05	6.08471e-05	0.04703	0.044	0.102836	9.89963e-05	6.01696e-05	0.04497	0.041	0.110529	9.52717e-05	5.50052e-05	0.040981	0.023	0.0576532	0.322728	0.250322	0.039614	0.0215	0.0588084	2.3356e-06	1.38532e-06	0.052687	0.0645	0.147184	5.30809e-05	5.96347e-05	0.047656	0.046	0.123745	2.12357e-06	4.01697e-06	0.052048	0.0545	0.140227	0.000100533	0.00016491	0.045938
221	2	61000000	62000000	61003505	61976841	32	0.00778665	0.00609338	0.028179	0.01	0.0299563	6.08165e-05	6.321e-05	0.029393	0.0095	0.034888	6.2315e-05	4.99265e-05	0.028371	0.01	0.0307815	5.80557e-05	3.68529e-05	0.024994	0.006	0.0234207	0.204607	0.144243	0.025247	0.0095	0.0252924	1.426e-06	1.08747e-06	0.032161	0.0155	0.0473272	3.22627e-05	2.2825e-05	0.028968	0.013	0.035401	1.24331e-06	8.06031e-07	0.029918	0.0095	0.0353613	6.13014e-05	4.38772e-05	0.028017
222	2	62000000	63000000	62007275	62970052	43	0.0103614	0.0109925	0.03755	0.0185	0.0436408	8.48496e-05	7.8107e-05	0.0413	0.036	0.0798937	7.91074e-05	5.52061e-05	0.035917	0.023	0.0514642	8.02461e-05	5.9403e-05	0.034642	0.0225	0.0560262	0.268903	0.201443	0.033053	0.02	0.0535953	1.8732e-06	1.18661e-06	0.042246	0.0375	0.0792479	4.31053e-05	3.07798e-05	0.038628	0.0285	0.0648588	1.67904e-06	1.66835e-06	0.04038	0.0285	0.0635813	8.24867e-05	6.58201e-05	0.03776
223	2	63000000	64000000	63002162	63968816	51	0.0122838	0.00746024	0.044412	0.031	0.0749304	9.46294e-05	5.02408e-05	0.045885	0.0325	0.0714521	9.44191e-05	5.46416e-05	0.042726	0.0225	0.0502759	9.53479e-05	6.03612e-05	0.041036	0.0195	0.046737	0.327505	0.210038	0.040238	0.0235	0.0676453	2.35362e-06	1.45667e-06	0.053125	0.0575	0.126484	5.04107e-05	3.17116e-05	0.045198	0.0325	0.0746343	1.94036e-06	1.10476e-06	0.046743	0.04	0.0893876	9.67049e-05	6.73959e-05	0.043967
224	2	64000000	65000000	64017300	64977766	47	0.0106924	0.0068126	0.038611	0.0185	0.0436179	8.21409e-05	4.97814e-05	0.039724	0.0205	0.0482506	8.08619e-05	4.46779e-05	0.036675	0.016	0.0386656	8.41145e-05	4.86695e-05	0.036278	0.0175	0.0420923	0.283226	0.196691	0.034886	0.0135	0.0328866	1.99789e-06	1.10067e-06	0.045056	0.0335	0.0719468	4.32528e-05	3.44607e-05	0.038785	0.0195	0.045171	1.65195e-06	9.14372e-07	0.039867	0.0215	0.049461	8.21675e-05	4.75336e-05	0.037488
225	2	65000000	66000000	65002278	65983349	41	0.00866398	0.00564826	0.031382	0.013	0.0339949	6.93937e-05	5.37822e-05	0.033881	0.019	0.0457468	6.9077e-05	4.54146e-05	0.031299	0.015	0.0372472	7.38747e-05	7.91835e-05	0.03182	0.012	0.0303562	0.233971	0.152081	0.028836	0.0065	0.0216187	1.69867e-06	1.32121e-06	0.038333	0.027	0.0610007	3.68861e-05	3.32529e-05	0.032875	0.0125	0.0349166	1.4327e-06	1.3407e-06	0.03447	0.0165	0.0421835	7.22604e-05	6.61101e-05	0.032987
226	2	66000000	67000000	66020580	66985128	49	0.0109805	0.00798763	0.039796	0.022	0.0508989	8.61682e-05	5.73998e-05	0.041943	0.0255	0.0571817	8.97033e-05	0.000138051	0.040651	0.024	0.0543025	8.67765e-05	5.00742e-05	0.037451	0.016	0.0385448	0.289747	0.192955	0.035704	0.015	0.0367316	2.07691e-06	1.5144e-06	0.046925	0.0325	0.0697809	4.35509e-05	2.66397e-05	0.038938	0.0145	0.037307	1.68945e-06	9.35405e-07	0.040698	0.0235	0.0532437	8.82682e-05	5.59224e-05	0.040342
227	2	67000000	68000000	67010962	67967062	48	0.0110704	0.0072737	0.040024	0.0255	0.0591217	8.72433e-05	8.24867e-05	0.042569	0.028	0.0624625	8.57679e-05	6.63698e-05	0.038943	0.0225	0.0502447	8.82407e-05	6.41269e-05	0.03815	0.02	0.0476906	0.292499	0.19378	0.035978	0.0175	0.0442643	2.07675e-06	1.47766e-06	0.046897	0.0375	0.0791986	4.53248e-05	2.82532e-05	0.040666	0.027	0.0608935	1.85122e-06	1.44185e-06	0.044729	0.041	0.0920474	8.58125e-05	5.22964e-05	0.039146
228	2	68000000	69000000	68003629	68988601	51	0.0112814	0.00655703	0.040852	0.0225	0.0520305	8.72823e-05	5.59097e-05	0.042424	0.022	0.0508864	0.0001025	0.000686829	0.047132	0.0205	0.0464805	9.22224e-05	8.96899e-05	0.039728	0.0135	0.0332833	0.306023	0.200506	0.037684	0.0185	0.0482268	2.1274e-06	1.78241e-06	0.047762	0.0345	0.073413	4.53498e-05	2.43608e-05	0.040541	0.023	0.051989	1.75916e-06	1.183e-06	0.042315	0.0255	0.0572018	9.17166e-05	0.00010745	0.041802
229	2	69000000	70000000	69015891	69988196	41	0.00934013	0.0059494	0.033717	0.0095	0.0295079	7.26024e-05	4.98573e-05	0.035195	0.0105	0.035714	7.08782e-05	3.98997e-05	0.032055	0.008	0.0290284	7.32504e-05	5.38023e-05	0.031715	0.008	0.0250906	0.251522	0.190374	0.030939	0.0115	0.0290715	1.79456e-06	1.10862e-06	0.040456	0.0245	0.057454	3.84264e-05	2.33488e-05	0.03446	0.017	0.0408994	1.51647e-06	9.87957e-07	0.036456	0.019	0.0457102	7.36957e-05	4.26039e-05	0.033675
230	2	70000000	71000000	70024245	70995584	39	0.00925956	0.00608663	0.033479	0.0145	0.0364365	7.3757e-05	5.37952e-05	0.035849	0.024	0.054247	7.23815e-05	4.96073e-05	0.032792	0.0145	0.0366438	7.23937e-05	5.0514e-05	0.03124	0.0135	0.0332682	0.249689	0.20674	0.030675	0.0145	0.0353673	1.74669e-06	1.27596e-06	0.039517	0.0295	0.0644223	3.85881e-05	2.77717e-05	0.034482	0.018	0.0426772	1.46096e-06	2.17359e-06	0.035179	0.018	0.0444093	7.40756e-05	6.22433e-05	0.033854
231	2	71000000	72000000	71016965	71976970	35	0.00757671	0.00531122	0.027499	0.009	0.0290226	5.99221e-05	4.66448e-05	0.029151	0.0105	0.0357025	6.07516e-05	5.0838e-05	0.027441	0.011	0.0317892	6.14083e-05	4.12653e-05	0.026536	0.0085	0.0256313	0.201278	0.162112	0.024621	0.005	0.0204599	1.45252e-06	1.10956e-06	0.032761	0.013	0.0455741	3.05568e-05	1.95431e-05	0.027324	0.008	0.0308609	1.19964e-06	8.07902e-07	0.028928	0.0115	0.0368566	6.13704e-05	6.40059e-05	0.027984
232	2	72000000	73000000	72031199	72977278	47	0.0112492	0.00802394	0.040668	0.0265	0.0617926	8.86828e-05	5.18035e-05	0.043092	0.031	0.0686058	9.06337e-05	6.67145e-05	0.040975	0.028	0.0656636	8.71223e-05	4.90939e-05	0.037549	0.0165	0.0398601	0.292762	0.201904	0.035962	0.016	0.0397866	2.10089e-06	1.24936e-06	0.04724	0.0345	0.0733732	4.54446e-05	2.55166e-05	0.040666	0.023	0.0519587	1.79733e-06	1.48963e-06	0.043294	0.032	0.0706754	9.03937e-05	5.63979e-05	0.041268
233	2	73000000	74000000	73020502	73996734	39	0.00924878	0.0069396	0.033368	0.0135	0.0348224	6.8632e-05	3.89727e-05	0.033413	0.0125	0.0374729	6.89264e-05	4.05603e-05	0.031147	0.0095	0.030286	7.07927e-05	4.91822e-05	0.030442	0.008	0.0250823	0.235166	0.160304	0.029012	0.0085	0.0238414	1.69633e-06	1.20266e-06	0.038311	0.0225	0.0550421	3.71145e-05	3.78483e-05	0.03317	0.0135	0.0358717	1.4135e-06	9.34023e-07	0.033968	0.012	0.0374078	7.11047e-05	5.05698e-05	0.032372
234	2	74000000	75000000	74003360	74987260	50	0.0124243	0.00880205	0.044911	0.038	0.104606	9.40345e-05	5.49374e-05	0.045662	0.0395	0.0897546	9.42485e-05	6.18122e-05	0.042615	0.0335	0.0794203	9.81273e-05	6.36921e-05	0.042301	0.036	0.119018	0.333395	0.228506	0.041145	0.0285	0.0938532	2.26393e-06	1.36709e-06	0.050976	0.0555	0.121479	5.15742e-05	3.6322e-05	0.046346	0.0485	0.134543	1.98459e-06	1.37763e-06	0.047848	0.049	0.115943	9.69951e-05	7.16451e-05	0.044331
235	2	75000000	76000000	75015718	75970653	39	0.00942154	0.0060152	0.034001	0.014	0.0356853	7.14635e-05	4.12997e-05	0.034778	0.0145	0.0397948	7.3676e-05	4.83627e-05	0.033313	0.0125	0.0334578	7.54196e-05	4.54544e-05	0.032547	0.0115	0.0295923	0.256587	0.180713	0.031608	0.0145	0.0353452	1.75236e-06	1.07424e-06	0.039511	0.0205	0.0522694	3.75301e-05	2.20622e-05	0.033668	0.013	0.035389	1.49516e-06	1.04012e-06	0.036115	0.021	0.0486501	7.40383e-05	4.76928e-05	0.033789
236	2	76000000	77000000	76002159	76976290	47	0.0103658	0.00647184	0.03748	0.0175	0.041689	8.65733e-05	7.19982e-05	0.042083	0.0315	0.0696843	8.44874e-05	6.62992e-05	0.038389	0.018	0.0421221	8.18295e-05	5.12078e-05	0.035374	0.0155	0.0372625	0.268684	0.160984	0.033072	0.0125	0.0309548	1.94968e-06	1.65552e-06	0.044006	0.031	0.0671011	4.43773e-05	3.38184e-05	0.03984	0.0215	0.0489057	1.68191e-06	1.07424e-06	0.040498	0.0195	0.0464104	7.9317e-05	4.23474e-05	0.036215
237	2	77000000	78000000	77010788	77994312	51	0.011041	0.00830551	0.039857	0.021	0.0487024	8.69047e-05	4.70403e-05	0.04201	0.0225	0.0515327	8.6301e-05	4.61897e-05	0.039175	0.02	0.0456204	8.74717e-05	6.03217e-05	0.037734	0.0175	0.0420641	0.284195	0.148284	0.034986	0.0115	0.0290581	2.0854e-06	1.54025e-06	0.046973	0.035	0.0743407	4.62536e-05	2.64982e-05	0.041505	0.0255	0.0578723	1.80599e-06	1.66045e-06	0.043285	0.0275	0.0616452	8.5913e-05	4.2029e-05	0.039229
238	2	78000000	79000000	78028844	78978739	41	0.00878242	0.00598655	0.031707	0.0125	0.0331975	7.10319e-05	4.88697e-05	0.034494	0.019	0.0457286	7.00016e-05	4.36902e-05	0.031709	0.015	0.0372325	7.02688e-05	4.37862e-05	0.030309	0.011	0.0289015	0.241062	0.170007	0.029611	0.013	0.0319327	1.70264e-06	1.21323e-06	0.038291	0.0235	0.0562643	3.68468e-05	2.5717e-05	0.033091	0.0155	0.0385952	1.46209e-06	2.29355e-06	0.034814	0.0135	0.0387336	7.08513e-05	4.83915e-05	0.032378
239	2	79000000	80000000	79001395	79999682	38	0.00796833	0.00748991	0.028551	0.0075	0.028037	6.27425e-05	9.48424e-05	0.030411	0.01	0.0353153	6.02682e-05	3.82697e-05	0.027274	0.0075	0.0287123	6.39953e-05	5.54703e-05	0.027662	0.0115	0.029581	0.206468	0.1209	0.025487	0.0045	0.0201327	1.53861e-06	1.16877e-06	0.034879	0.0215	0.0534154	3.2023e-05	2.35081e-05	0.028648	0.01	0.0324818	1.20408e-06	7.1617e-07	0.029021	0.0075	0.0342453	6.31033e-05	3.9663e-05	0.028829
240	2	80000000	81000000	80008335	80992195	41	0.00987565	0.0136632	0.035637	0.0145	0.0364218	7.62261e-05	5.14857e-05	0.037161	0.0275	0.0611964	7.52937e-05	5.23575e-05	0.034244	0.017	0.0403359	7.43842e-05	4.19374e-05	0.032143	0.01	0.0276321	0.257179	0.195718	0.031512	0.0105	0.0270679	1.83349e-06	1.08281e-06	0.041389	0.0255	0.0589519	3.87632e-05	2.36831e-05	0.034714	0.015	0.0379398	1.51661e-06	9.5032e-07	0.036362	0.0195	0.046392	7.57313e-05	5.2905e-05	0.034437
241	2	81000000	82000000	81051447	81988636	33	0.00694678	0.00575944	0.025032	0.006	0.0271601	5.49004e-05	3.92802e-05	0.026693	0.005	0.0328607	5.52302e-05	3.4713e-05	0.025039	0.006	0.0278042	5.59788e-05	3.8814e-05	0.024115	0.0075	0.0246228	0.184438	0.109746	0.022694	0.0035	0.0196683	1.33214e-06	1.13448e-06	0.029999	0.011	0.0444052	2.89879e-05	2.60542e-05	0.026045	0.0065	0.030051	1.12701e-06	8.01395e-07	0.0272	0.0075	0.034234	5.54399e-05	4.47924e-05	0.025315
242	2	82000000	83000000	82035868	82987188	34	0.00780859	0.00577112	0.028318	0.0125	0.0331857	6.13463e-05	4.03631e-05	0.029743	0.01	0.0353039	6.06938e-05	4.99446e-05	0.027555	0.0085	0.0293571	6.15164e-05	4.75458e-05	0.026581	0.007	0.024251	0.20825	0.257622	0.025584	0.006	0.021166	1.4474e-06	9.66531e-07	0.032544	0.0145	0.0465834	3.30224e-05	3.60892e-05	0.029727	0.0115	0.0338445	1.21848e-06	7.41143e-07	0.029319	0.0085	0.0346729	6.08818e-05	3.64045e-05	0.027698
243	2	83000000	84000000	83004959	83978906	30	0.00686271	0.0048249	0.024842	0.0085	0.0287369	5.58484e-05	4.27824e-05	0.02719	0.015	0.0403578	5.4943e-05	4.06021e-05	0.024969	0.008	0.029019	5.56036e-05	5.07826e-05	0.023951	0.01	0.0276222	0.18447	0.144589	0.022706	0.008	0.0231555	1.30744e-06	9.43477e-07	0.02948	0.0155	0.0473121	2.89085e-05	2.49972e-05	0.025972	0.0105	0.0329602	1.18138e-06	1.07771e-06	0.02849	0.015	0.0404067	5.72428e-05	6.4678e-05	0.026059
244	2	84000000	85000000	84055361	84999970	36	0.0082338	0.00742419	0.029723	0.01	0.0299466	6.56394e-05	3.89645e-05	0.031931	0.0125	0.0374607	6.62205e-05	5.05654e-05	0.030018	0.012	0.0330575	6.5871e-05	6.31175e-05	0.028501	0.009	0.0261918	0.221594	0.179959	0.027349	0.009	0.0245438	1.5623e-06	1.33691e-06	0.035234	0.018	0.0496127	3.42004e-05	2.65918e-05	0.030606	0.0115	0.0338333	1.34958e-06	1.18016e-06	0.032638	0.016	0.0415556	6.62518e-05	4.75375e-05	0.030335
245	2	85000000	86000000	85019365	85984473	43	0.00956226	0.00717476	0.034522	0.0175	0.0416686	7.54663e-05	4.74927e-05	0.036731	0.0205	0.0482299	7.49376e-05	4.5676e-05	0.033984	0.016	0.0386496	7.61053e-05	4.89461e-05	0.032847	0.0155	0.0372423	0.249753	0.161366	0.030708	0.008	0.0231475	1.78519e-06	1.21653e-06	0.040083	0.019	0.0506203	3.96227e-05	3.18886e-05	0.035571	0.0165	0.0401225	1.53179e-06	9.14691e-07	0.037	0.02	0.0472887	7.39113e-05	4.31963e-05	0.033799
246	2	86000000	87000000	86006594	86914680	37	0.0087283	0.00654587	0.031485	0.008	0.0283535	7.15567e-05	4.97441e-05	0.034766	0.024	0.0542192	7.05652e-05	4.90074e-05	0.032119	0.014	0.0357365	6.85059e-05	4.0861e-05	0.029506	0.007	0.0242431	0.231108	0.154473	0.028397	0.0095	0.0252829	1.69254e-06	1.20714e-06	0.03814	0.0225	0.0550224	3.84143e-05	3.10369e-05	0.034367	0.019	0.0443388	1.43518e-06	8.37733e-07	0.034589	0.0135	0.0387208	7.10526e-05	4.61072e-05	0.032415
247	2	87000000	88000000	87002876	87992072	31	0.00728509	0.00564304	0.026394	0.0075	0.0280279	5.97699e-05	4.91505e-05	0.029126	0.0115	0.0365733	5.92136e-05	4.04498e-05	0.026821	0.01	0.0307713	5.74613e-05	3.86598e-05	0.02473	0.0055	0.0231852	0.194482	0.130649	0.023931	0.004	0.0199075	1.35721e-06	9.54701e-07	0.030608	0.0125	0.0452403	3.08026e-05	2.12869e-05	0.027575	0.009	0.0315841	1.1999e-06	9.04804e-07	0.028862	0.01	0.0357396	5.96806e-05	6.81035e-05	0.027222
248	2	88000000	89000000	88001199	88959752	33	0.00698826	0.00508279	0.02531	0.0065	0.0274187	5.68816e-05	4.3565e-05	0.02769	0.013	0.0379409	5.63785e-05	4.47768e-05	0.025566	0.008	0.0290096	5.4458e-05	3.67566e-05	0.023522	0.0055	0.0231776	0.187197	0.159306	0.023033	0.005	0.0204531	1.30183e-06	8.84641e-07	0.029345	0.012	0.044923	3.0949e-05	3.07841e-05	0.027816	0.0145	0.0372936	1.1419e-06	8.24373e-07	0.027421	0.0085	0.0346616	5.64105e-05	4.24183e-05	0.025787
249	2	89000000	90000000	89029266	89964908	42	0.0109563	0.00838012	0.039619	0.0355	0.0935068	8.34167e-05	6.01727e-05	0.040567	0.0395	0.0896391	8.36595e-05	5.59633e-05	0.03794	0.0285	0.067215	8.62443e-05	6.37957e-05	0.037195	0.0295	0.0826772	0.287039	0.227296	0.035554	0.0265	0.0830833	2.05631e-06	1.37736e-06	0.04628	0.0495	0.103847	4.58528e-05	7.72503e-05	0.041626	0.0385	0.0909034	1.69677e-06	1.11174e-06	0.040838	0.032	0.070619	8.81399e-05	8.79271e-05	0.040219
250	2	90000000	91000000	90071218	90977880	39	0.00815357	0.00456059	0.029453	0.007	0.0277318	6.48667e-05	4.29419e-05	0.031533	0.012	0.0369665	6.43378e-05	4.1291e-05	0.029063	0.009	0.0297545	6.6315e-05	4.26904e-05	0.028601	0.0095	0.0270081	0.216988	0.139954	0.026668	0.007	0.0221441	1.58348e-06	1.67698e-06	0.03564	0.016	0.0477039	3.44641e-05	2.52298e-05	0.030872	0.011	0.0334036	1.32628e-06	8.26159e-07	0.031962	0.015	0.040393	6.61285e-05	3.73402e-05	0.030289
251	2	91000000	92000000	91018980	91985925	34	0.00721999	0.00615254	0.026061	0.0055	0.0269192	5.81436e-05	3.9042e-05	0.028242	0.01	0.0352925	5.70131e-05	3.578e-05	0.025856	0.0085	0.0293476	5.57986e-05	3.46293e-05	0.0241	0.0055	0.0231699	0.188281	0.136186	0.023199	0.0065	0.0216116	1.32851e-06	8.81418e-07	0.029938	0.008	0.0430301	2.88073e-05	1.66639e-05	0.025865	0.0055	0.0296244	1.18866e-06	9.54522e-07	0.028493	0.01	0.0357281	5.69974e-05	3.91557e-05	0.026095
252	2	92000000	93000000	92014253	92983115	48	0.00995595	0.00616387	0.035934	0.016	0.0388843	8.05967e-05	5.51467e-05	0.03914	0.0205	0.0482092	8.19866e-05	5.3371e-05	0.037297	0.0165	0.0395125	8.10919e-05	8.67367e-05	0.034775	0.0135	0.0332531	0.271362	0.173517	0.033346	0.013	0.0319159	1.89249e-06	9.68203e-07	0.04265	0.029	0.0637622	4.23299e-05	2.50823e-05	0.037957	0.0195	0.0451501	1.63325e-06	9.46337e-07	0.039265	0.0235	0.0532177	8.04524e-05	5.48672e-05	0.036772
253	2	93000000	94000000	93031233	93980120	44	0.0105196	0.00693909	0.038037	0.0275	0.0645665	8.05148e-05	4.81095e-05	0.039309	0.0285	0.0638072	8.29839e-05	5.34875e-05	0.037571	0.0265	0.0606572	8.34397e-05	5.62795e-05	0.035961	0.022	0.0545259	0.270249	0.150923	0.033238	0.0115	0.0290448	1.92303e-06	1.18519e-06	0.043375	0.0295	0.0643943	4.27663e-05	3.66396e-05	0.038341	0.0255	0.0578312	1.63833e-06	1.15467e-06	0.03947	0.0235	0.0531918	8.40696e-05	6.17935e-05	0.038287
254	2	94000000	95000000	94018188	94978104	45	0.00932945	0.00537551	0.033775	0.0095	0.0294983	7.5287e-05	4.37125e-05	0.036661	0.014	0.0392595	7.5111e-05	4.86091e-05	0.034132	0.012	0.033046	7.36037e-05	4.08302e-05	0.031649	0.0125	0.0311537	0.250414	0.148876	0.030782	0.01	0.0262065	1.8412e-06	3.26452e-06	0.041627	0.023	0.055697	3.89914e-05	3.09e-05	0.034839	0.014	0.0366193	1.49178e-06	9.10108e-07	0.035996	0.0145	0.0398401	7.32953e-05	4.55384e-05	0.033447
255	2	95000000	96000000	95009707	95979209	52	0.0118286	0.0063167	0.042756	0.0215	0.0497672	9.30002e-05	5.53147e-05	0.045144	0.0325	0.071393	9.25043e-05	5.85218e-05	0.041829	0.0265	0.0606033	9.52032e-05	5.22212e-05	0.041119	0.026	0.070168	0.322638	0.20889	0.039679	0.0235	0.0675107	2.28875e-06	1.8496e-06	0.051667	0.0525	0.112338	4.89845e-05	2.79637e-05	0.043977	0.031	0.0707441	1.90547e-06	1.22158e-06	0.045888	0.035	0.0777683	9.54853e-05	5.27681e-05	0.043557
256	2	96000000	97000000	96010667	96996914	52	0.0116922	0.00676632	0.042236	0.0265	0.0617332	9.12738e-05	7.98373e-05	0.04431	0.0345	0.0762397	8.89117e-05	5.11103e-05	0.04021	0.023	0.0514308	9.15392e-05	4.98801e-05	0.039497	0.0205	0.0493761	0.304555	0.182686	0.037494	0.02	0.0535243	2.25614e-06	1.6901e-06	0.050661	0.046	0.0962376	4.73434e-05	2.66355e-05	0.042335	0.0255	0.0577902	1.85332e-06	1.15156e-06	0.044548	0.0315	0.0693623	9.23954e-05	4.76081e-05	0.042216
257	2	97000000	98000000	97013750	97949623	41	0.00942435	0.00558021	0.03407	0.013	0.0339824	7.67876e-05	5.36611e-05	0.037382	0.02	0.0473468	7.69225e-05	5.7161e-05	0.034886	0.0195	0.0448216	7.52158e-05	4.82499e-05	0.032374	0.012	0.0303441	0.256893	0.313993	0.03172	0.0085	0.023833	1.78322e-06	1.27245e-06	0.040116	0.024	0.05678	3.92835e-05	2.56741e-05	0.035177	0.0175	0.041764	1.50128e-06	9.47001e-07	0.036174	0.0175	0.0436757	7.61838e-05	5.05772e-05	0.034765
258	2	98000000	99000000	98018683	98983399	52	0.012176	0.00729245	0.044071	0.037	0.100263	9.6067e-05	5.81439e-05	0.046707	0.049	0.118673	9.88928e-05	6.37952e-05	0.04488	0.0385	0.0999646	9.44592e-05	5.64445e-05	0.040726	0.0255	0.0677846	0.334626	0.325881	0.041102	0.029	0.0958538	2.26899e-06	1.28296e-06	0.051296	0.0555	0.121303	4.99123e-05	3.43607e-05	0.044825	0.032	0.0735625	1.95485e-06	1.14984e-06	0.046958	0.0415	0.0935293	9.81346e-05	5.31596e-05	0.044797
259	2	99000000	100000000	99004940	99984623	37	0.00855555	0.00561124	0.030869	0.011	0.0311947	6.97809e-05	6.27806e-05	0.03397	0.015	0.0403438	6.94029e-05	4.39416e-05	0.031469	0.0175	0.0413358	6.92172e-05	5.46481e-05	0.029781	0.0085	0.0256227	0.226096	0.147774	0.027837	0.0055	0.0207767	1.63448e-06	1.14199e-06	0.036973	0.0205	0.0522518	3.54118e-05	2.27227e-05	0.031831	0.011	0.0333926	1.43991e-06	1.15538e-06	0.034698	0.0235	0.0531659	6.77247e-05	5.47575e-05	0.030911
260	2	100000000	101000000	100007393	100995276	32	0.00807151	0.00662045	0.029143	0.0145	0.0364072	6.6891e-05	5.73694e-05	0.032592	0.0245	0.0550932	6.68771e-05	5.22612e-05	0.03045	0.0185	0.0431557	6.5293e-05	5.49518e-05	0.028071	0.014	0.0343281	0.210009	0.160133	0.025891	0.009	0.0245348	1.49572e-06	1.03872e-06	0.033629	0.0215	0.0533971	3.40039e-05	2.49693e-05	0.030369	0.019	0.0443189	1.28394e-06	1.02482e-06	0.030862	0.016	0.0415411	6.39912e-05	5.14741e-05	0.029111
261	2	101000000	102000000	101041587	101998155	40	0.00794134	0.00496321	0.028775	0.0105	0.030505	6.37751e-05	3.98682e-05	0.031048	0.0135	0.0385957	6.32414e-05	3.92368e-05	0.028659	0.0075	0.0287029	6.05217e-05	3.68138e-05	0.026102	0.0075	0.0246147	0.201343	0.126182	0.024673	0.0055	0.0207698	1.49324e-06	1.03694e-06	0.033686	0.0175	0.049088	3.42022e-05	3.5461e-05	0.030628	0.012	0.0344077	1.32223e-06	9.0315e-07	0.031838	0.015	0.0403792	6.20171e-05	5.93001e-05	0.02827
262	2	102000000	103000000	102036104	102974506	51	0.0115888	0.0151733	0.041883	0.0365	0.098387	8.92821e-05	5.44068e-05	0.043474	0.035	0.0776292	9.10045e-05	6.52706e-05	0.041338	0.0305	0.0717813	8.8652e-05	5.53567e-05	0.038085	0.0215	0.0527631	0.295431	0.17785	0.036344	0.018	0.0463344	2.13809e-06	1.44108e-06	0.048251	0.046	0.0961515	4.71975e-05	2.93847e-05	0.042271	0.036	0.0832384	1.82577e-06	1.35884e-06	0.044118	0.036	0.0794447	8.79329e-05	5.79558e-05	0.040138
263	2	103000000	104000000	103013615	103989003	46	0.0111435	0.00666369	0.040359	0.034	0.0858531	9.14122e-05	8.87701e-05	0.0445	0.041	0.0940789	9.23632e-05	8.63586e-05	0.041861	0.035	0.0846271	8.70153e-05	5.56467e-05	0.03755	0.0205	0.0493326	0.281997	0.169292	0.034756	0.017	0.042848	2.00948e-06	1.17423e-06	0.045278	0.038	0.0805079	4.66157e-05	3.46579e-05	0.04173	0.033	0.075751	1.81892e-06	1.14992e-06	0.043726	0.032	0.0705627	8.90535e-05	8.84445e-05	0.040699
264	2	104000000	105000000	104019017	104983906	48	0.011178	0.00620882	0.040367	0.018	0.0426484	8.94285e-05	5.62659e-05	0.043326	0.034	0.075125	8.75358e-05	5.00118e-05	0.039646	0.021	0.0472525	8.99141e-05	8.23204e-05	0.038908	0.0215	0.0527103	0.289293	0.190905	0.035545	0.014	0.033997	2.0672e-06	1.11365e-06	0.046638	0.0345	0.0733335	4.59671e-05	2.81559e-05	0.041308	0.0285	0.0648022	1.77568e-06	1.12156e-06	0.042664	0.024	0.0544151	8.69345e-05	4.69132e-05	0.039545
265	2	105000000	106000000	105019660	105973549	48	0.0113422	0.00852438	0.040996	0.0365	0.0981587	8.49302e-05	5.90445e-05	0.041135	0.031	0.0685528	8.87346e-05	6.10823e-05	0.040192	0.037	0.0931611	8.87336e-05	5.76396e-05	0.038222	0.0295	0.0824913	0.292811	0.204942	0.036073	0.023	0.0653362	2.07568e-06	1.27851e-06	0.046879	0.05	0.104939	4.39695e-05	3.06813e-05	0.03928	0.0275	0.0624025	1.78204e-06	1.20124e-06	0.042877	0.05	0.118909	8.80474e-05	5.56947e-05	0.040255
266	2	106000000	107000000	106005198	106984118	48	0.0127578	0.010168	0.046137	0.068	0.313971	9.91669e-05	8.00341e-05	0.048036	0.073	0.253872	0.000100195	9.48378e-05	0.04544	0.057	0.206517	0.000106092	0.000245245	0.045887	0.051	0.224314	0.32991	0.250435	0.040701	0.04	0.198142	2.30083e-06	1.56241e-06	0.051759	0.089	0.24415	5.16238e-05	3.90047e-05	0.046237	0.0625	0.214946	2.03584e-06	1.52489e-06	0.049074	0.073	0.22849	0.00010101	7.87403e-05	0.04596
267	2	107000000	108000000	107010680	107988438	49	0.0111389	0.00647155	0.040371	0.0245	0.0566207	9.03775e-05	5.87231e-05	0.043898	0.026	0.0579601	9.48525e-05	0.000100893	0.042772	0.035	0.0844873	8.66646e-05	4.20074e-05	0.037352	0.0105	0.0282634	0.298384	0.180898	0.036765	0.014	0.0339772	2.08264e-06	1.19436e-06	0.046908	0.0265	0.0602043	4.66604e-05	2.51911e-05	0.041768	0.026	0.0588351	1.77967e-06	1.06399e-06	0.042961	0.025	0.0563708	9.17949e-05	0.000102674	0.042063
268	2	108000000	109000000	108003055	108998526	51	0.0111914	0.00563408	0.040478	0.0195	0.0455334	8.95927e-05	4.91266e-05	0.043483	0.028	0.0624216	8.86283e-05	4.30058e-05	0.040153	0.0165	0.0394956	8.89555e-05	4.71914e-05	0.038365	0.012	0.0303321	0.302901	0.173907	0.03721	0.014	0.0339574	2.08199e-06	1.06599e-06	0.046907	0.0285	0.062908	4.61376e-05	2.52474e-05	0.041223	0.0215	0.04888	1.80655e-06	9.88246e-07	0.04359	0.0275	0.0616064	8.96232e-05	5.13857e-05	0.0409
269	2	109000000	110000000	109019023	109972936	61	0.0136248	0.00761861	0.049296	0.036	0.0955424	0.000104467	5.10161e-05	0.050825	0.037	0.0820059	0.000106205	5.24576e-05	0.048128	0.036	0.0885107	0.000108234	6.16282e-05	0.046642	0.031	0.0886094	0.361111	0.178453	0.044498	0.023	0.0652139	2.55549e-06	1.34784e-06	0.057628	0.0645	0.146872	5.42967e-05	2.84015e-05	0.048703	0.0315	0.071924	2.14407e-06	1.03044e-06	0.051556	0.044	0.101025	0.000110511	6.26719e-05	0.050345
270	2	110000000	111000000	110011627	110966000	32	0.00715715	0.0052947	0.02589	0.008	0.0283444	5.64328e-05	3.55149e-05	0.027457	0.0075	0.0338199	5.83482e-05	4.56225e-05	0.026436	0.0075	0.0286936	5.58595e-05	3.54328e-05	0.024214	0.0055	0.0231623	0.184068	0.14622	0.022766	0.004	0.0199008	1.34497e-06	1.18789e-06	0.030297	0.014	0.0462154	3.00336e-05	2.03866e-05	0.02689	0.008	0.0308509	1.19025e-06	7.80465e-07	0.028734	0.012	0.0373956	5.65359e-05	6.28243e-05	0.025818
271	2	111000000	112000000	111128687	111974482	41	0.00989497	0.0425811	0.035421	0.0085	0.0287276	7.2349e-05	5.03831e-05	0.035209	0.0185	0.0448634	7.14081e-05	4.30396e-05	0.03243	0.013	0.0341889	7.0446e-05	4.97037e-05	0.030335	0.007	0.0242351	0.25481	0.467246	0.03131	0.0115	0.0290315	1.7328e-06	1.49353e-06	0.039151	0.0155	0.047297	3.66946e-05	2.01566e-05	0.032782	0.0095	0.0320032	1.43595e-06	1.04304e-06	0.034549	0.01	0.0357165	7.47547e-05	0.000133832	0.033956
272	2	112000000	113000000	112002573	112999914	63	0.014995	0.00717595	0.054171	0.05	0.16921	0.000119592	7.32829e-05	0.058179	0.0705	0.225701	0.000118256	6.05009e-05	0.053592	0.043	0.120093	0.000119484	6.26846e-05	0.051333	0.0385	0.136437	0.405099	0.292829	0.049786	0.0345	0.143393	2.81884e-06	1.42884e-06	0.063526	0.091	0.251287	6.28499e-05	6.2086e-05	0.056051	0.053	0.161554	2.3979e-06	1.22654e-06	0.057763	0.0675	0.204562	0.000120139	7.75027e-05	0.05479
273	2	113000000	114000000	113013458	113978694	57	0.0126098	0.00665013	0.04563	0.026	0.0608082	0.000101452	5.6107e-05	0.04933	0.04	0.0910496	0.000100797	5.91854e-05	0.045902	0.0295	0.0701663	0.000100363	4.75096e-05	0.043303	0.0245	0.063377	0.335285	0.165065	0.041239	0.019	0.0497129	2.35569e-06	1.08768e-06	0.05306	0.047	0.098833	5.17329e-05	2.72754e-05	0.046316	0.03	0.0689296	2.07313e-06	1.10657e-06	0.049986	0.039	0.087046	0.00010089	5.08992e-05	0.046108
274	2	114000000	115000000	114003278	114989097	43	0.0100479	0.00572946	0.036296	0.012	0.0323975	8.05056e-05	5.81986e-05	0.039128	0.0225	0.0515084	7.78775e-05	4.00463e-05	0.035242	0.012	0.0330345	8.14148e-05	5.14187e-05	0.034972	0.013	0.032111	0.269836	0.163178	0.033194	0.0115	0.0290182	1.94746e-06	1.64147e-06	0.043887	0.0205	0.0522342	4.19247e-05	2.54066e-05	0.037525	0.0155	0.0385809	1.57755e-06	8.16874e-07	0.03804	0.016	0.0415266	8.01547e-05	5.22261e-05	0.036634
275	2	115000000	116000000	115009327	115986085	42	0.00868013	0.00463539	0.031411	0.0075	0.0280188	6.8493e-05	4.09688e-05	0.033234	0.014	0.0392462	6.68342e-05	3.88124e-05	0.030216	0.007	0.0283529	6.85725e-05	3.74004e-05	0.029693	0.0075	0.0246066	0.228127	0.127379	0.027956	0.0055	0.020763	1.68522e-06	9.78895e-07	0.037994	0.019	0.0506037	3.67081e-05	2.34077e-05	0.032907	0.016	0.0393339	1.39178e-06	7.32206e-07	0.033538	0.0125	0.0378358	6.82789e-05	3.45599e-05	0.031193
276	2	116000000	117000000	116010729	116933798	49	0.0126046	0.0275237	0.045672	0.024	0.0552407	9.16581e-05	4.4257e-05	0.044562	0.028	0.0623808	9.30712e-05	5.04797e-05	0.042157	0.027	0.0622174	9.17185e-05	8.7787e-05	0.03947	0.017	0.0407549	0.300581	0.15308	0.036934	0.0105	0.0270567	2.20942e-06	2.1427e-06	0.049735	0.0365	0.0776669	4.91103e-05	2.85446e-05	0.043985	0.029	0.0663772	1.88363e-06	9.7039e-07	0.045375	0.025	0.0563404	9.31383e-05	6.70339e-05	0.042473
277	2	117000000	118000000	117025485	117992991	42	0.0101743	0.00562616	0.036795	0.016	0.0388673	8.06205e-05	4.13622e-05	0.039249	0.013	0.0379284	8.15851e-05	4.31121e-05	0.036968	0.018	0.0421024	8.16337e-05	5.93616e-05	0.035194	0.0135	0.033238	0.268371	0.220277	0.033041	0.0085	0.0238245	1.88185e-06	1.04908e-06	0.042441	0.022	0.0542525	4.1967e-05	2.26814e-05	0.037602	0.0185	0.0434699	1.67582e-06	1.11549e-06	0.040397	0.0245	0.0552841	7.82111e-05	3.94769e-05	0.035684
278	2	118000000	119000000	118014327	118997727	43	0.00938048	0.0101707	0.03382	0.0105	0.030495	7.48053e-05	5.44946e-05	0.03624	0.0205	0.0481885	7.46247e-05	6.0109e-05	0.033952	0.0125	0.0334462	7.25585e-05	5.0217e-05	0.031284	0.0105	0.0282531	0.23449	0.118751	0.028913	0.0055	0.0207562	1.74701e-06	1.67532e-06	0.039285	0.0185	0.0499995	3.84548e-05	2.24082e-05	0.034469	0.0145	0.0372803	1.4956e-06	8.54861e-07	0.035951	0.0155	0.0409311	7.15627e-05	3.72723e-05	0.032716
279	2	119000000	120000000	119034356	119997749	37	0.00755608	0.00867106	0.027267	0.0065	0.0274098	5.84728e-05	3.46945e-05	0.028479	0.005	0.0328493	5.95656e-05	4.63965e-05	0.026945	0.007	0.0283437	5.68007e-05	3.3044e-05	0.024507	0.0075	0.0245986	0.206314	0.419068	0.025361	0.004	0.019894	1.39143e-06	9.37476e-07	0.031369	0.014	0.0462007	3.07824e-05	2.14771e-05	0.027606	0.0075	0.0304558	1.15667e-06	6.08999e-07	0.027743	0.0055	0.0334841	5.94644e-05	4.48785e-05	0.027155
280	2	120000000	121000000	120024684	120982665	39	0.00846974	0.00587152	0.030547	0.0095	0.0294888	6.37054e-05	3.45381e-05	0.031003	0.0095	0.0348768	6.4331e-05	3.86312e-05	0.029091	0.0085	0.0293381	6.71562e-05	4.42976e-05	0.028944	0.0065	0.023748	0.22644	0.172479	0.027743	0.0105	0.0270455	1.58377e-06	1.2084e-06	0.035621	0.016	0.0476887	3.26711e-05	1.92709e-05	0.029249	0.006	0.0298232	1.28195e-06	7.86785e-07	0.030895	0.009	0.0349541	6.72739e-05	4.22542e-05	0.030667
281	2	121000000	122000000	121004423	121966148	48	0.0105994	0.00629695	0.03841	0.0195	0.0455079	8.68387e-05	5.34817e-05	0.042303	0.0255	0.0571496	8.56899e-05	5.04453e-05	0.038735	0.0155	0.0380719	8.56718e-05	4.73358e-05	0.036962	0.012	0.0303201	0.288189	0.206913	0.035362	0.0135	0.0328684	2.03775e-06	1.32416e-06	0.04591	0.0285	0.0628816	4.39669e-05	2.38202e-05	0.039394	0.016	0.0393189	1.77394e-06	1.44918e-06	0.042837	0.022	0.0503527	8.53762e-05	4.61592e-05	0.039088
282	2	122000000	123000000	122008025	122990072	39	0.0092092	0.00815666	0.033385	0.013	0.0339699	7.4631e-05	4.97539e-05	0.036356	0.0175	0.0434651	7.16626e-05	4.18542e-05	0.032507	0.017	0.0403181	7.23504e-05	4.79628e-05	0.031174	0.0115	0.0295696	0.239806	0.143378	0.029497	0.011	0.0279882	1.66871e-06	9.4248e-07	0.037684	0.015	0.0468796	3.79859e-05	2.73407e-05	0.03408	0.016	0.039304	1.45781e-06	8.14337e-07	0.035076	0.0165	0.0421686	7.05838e-05	4.19446e-05	0.032328
283	2	123000000	124000000	123018957	123986474	44	0.0100069	0.00545293	0.036082	0.0115	0.0317215	7.89341e-05	4.62792e-05	0.038348	0.0205	0.0481679	7.7039e-05	3.87717e-05	0.035024	0.0125	0.0334346	8.23849e-05	5.76631e-05	0.03561	0.0135	0.0332229	0.266708	0.160283	0.032901	0.0105	0.0270344	1.92006e-06	1.07817e-06	0.04324	0.021	0.0529442	4.1985e-05	2.74116e-05	0.0377	0.019	0.044299	1.61276e-06	1.12228e-06	0.038905	0.0175	0.0436596	7.92871e-05	4.77384e-05	0.036302
284	2	124000000	125000000	124072026	124944122	30	0.00629517	0.00423536	0.022769	0.0035	0.0262698	5.00654e-05	3.79958e-05	0.024267	0.005	0.0328378	4.91962e-05	3.02776e-05	0.022331	0.006	0.027795	4.89801e-05	2.92452e-05	0.021118	0.0035	0.0221934	0.167184	0.116928	0.020546	0.005	0.0204463	1.16277e-06	1.13156e-06	0.026243	0.005	0.0422752	2.6022e-05	1.68671e-05	0.023333	0.003	0.0290526	1.02029e-06	7.92558e-07	0.024667	0.006	0.0336098	5.09151e-05	8.08927e-05	0.023219
285	2	125000000	126000000	125001129	125989703	55	0.0123663	0.00639569	0.044773	0.026	0.0607512	9.66525e-05	4.71727e-05	0.046975	0.0315	0.069629	9.77078e-05	5.97299e-05	0.044392	0.026	0.0594079	9.71687e-05	5.36458e-05	0.04174	0.017	0.0407291	0.334354	0.196858	0.041069	0.0215	0.0587169	2.29192e-06	1.21102e-06	0.051658	0.042	0.0884876	5.1966e-05	9.14935e-05	0.046162	0.022	0.0499863	1.96168e-06	9.40473e-07	0.047175	0.0285	0.0635391	9.70604e-05	4.49888e-05	0.044251
286	2	126000000	127000000	126010990	126998972	73	0.0165735	0.00956789	0.059803	0.056	0.217702	0.000133703	0.000122351	0.064957	0.0845	0.311129	0.00012859	5.85963e-05	0.058304	0.058	0.209903	0.00013431	8.38927e-05	0.057977	0.052	0.237608	0.440061	0.207625	0.054099	0.0355	0.155173	3.12405e-06	1.43352e-06	0.070484	0.1185	0.412817	6.87235e-05	6.40813e-05	0.061661	0.064	0.218322	2.63115e-06	1.16494e-06	0.063417	0.0825	0.287529	0.000134787	9.64966e-05	0.061495
287	2	127000000	128000000	127003068	127985468	80	0.0177866	0.00825771	0.064201	0.0795	0.38635	0.000141987	7.94793e-05	0.068847	0.1055	0.415012	0.000144955	8.43164e-05	0.065685	0.0925	0.388154	0.000139593	6.58031e-05	0.060248	0.0655	0.33007	0.468298	0.189606	0.057662	0.0525	0.297422	3.31155e-06	1.3835e-06	0.07462	0.143	0.499038	7.20966e-05	3.00766e-05	0.064615	0.087	0.378116	2.92271e-06	2.30926e-06	0.070196	0.1175	0.463889	0.00014205	7.70462e-05	0.064862
288	2	128000000	129000000	128007069	128988393	46	0.00994153	0.0055226	0.035876	0.0135	0.0348092	8.07631e-05	4.22983e-05	0.039294	0.0175	0.0434489	8.0336e-05	5.17207e-05	0.036477	0.0175	0.041317	7.82679e-05	5.30652e-05	0.033747	0.0115	0.0295583	0.261647	0.147006	0.032141	0.0105	0.0270232	1.87567e-06	1.3976e-06	0.042203	0.0205	0.0522166	4.17135e-05	2.23261e-05	0.037366	0.0125	0.0349048	1.59665e-06	7.78677e-07	0.038401	0.012	0.0373834	7.93514e-05	4.4071e-05	0.036197
289	2	129000000	130000000	129004898	129986845	42	0.00847857	0.00457499	0.030619	0.007	0.0277227	7.03905e-05	4.20783e-05	0.034196	0.014	0.0392328	6.92524e-05	6.08906e-05	0.031312	0.008	0.0290002	6.83509e-05	4.2081e-05	0.029527	0.006	0.0234131	0.228757	0.118582	0.028147	0.0065	0.0216044	1.64919e-06	9.54057e-07	0.03727	0.017	0.0485419	3.61568e-05	2.32579e-05	0.03243	0.01	0.0324712	1.413e-06	8.58662e-07	0.034075	0.013	0.0381572	7.05074e-05	6.3122e-05	0.032071
290	2	130000000	131000000	130003416	130985433	43	0.00950118	0.00513303	0.034322	0.011	0.0311842	7.79035e-05	7.39248e-05	0.037894	0.012	0.0369545	7.57098e-05	5.20763e-05	0.034207	0.0125	0.0334229	7.68438e-05	5.01544e-05	0.033215	0.014	0.0343117	0.250805	0.13105	0.030911	0.01	0.0261961	1.82499e-06	1.57224e-06	0.041155	0.021	0.0529261	4.04595e-05	2.63189e-05	0.036198	0.0155	0.0385666	1.54144e-06	9.96195e-07	0.03706	0.017	0.0428148	7.5041e-05	3.65946e-05	0.034294
291	2	131000000	132000000	131012749	131987746	49	0.0106395	0.00591076	0.038475	0.01	0.0299369	8.28481e-05	3.89769e-05	0.040173	0.0155	0.0409929	8.63615e-05	5.79134e-05	0.039042	0.0175	0.0412981	8.47271e-05	6.03228e-05	0.036639	0.0115	0.029547	0.282442	0.147034	0.034786	0.007	0.0221367	1.99017e-06	1.23674e-06	0.044912	0.02	0.0516297	4.38208e-05	2.64357e-05	0.039263	0.0175	0.0417468	1.72597e-06	8.9976e-07	0.04175	0.0195	0.0463736	8.5366e-05	5.24519e-05	0.038929
292	2	132000000	133000000	132002833	132996603	68	0.0154106	0.00687967	0.055552	0.045	0.136855	0.000128196	0.000259209	0.061927	0.063	0.189167	0.000118589	5.15147e-05	0.053756	0.0455	0.131919	0.000122536	6.57276e-05	0.05284	0.0425	0.168431	0.40079	0.167766	0.049294	0.027	0.0852749	2.90829e-06	1.47163e-06	0.065676	0.0885	0.240134	6.3374e-05	4.03863e-05	0.056636	0.048	0.13271	2.46401e-06	1.37635e-06	0.059338	0.065	0.1965	0.000118958	5.28816e-05	0.054353
293	2	133000000	134000000	133011945	133983568	72	0.0165451	0.00755628	0.059761	0.0605	0.249714	0.000133044	0.000100733	0.064674	0.086	0.318658	0.000131672	6.90834e-05	0.059805	0.0645	0.256679	0.000134343	6.87441e-05	0.057901	0.055	0.259853	0.446187	0.212849	0.054799	0.035	0.147412	3.14001e-06	1.54104e-06	0.070843	0.1005	0.300823	6.83409e-05	3.19039e-05	0.061161	0.0725	0.283167	2.71634e-06	1.45173e-06	0.065355	0.0965	0.36284	0.000132515	5.82826e-05	0.06052
294	2	134000000	135000000	134003964	134965600	67	0.0154364	0.00739942	0.055881	0.05	0.168217	0.000120502	5.15622e-05	0.058621	0.059	0.162619	0.000124491	8.39695e-05	0.056372	0.0505	0.159635	0.00012165	5.55746e-05	0.05257	0.038	0.132292	0.411459	0.245827	0.050687	0.0355	0.154	2.9726e-06	1.5516e-06	0.066909	0.097	0.28491	6.41109e-05	2.96854e-05	0.05754	0.06	0.20267	2.46374e-06	1.22676e-06	0.059499	0.07	0.220698	0.000122893	5.50529e-05	0.056192
295	2	135000000	136000000	135009210	135985101	70	0.0160393	0.00697485	0.058032	0.052	0.183646	0.000125795	5.67001e-05	0.061169	0.0705	0.224117	0.00012604	6.4339e-05	0.057157	0.057	0.204874	0.000126604	5.84711e-05	0.054741	0.044	0.182	0.428371	0.345043	0.052487	0.0335	0.134434	2.94855e-06	1.23353e-06	0.066437	0.0905	0.248368	6.64051e-05	3.33897e-05	0.059687	0.0595	0.19851	2.60291e-06	2.43992e-06	0.062992	0.0815	0.276267	0.000129212	8.34834e-05	0.059133
296	2	136000000	137000000	136015730	136105768	5	0.00118336	0.00158013	0.004267	0	0.0258305	9.33795e-06	1.25283e-05	0.004541	0.0005	0.0322313	9.4266e-06	1.53888e-05	0.004273	0.0005	0.0265822	9.51403e-06	1.27426e-05	0.004119	0.0005	0.0217878	0.0342329	0.0746147	0.004226	0.0015	0.0191595	2.30335e-07	3.00756e-07	0.005163	0	0.041644	4.88238e-06	1.35787e-05	0.004299	0.0015	0.0288483	1.89074e-07	2.58599e-07	0.004551	0.0005	0.0326091	1.02038e-05	2.40232e-05	0.004666
297	3	0	1000000	57355	976277	53	0.0126514	0.00567201	0.045688	0.017	0.0407857	0.000104749	7.66524e-05	0.050781	0.039	0.0878581	0.000103523	8.80634e-05	0.047128	0.032	0.0758376	0.0001009	5.40125e-05	0.043477	0.0195	0.0466996	0.353882	0.304778	0.04355	0.0225	0.0629057	2.38127e-06	1.11268e-06	0.053637	0.043	0.0904437	5.34635e-05	2.8164e-05	0.047953	0.0355	0.0816788	2.1025e-06	1.20865e-06	0.050613	0.0385	0.0851636	0.000103584	7.56261e-05	0.047276
298	3	1000000	2000000	1004773	1983709	52	0.0116724	0.019326	0.042294	0.016	0.0388502	9.05534e-05	5.72318e-05	0.044098	0.0255	0.0571177	9.08211e-05	4.33462e-05	0.041219	0.0205	0.0464551	8.95448e-05	4.55536e-05	0.038606	0.0165	0.0398358	0.288227	0.13119	0.035402	0.01	0.0261857	2.12008e-06	1.10349e-06	0.047769	0.0305	0.0664567	4.71152e-05	2.99707e-05	0.042194	0.018	0.0426591	1.8815e-06	1.13332e-06	0.045423	0.0325	0.0717095	8.84983e-05	4.16572e-05	0.040441
299	3	2000000	3000000	2001242	2994605	64	0.0151915	0.00917045	0.055022	0.0455	0.141604	0.000118594	5.6622e-05	0.057616	0.055	0.14634	0.000119332	5.63034e-05	0.053949	0.0435	0.122464	0.000119294	5.35098e-05	0.051454	0.03	0.0854022	0.392886	0.18151	0.048266	0.024	0.0697484	2.87393e-06	1.3664e-06	0.064677	0.0885	0.238838	6.18603e-05	2.90859e-05	0.055368	0.042	0.103011	2.40618e-06	1.14957e-06	0.057976	0.0565	0.153757	0.000120365	6.68014e-05	0.055036
300	3	3000000	4000000	3011278	3976017	62	0.0145906	0.00731574	0.052597	0.038	0.104335	0.000116221	5.15504e-05	0.056484	0.0555	0.148828	0.000119909	5.36426e-05	0.054401	0.0515	0.164883	0.000116125	5.22243e-05	0.050064	0.032	0.0931835	0.388522	0.177587	0.047782	0.0275	0.0892963	2.78097e-06	1.23592e-06	0.062723	0.083	0.215522	6.28175e-05	4.37105e-05	0.056332	0.0585	0.193294	2.4263e-06	1.77887e-06	0.058107	0.059	0.166838	0.000117726	6.70971e-05	0.053539
301	3	4000000	5000000	4021297	4975921	58	0.0131188	0.00632366	0.047393	0.026	0.0606944	0.000101615	4.25713e-05	0.04944	0.03	0.0669636	0.000104912	8.11376e-05	0.047787	0.027	0.0621592	0.000103832	4.65807e-05	0.044793	0.018	0.0434383	0.34552	0.157169	0.042536	0.02	0.0534536	2.59917e-06	4.54454e-06	0.058327	0.0515	0.109315	5.47119e-05	3.03948e-05	0.049051	0.036	0.0831238	2.13955e-06	1.27502e-06	0.051405	0.035	0.0776939	0.000103286	4.82798e-05	0.047181
302	3	5000000	6000000	5021596	5983826	52	0.012047	0.00557902	0.043496	0.018	0.0426269	9.32403e-05	4.25194e-05	0.045298	0.0265	0.0590429	9.32296e-05	4.16759e-05	0.042159	0.0175	0.0412793	9.44777e-05	4.55358e-05	0.040755	0.0125	0.0311409	0.326938	0.300641	0.040341	0.013	0.031899	2.20853e-06	9.86007e-07	0.049784	0.032	0.0687994	5.04605e-05	3.08926e-05	0.045137	0.024	0.0540224	1.95084e-06	1.29864e-06	0.046885	0.0295	0.065695	9.78713e-05	5.60802e-05	0.044581
303	3	6000000	7000000	6009726	6988591	53	0.0117241	0.00665376	0.042389	0.0185	0.0435951	9.38002e-05	5.09282e-05	0.045575	0.027	0.0601839	9.39569e-05	6.98618e-05	0.042471	0.018	0.0420827	9.25709e-05	6.88133e-05	0.040051	0.014	0.0342953	0.309732	0.162882	0.038116	0.014	0.0339377	2.1721e-06	1.0581e-06	0.048996	0.0305	0.0664262	4.80027e-05	2.41803e-05	0.043022	0.025	0.0567194	1.87796e-06	8.96703e-07	0.045199	0.0225	0.0511466	9.11809e-05	4.18611e-05	0.041703
304	3	7000000	8000000	7005694	7999676	52	0.0121388	0.00793158	0.043881	0.018	0.0426053	9.72404e-05	5.27189e-05	0.047288	0.033	0.0724743	9.69927e-05	6.53768e-05	0.043935	0.0235	0.0526291	9.64864e-05	5.77782e-05	0.041508	0.0195	0.0466623	0.318941	0.158529	0.039238	0.013	0.0318822	2.28e-06	1.11172e-06	0.051446	0.044	0.0922927	5.0557e-05	2.94296e-05	0.045061	0.026	0.0587922	1.97295e-06	1.52528e-06	0.04741	0.0325	0.0716507	9.61078e-05	4.77751e-05	0.043937
305	3	8000000	9000000	8025174	8998750	30	0.00705626	0.00492753	0.02545	0.006	0.0271511	5.72923e-05	4.75536e-05	0.027925	0.0085	0.0342637	5.81017e-05	4.04318e-05	0.026332	0.0095	0.0302761	5.66535e-05	3.66825e-05	0.024412	0.0055	0.0231546	0.191833	0.125716	0.023633	0.0055	0.0207493	1.36188e-06	8.78689e-07	0.030698	0.011	0.0443907	2.99368e-05	2.37037e-05	0.026774	0.01	0.0324607	1.12341e-06	6.7171e-07	0.027112	0.0065	0.0337804	5.89905e-05	5.22097e-05	0.026974
306	3	9000000	10000000	9075141	9985662	35	0.00946052	0.0340648	0.034192	0.0105	0.030485	6.49029e-05	4.10204e-05	0.031487	0.01	0.0352811	6.81478e-05	4.66892e-05	0.030894	0.0155	0.0380564	6.91079e-05	4.94326e-05	0.029743	0.014	0.034279	0.22612	0.133336	0.027908	0.0085	0.0238161	1.65723e-06	1.09204e-06	0.037229	0.0225	0.0550027	3.44235e-05	1.94813e-05	0.030857	0.011	0.0333816	1.34695e-06	7.92365e-07	0.032312	0.0145	0.0398267	6.75079e-05	4.55919e-05	0.030858
307	3	10000000	11000000	10004165	10988321	42	0.00927257	0.00561524	0.033642	0.01	0.0299272	7.58066e-05	6.55913e-05	0.036758	0.0135	0.0385828	7.50539e-05	4.92122e-05	0.034009	0.018	0.042063	7.38367e-05	4.08825e-05	0.031786	0.007	0.0242272	0.244293	0.156616	0.030047	0.01	0.0261754	1.77149e-06	1.14765e-06	0.039968	0.0225	0.0549831	3.95545e-05	3.50104e-05	0.0355	0.014	0.0366065	1.5126e-06	8.13709e-07	0.036423	0.0135	0.0387081	7.55821e-05	4.80365e-05	0.034471
308	3	11000000	12000000	11012613	11845702	35	0.00771604	0.00446482	0.027884	0.0045	0.026534	6.2471e-05	3.90082e-05	0.030334	0.0115	0.0365614	6.4208e-05	5.14691e-05	0.029054	0.0115	0.0323346	6.19617e-05	3.73092e-05	0.026705	0.0065	0.0237403	0.204111	0.118413	0.025064	0.005	0.0204395	1.46384e-06	8.90112e-07	0.032904	0.013	0.0455594	3.27481e-05	1.99306e-05	0.02931	0.006	0.0298132	1.24624e-06	7.16531e-07	0.029938	0.012	0.0373712	6.30578e-05	4.4555e-05	0.028801
309	3	12000000	13000000	12041852	12958902	34	0.00743177	0.00435847	0.026821	0.007	0.0277137	5.91777e-05	3.5387e-05	0.028715	0.0075	0.0338087	6.0782e-05	3.86432e-05	0.027565	0.0085	0.0293286	5.84809e-05	3.87218e-05	0.025193	0.0045	0.0225399	0.199681	0.141519	0.024609	0.006	0.021159	1.41454e-06	1.43847e-06	0.031923	0.0095	0.0435466	3.06952e-05	2.39372e-05	0.027468	0.0095	0.0319928	1.21654e-06	7.78581e-07	0.029357	0.0105	0.0360276	5.9994e-05	7.08632e-05	0.027373
310	3	13000000	14000000	13006362	13995153	52	0.0122568	0.00791389	0.044294	0.0265	0.0616739	9.6702e-05	4.89389e-05	0.047029	0.0375	0.0840143	9.67434e-05	5.31143e-05	0.043914	0.026	0.0593571	9.63436e-05	4.51896e-05	0.041477	0.0195	0.0466252	0.316721	0.231156	0.039028	0.017	0.0428101	2.24867e-06	1.06499e-06	0.050701	0.035	0.0742995	4.98862e-05	2.92732e-05	0.044826	0.027	0.0608463	2.04603e-06	2.97904e-06	0.049229	0.0365	0.0807295	9.38328e-05	4.54881e-05	0.042824
311	3	14000000	15000000	14015189	14998951	48	0.0105668	0.00586735	0.038169	0.0175	0.0416483	8.63024e-05	5.06341e-05	0.04204	0.0245	0.0550643	8.71787e-05	5.12215e-05	0.039437	0.0215	0.0481971	8.55876e-05	5.1873e-05	0.03686	0.0165	0.0398115	0.285374	0.205901	0.035074	0.0115	0.0290049	1.97884e-06	9.38406e-07	0.044608	0.022	0.0542335	4.46407e-05	2.42603e-05	0.040001	0.0185	0.043451	1.7463e-06	9.74272e-07	0.042038	0.021	0.0486295	8.54399e-05	5.55788e-05	0.038966
312	3	15000000	16000000	15089971	15996336	35	0.00854308	0.00560858	0.030864	0.011	0.0311738	6.86185e-05	4.06756e-05	0.033324	0.0135	0.0385699	6.81864e-05	3.86723e-05	0.030994	0.01	0.0307612	6.93103e-05	5.02252e-05	0.030005	0.0125	0.0311282	0.227285	0.199611	0.028035	0.0085	0.0238077	1.62287e-06	1.04616e-06	0.036648	0.014	0.046186	3.63373e-05	2.2272e-05	0.032632	0.0145	0.037267	1.41727e-06	1.32992e-06	0.034065	0.0145	0.0398133	6.81423e-05	4.04567e-05	0.031126
313	3	16000000	17000000	16015122	16993403	37	0.00790516	0.00529106	0.028572	0.0095	0.0294793	6.27161e-05	3.98326e-05	0.03047	0.0075	0.0337975	6.28604e-05	5.70134e-05	0.02839	0.0085	0.0293192	6.3838e-05	8.06215e-05	0.027599	0.0085	0.0256142	0.210298	0.133692	0.025835	0.007	0.0221292	1.506e-06	1.12768e-06	0.033941	0.0145	0.0465685	3.22406e-05	1.9798e-05	0.028949	0.007	0.0302886	1.24184e-06	7.11394e-07	0.02984	0.008	0.0344595	6.34211e-05	4.00652e-05	0.028961
314	3	17000000	18000000	17098968	17990096	25	0.00557118	0.00392837	0.020077	0.006	0.0271421	4.4962e-05	4.73528e-05	0.021836	0.006	0.0331533	4.53682e-05	4.0449e-05	0.020432	0.0075	0.0286842	4.48735e-05	4.57967e-05	0.01936	0.0075	0.0245905	0.138786	0.0834303	0.017063	0.0005	0.0190593	1.06461e-06	8.0112e-07	0.024092	0.009	0.0433322	2.35859e-05	3.45747e-05	0.021078	0.0045	0.0293325	9.17512e-07	7.04128e-07	0.022062	0.007	0.0340418	4.32758e-05	2.65494e-05	0.019729
315	3	18000000	19000000	18000005	18978005	37	0.00825425	0.00603627	0.029806	0.0095	0.0294698	6.71071e-05	8.27891e-05	0.032707	0.019	0.0457104	6.74415e-05	4.28461e-05	0.030662	0.014	0.0357231	6.48929e-05	5.85249e-05	0.027936	0.013	0.0320972	0.210325	0.167433	0.025996	0.007	0.0221218	1.49482e-06	1.01825e-06	0.033725	0.013	0.0455448	3.35359e-05	1.98517e-05	0.030184	0.0095	0.0319825	1.30112e-06	8.29934e-07	0.031253	0.0125	0.0378234	6.48474e-05	4.67467e-05	0.029548
316	3	19000000	20000000	19009687	19988363	36	0.00817994	0.00527899	0.029618	0.0105	0.030475	6.86448e-05	4.28438e-05	0.033344	0.019	0.0456923	7.19292e-05	5.7351e-05	0.032577	0.02	0.0455962	7.01525e-05	8.80315e-05	0.030249	0.013	0.0320835	0.230157	0.188027	0.028321	0.0115	0.0289917	1.57261e-06	1.37033e-06	0.035451	0.019	0.0505871	3.74152e-05	3.33807e-05	0.033398	0.017	0.040883	1.43319e-06	1.2137e-06	0.034565	0.022	0.0503303	6.60784e-05	5.82828e-05	0.030211
317	3	20000000	21000000	20085155	20936099	30	0.00668384	0.00480079	0.024044	0.008	0.0283352	5.27719e-05	4.74694e-05	0.025558	0.007	0.0335756	5.26078e-05	3.68456e-05	0.023851	0.0055	0.0275213	5.25878e-05	3.60721e-05	0.022787	0.006	0.0234054	0.181229	0.146787	0.022227	0.005	0.0204328	1.26541e-06	9.25789e-07	0.028537	0.012	0.0449085	2.79089e-05	2.67622e-05	0.025119	0.012	0.0343961	1.07776e-06	7.7929e-07	0.026034	0.008	0.0344482	5.28331e-05	3.64864e-05	0.024205
318	3	21000000	22000000	21010112	21998877	43	0.00977158	0.00707605	0.035337	0.011	0.0311633	7.73413e-05	4.77038e-05	0.037521	0.022	0.0508627	7.83884e-05	7.54334e-05	0.035779	0.0165	0.0394788	7.95439e-05	5.23247e-05	0.034238	0.0165	0.0397872	0.25668	0.137314	0.031547	0.0065	0.0215973	1.92719e-06	1.42402e-06	0.043492	0.0325	0.0697463	4.09143e-05	3.76348e-05	0.036513	0.0155	0.0385523	1.57692e-06	9.03312e-07	0.038073	0.0195	0.0463553	7.89159e-05	5.42309e-05	0.036008
319	3	22000000	23000000	22011897	22964033	39	0.00914948	0.00662181	0.033002	0.0165	0.0396284	7.08057e-05	4.34967e-05	0.034484	0.009	0.0346527	7.20761e-05	4.84757e-05	0.032647	0.0125	0.0334114	7.19912e-05	5.40347e-05	0.031101	0.01	0.0276123	0.239368	0.133803	0.0294	0.0075	0.0227134	1.63826e-06	1.0204e-06	0.036954	0.021	0.052908	3.75194e-05	2.66136e-05	0.033587	0.0125	0.034893	1.45655e-06	8.97015e-07	0.035121	0.021	0.0486091	7.33604e-05	8.0439e-05	0.033382
320	3	23000000	24000000	23035462	23988307	47	0.0114603	0.00696346	0.041368	0.025	0.0577597	9.50255e-05	0.00010351	0.046003	0.0345	0.0761684	9.30717e-05	5.28312e-05	0.042144	0.029	0.0688008	9.05653e-05	5.25899e-05	0.039078	0.018	0.0434075	0.291222	0.146788	0.035838	0.0085	0.0237993	2.16205e-06	1.20857e-06	0.048782	0.0395	0.0836147	4.75276e-05	3.03459e-05	0.04258	0.0305	0.0699607	1.92624e-06	1.59182e-06	0.046313	0.035	0.0776198	9.16871e-05	5.37597e-05	0.041809
321	3	24000000	25000000	24017277	24975717	48	0.0109231	0.00541714	0.03941	0.0145	0.0363926	8.89453e-05	5.84011e-05	0.043332	0.0275	0.0611579	9.23957e-05	8.96579e-05	0.042046	0.0245	0.0557198	8.62587e-05	5.30254e-05	0.037195	0.014	0.0342627	0.293823	0.16501	0.036264	0.0165	0.041546	2.15154e-06	1.32044e-06	0.048531	0.038	0.0804562	4.72542e-05	2.76359e-05	0.042337	0.029	0.0663166	1.83935e-06	1.13623e-06	0.044335	0.031	0.0684208	0.000105598	0.000634283	0.047101
322	3	25000000	26000000	25013373	25993807	39	0.00883064	0.00546968	0.031873	0.013	0.0339575	7.06297e-05	4.61173e-05	0.034187	0.018	0.0441689	7.25033e-05	4.99393e-05	0.032851	0.016	0.0386336	7.0764e-05	5.82811e-05	0.030473	0.01	0.0276024	0.232932	0.157055	0.028699	0.0085	0.023791	1.67069e-06	1.00033e-06	0.037701	0.017	0.0485264	3.64553e-05	2.49528e-05	0.032671	0.016	0.0392891	1.44235e-06	1.26863e-06	0.0347	0.023	0.0519967	7.08005e-05	4.557e-05	0.032335
323	3	26000000	27000000	26030082	26998929	50	0.0119043	0.0085747	0.042987	0.0285	0.0673549	9.22161e-05	5.62837e-05	0.044818	0.0395	0.0895241	9.25702e-05	6.5703e-05	0.041705	0.0305	0.0716939	9.36626e-05	5.96649e-05	0.040426	0.026	0.0700486	0.302545	0.193076	0.03735	0.0195	0.0518384	2.18721e-06	1.82511e-06	0.049241	0.0425	0.0897309	4.73851e-05	2.82091e-05	0.042532	0.034	0.0778413	1.84166e-06	1.1086e-06	0.044296	0.039	0.0869434	9.11167e-05	5.30199e-05	0.041496
324	3	27000000	28000000	27027671	27977490	43	0.0107318	0.00809061	0.03885	0.045	0.136291	8.71064e-05	7.36368e-05	0.04239	0.047	0.111333	9.0443e-05	7.58718e-05	0.040949	0.049	0.148283	8.46488e-05	6.55911e-05	0.0366	0.037	0.126656	0.287973	0.22684	0.035563	0.034	0.139634	2.05394e-06	1.76172e-06	0.046285	0.066	0.150747	4.63656e-05	3.66563e-05	0.041671	0.0505	0.144318	1.80975e-06	1.64987e-06	0.043454	0.054	0.138568	8.51125e-05	6.47945e-05	0.038985
325	3	28000000	29000000	28005820	28971745	22	0.00496297	0.00327821	0.017891	0.0005	0.0259223	4.16865e-05	3.93978e-05	0.020233	0.006	0.033142	4.04018e-05	3.43353e-05	0.018199	0.005	0.0273927	4.01039e-05	3.74065e-05	0.017374	0.0035	0.0221858	0.132745	0.116587	0.016344	0.0025	0.0193526	9.43938e-07	7.92426e-07	0.021281	0.004	0.0421383	2.10938e-05	1.59298e-05	0.018876	0.0055	0.0296143	8.18054e-07	9.87126e-07	0.01971	0.0045	0.033229	3.87839e-05	2.81612e-05	0.01769
326	3	29000000	30000000	29008513	29989314	53	0.011271	0.0064778	0.04072	0.0175	0.041628	8.8277e-05	5.01408e-05	0.042933	0.027	0.0601471	9.08051e-05	6.65209e-05	0.04111	0.016	0.0386177	9.04665e-05	5.02245e-05	0.03901	0.0175	0.042036	0.30862	0.328497	0.037974	0.016	0.0397558	2.12294e-06	1.33223e-06	0.047902	0.0305	0.0663958	4.59465e-05	2.57777e-05	0.041121	0.0185	0.043432	1.81122e-06	1.17902e-06	0.043708	0.0225	0.0511234	8.86878e-05	4.90897e-05	0.04047
327	3	30000000	31000000	30004370	30991485	49	0.0108384	0.00655669	0.039222	0.0205	0.0475817	8.89356e-05	5.21394e-05	0.043255	0.0295	0.0660856	8.95669e-05	5.45121e-05	0.040555	0.023	0.0513974	8.39433e-05	4.41167e-05	0.036161	0.013	0.0320697	0.287603	0.176705	0.035338	0.013	0.0318655	2.06409e-06	1.20731e-06	0.046482	0.04	0.0848504	4.74451e-05	4.47694e-05	0.042686	0.0315	0.0718483	1.78315e-06	1.12954e-06	0.042961	0.029	0.0646135	8.60168e-05	4.8726e-05	0.039222
328	3	31000000	32000000	31007057	31984986	59	0.0131913	0.00802509	0.047566	0.052	0.182416	0.000106975	7.76417e-05	0.051796	0.063	0.188173	0.000108069	6.72899e-05	0.048972	0.0565	0.200149	0.000109262	0.000168277	0.047207	0.04	0.147557	0.350559	0.231286	0.042967	0.036	0.161385	2.43449e-06	1.48545e-06	0.054994	0.081	0.205661	5.41438e-05	3.13031e-05	0.048549	0.0485	0.134078	2.10346e-06	1.22428e-06	0.050523	0.0565	0.153205	0.000103773	6.05606e-05	0.047362
329	3	32000000	33000000	32005812	32993597	96	0.0201917	0.0102114	0.072771	0.1725	0.516093	0.000155144	7.52257e-05	0.075466	0.18	0.51729	0.000158066	8.00859e-05	0.071559	0.166	0.493107	0.000160583	9.63527e-05	0.069282	0.1385	0.472889	0.530201	0.293319	0.065223	0.118	0.432625	3.93124e-06	2.12099e-06	0.088577	0.2875	0.642722	8.41312e-05	5.07889e-05	0.075357	0.1865	0.529741	3.22092e-06	1.93689e-06	0.077572	0.2085	0.550446	0.000160318	8.1098e-05	0.073416
330	3	33000000	34000000	33003020	33984136	78	0.0172902	0.00941562	0.062534	0.104	0.428457	0.000143192	7.44867e-05	0.06951	0.1445	0.475843	0.000140517	7.66837e-05	0.063505	0.099	0.421557	0.000137844	0.000131178	0.059584	0.079	0.372284	0.458424	0.281248	0.056489	0.068	0.348919	3.25503e-06	1.73422e-06	0.073545	0.1695	0.548457	7.2749e-05	4.99516e-05	0.065133	0.112	0.443343	2.83878e-06	1.51352e-06	0.06813	0.1275	0.473786	0.00013486	7.75216e-05	0.061597
331	3	34000000	35000000	34009011	34999359	45	0.0113824	0.0100257	0.041034	0.041	0.116142	9.15974e-05	6.44654e-05	0.044398	0.049	0.118412	9.54951e-05	0.000196054	0.042792	0.0415	0.111763	9.65035e-05	0.000196776	0.041728	0.037	0.126066	0.300152	0.218175	0.036953	0.0275	0.0890115	2.14581e-06	2.14613e-06	0.048386	0.0625	0.139702	4.69713e-05	3.3664e-05	0.04219	0.045	0.116952	1.87913e-06	3.8152e-06	0.044735	0.046	0.105233	9.237e-05	9.27009e-05	0.042093
332	3	35000000	36000000	35024382	35971441	36	0.00752927	0.00645185	0.027263	0.0145	0.036378	5.78907e-05	3.82655e-05	0.028157	0.0145	0.0397812	5.91777e-05	4.2935e-05	0.026782	0.011	0.0317785	5.82014e-05	4.12893e-05	0.025146	0.0075	0.0245825	0.197796	0.137061	0.024301	0.0065	0.0215901	1.36291e-06	1.27491e-06	0.030813	0.0125	0.0452258	2.98765e-05	1.85747e-05	0.026671	0.0075	0.0304459	1.18205e-06	8.03464e-07	0.028455	0.0095	0.0353498	5.85627e-05	4.09217e-05	0.026686
333	3	36000000	37000000	36016636	36993527	38	0.00728206	0.00458584	0.026398	0.0075	0.0280097	5.96002e-05	3.95883e-05	0.028859	0.0105	0.0356909	5.87881e-05	3.64085e-05	0.026769	0.01	0.0307511	5.70756e-05	3.50624e-05	0.024555	0.0045	0.0225324	0.191894	0.137182	0.023572	0.0045	0.020126	1.34202e-06	9.23641e-07	0.030315	0.0115	0.0446494	3.0875e-05	2.1513e-05	0.027694	0.009	0.0315738	1.18677e-06	8.05259e-07	0.028587	0.0125	0.037811	5.7825e-05	3.88578e-05	0.026414
334	3	37000000	38000000	37007621	37998508	37	0.00810051	0.00566741	0.02927	0.01	0.0299175	6.62747e-05	5.22046e-05	0.03225	0.0195	0.0465203	6.53646e-05	7.08912e-05	0.029673	0.0145	0.0366295	6.51595e-05	5.08719e-05	0.028144	0.0105	0.0282427	0.214172	0.138609	0.026425	0.007	0.0221144	1.52393e-06	1.19518e-06	0.034371	0.022	0.0542145	3.39854e-05	2.76727e-05	0.030403	0.015	0.0379259	1.32274e-06	1.09854e-06	0.031818	0.0175	0.0436435	6.49759e-05	4.58262e-05	0.029601
335	3	38000000	39000000	38033951	38984858	32	0.00727211	0.00545142	0.026293	0.0105	0.030465	6.00121e-05	4.98721e-05	0.029199	0.015	0.0403298	5.83808e-05	4.38243e-05	0.026402	0.014	0.0357097	5.97602e-05	4.25324e-05	0.025853	0.009	0.0261829	0.19635	0.163834	0.024162	0.0075	0.0227057	1.39397e-06	1.13753e-06	0.031408	0.021	0.0528899	3.02563e-05	2.35708e-05	0.027049	0.01	0.0324501	1.20395e-06	8.97833e-07	0.028893	0.0145	0.0397999	5.8154e-05	4.15841e-05	0.0265
336	3	39000000	40000000	39010474	39996305	41	0.0098922	0.00880106	0.03573	0.045	0.135735	7.95419e-05	8.26219e-05	0.038822	0.0615	0.17732	7.53052e-05	7.08446e-05	0.03405	0.042	0.114693	8.01733e-05	8.23076e-05	0.034754	0.0395	0.140935	0.268084	0.334131	0.032965	0.033	0.128219	1.91666e-06	1.79902e-06	0.043282	0.0815	0.208219	3.83355e-05	3.47718e-05	0.034329	0.036	0.0830097	1.52095e-06	1.39635e-06	0.036584	0.0485	0.113855	8.13836e-05	7.5552e-05	0.036889
337	3	40000000	41000000	40007924	40988805	39	0.00835438	0.00624558	0.030141	0.0155	0.0380915	6.22475e-05	7.61598e-05	0.030287	0.014	0.0392195	6.24006e-05	6.17041e-05	0.028184	0.0135	0.0349952	6.32269e-05	4.3725e-05	0.027246	0.0095	0.0269986	0.215143	0.152924	0.026467	0.007	0.022107	1.49327e-06	1.09058e-06	0.03356	0.021	0.0528719	3.33701e-05	3.05636e-05	0.029898	0.017	0.0408667	1.27819e-06	1.03722e-06	0.030836	0.017	0.0427995	6.54767e-05	5.09155e-05	0.02988
338	3	41000000	42000000	41020905	41979771	44	0.00900751	0.00677078	0.032454	0.0115	0.0317107	7.24118e-05	5.09885e-05	0.03523	0.015	0.0403159	7.32385e-05	4.04235e-05	0.033221	0.0115	0.0323236	7.04776e-05	4.21667e-05	0.030312	0.009	0.0261741	0.23663	0.179493	0.02905	0.007	0.0220996	1.68092e-06	9.81678e-07	0.03797	0.0205	0.0521991	3.74553e-05	2.60095e-05	0.033585	0.011	0.0333706	1.43899e-06	9.65257e-07	0.034672	0.015	0.0403655	6.96214e-05	4.35573e-05	0.0318
339	3	42000000	43000000	42003556	42993276	51	0.0111607	0.0106473	0.040418	0.023	0.0529269	8.68964e-05	4.45389e-05	0.04221	0.0285	0.0637636	8.55549e-05	4.14302e-05	0.038884	0.0165	0.039462	8.79986e-05	5.73798e-05	0.037934	0.014	0.0342464	0.286045	0.162969	0.035193	0.0115	0.0289784	2.05032e-06	1.18243e-06	0.0463	0.027	0.0609761	4.46853e-05	2.56896e-05	0.039865	0.017	0.0408504	1.77449e-06	1.01047e-06	0.042647	0.027	0.0605149	8.82224e-05	0.000107983	0.040387
340	3	43000000	44000000	43000322	43971656	51	0.0117081	0.0059149	0.042376	0.023	0.0528886	8.95096e-05	4.35375e-05	0.043474	0.025	0.0560341	9.37618e-05	6.52758e-05	0.042373	0.0215	0.0481693	9.15383e-05	4.5771e-05	0.039573	0.018	0.0433768	0.297621	0.15569	0.036696	0.0145	0.0353231	2.19998e-06	1.16811e-06	0.049562	0.039	0.0825409	4.91185e-05	2.65906e-05	0.044029	0.0285	0.0647457	1.86648e-06	9.92202e-07	0.044883	0.03	0.0667806	9.29324e-05	4.79758e-05	0.042338
341	3	44000000	45000000	44017413	44996017	43	0.00950497	0.00531522	0.034431	0.0145	0.0363634	7.99527e-05	5.39576e-05	0.038905	0.021	0.0489827	7.88244e-05	4.89743e-05	0.035717	0.018	0.0420433	7.62671e-05	4.9361e-05	0.032856	0.009	0.0261652	0.252429	0.145612	0.031019	0.007	0.0220922	1.82919e-06	1.18173e-06	0.041262	0.023	0.0556769	4.16616e-05	2.51745e-05	0.037363	0.021	0.0480341	1.59152e-06	1.02873e-06	0.038245	0.0185	0.0449137	7.62048e-05	4.70144e-05	0.034792
342	3	45000000	46000000	45030361	45998961	33	0.00748873	0.00520845	0.027083	0.008	0.0283261	5.77117e-05	4.28965e-05	0.028031	0.0115	0.0365495	5.81228e-05	4.99059e-05	0.026277	0.0095	0.0302662	5.72251e-05	3.573e-05	0.024732	0.0035	0.0221781	0.195338	0.159412	0.024094	0.0055	0.0207425	1.38246e-06	1.06293e-06	0.031105	0.0145	0.0465537	2.95002e-05	2.18542e-05	0.026439	0.006	0.0298032	1.17051e-06	7.58481e-07	0.02832	0.0095	0.0353384	6.01399e-05	5.35723e-05	0.027403
343	3	46000000	47000000	46026899	46996633	38	0.00906959	0.00572364	0.032752	0.017	0.0407664	6.79879e-05	4.99864e-05	0.033006	0.015	0.0403019	6.87859e-05	6.65625e-05	0.031155	0.01	0.030741	7.20676e-05	9.68027e-05	0.031097	0.012	0.0303082	0.237871	0.161593	0.0292	0.0065	0.021583	1.68964e-06	1.26018e-06	0.038034	0.0205	0.0521815	3.4768e-05	2.13842e-05	0.031115	0.01	0.0324395	1.34577e-06	8.94039e-07	0.032282	0.0095	0.0353269	7.11628e-05	4.99177e-05	0.032388
344	3	47000000	48000000	47007653	47992866	44	0.0100806	0.00658661	0.036385	0.0175	0.0416078	8.35213e-05	6.32702e-05	0.040603	0.029	0.064736	8.62966e-05	5.72026e-05	0.039187	0.034	0.0807292	8.01892e-05	4.9446e-05	0.034525	0.0145	0.035181	0.272019	0.188854	0.033424	0.0195	0.0517735	2.01341e-06	2.77922e-06	0.045411	0.0485	0.102163	4.44566e-05	3.753e-05	0.03973	0.025	0.0566805	1.70786e-06	1.29634e-06	0.041151	0.033	0.0730342	8.04133e-05	5.65227e-05	0.03663
345	3	48000000	49000000	48006297	48950219	49	0.0117416	0.00689633	0.042458	0.027	0.0631357	9.74918e-05	6.16923e-05	0.047436	0.0375	0.0839194	9.56162e-05	6.27227e-05	0.043315	0.0265	0.0605496	9.37706e-05	5.99196e-05	0.040524	0.023	0.0575853	0.319478	0.206899	0.039308	0.0245	0.0730189	2.27453e-06	2.38251e-06	0.051376	0.048	0.100852	4.8917e-05	2.94895e-05	0.04377	0.032	0.0734815	1.93304e-06	1.16086e-06	0.046496	0.0445	0.10183	9.29029e-05	5.90982e-05	0.042363
346	3	49000000	50000000	49000960	49983599	43	0.00932751	0.00614198	0.033683	0.016	0.0388332	7.12592e-05	5.35994e-05	0.034599	0.013	0.0379159	7.15121e-05	4.31803e-05	0.032529	0.014	0.0356963	7.57241e-05	5.17629e-05	0.032563	0.013	0.032056	0.250302	0.158064	0.030736	0.0095	0.0252734	1.7839e-06	1.11999e-06	0.040226	0.024	0.0567591	3.74093e-05	2.55049e-05	0.033634	0.0105	0.0329494	1.46866e-06	9.04453e-07	0.035442	0.0195	0.046337	7.39544e-05	4.509e-05	0.033814
347	3	50000000	51000000	50009199	50970701	30	0.00651822	0.00431199	0.023646	0.0065	0.0274008	5.06379e-05	4.63002e-05	0.024652	0.009	0.0346414	5.03608e-05	6.72339e-05	0.022864	0.004	0.0271133	5.26743e-05	5.02194e-05	0.022692	0.008	0.0250741	0.169097	0.125488	0.020854	0.0015	0.0191524	1.19745e-06	7.89006e-07	0.027044	0.008	0.0430156	2.57372e-05	1.6153e-05	0.02308	0.003	0.0290421	1.02379e-06	8.09083e-07	0.024728	0.008	0.0344368	5.04956e-05	3.1508e-05	0.023035
348	3	51000000	52000000	51016576	51999841	35	0.00801513	0.00547429	0.028946	0.0095	0.0294603	6.14883e-05	4.38566e-05	0.029899	0.0125	0.0374484	5.95345e-05	3.80231e-05	0.026935	0.006	0.0277858	6.39555e-05	4.59699e-05	0.027476	0.01	0.0275925	0.220845	0.34883	0.027102	0.0045	0.0201193	1.48667e-06	1.0351e-06	0.033559	0.0145	0.0465389	3.22447e-05	3.10719e-05	0.028912	0.0125	0.0348812	1.27314e-06	9.06473e-07	0.030677	0.017	0.0427841	6.31444e-05	6.43058e-05	0.028745
349	3	52000000	53000000	52005921	52988163	193	0.0416275	0.0165831	0.150383	0.796	0.917188	0.000323523	0.000134434	0.15741	0.8165	0.931813	0.000322893	0.000136625	0.146385	0.748	0.891375	0.000326497	0.000160568	0.140885	0.7215	0.884563	1.11582	0.637134	0.136839	0.693	0.865313	8.00722e-06	3.83267e-06	0.18052	0.889	0.966812	0.00016965	7.57715e-05	0.152067	0.7805	0.914562	6.66115e-06	3.01314e-06	0.160545	0.8145	0.932438	0.000325901	0.000139326	0.148836
350	3	53000000	54000000	53007643	53993676	48	0.00940733	0.00697765	0.033983	0.0245	0.0565743	7.58214e-05	5.21322e-05	0.036818	0.0265	0.059008	7.34858e-05	4.73893e-05	0.033321	0.0215	0.0481415	7.69211e-05	5.92022e-05	0.033229	0.0185	0.0445114	0.247286	0.200323	0.030438	0.0135	0.0328503	1.77e-06	1.34802e-06	0.039854	0.04	0.08479	4.00854e-05	4.1663e-05	0.036006	0.022	0.0499591	1.53009e-06	1.05139e-06	0.036783	0.027	0.060478	7.83394e-05	0.000100876	0.035551
351	3	54000000	55000000	54031105	54985605	21	0.00483499	0.0042298	0.017421	0.004	0.0264163	4.00946e-05	3.97785e-05	0.019489	0.0075	0.0337863	3.82337e-05	3.05788e-05	0.017338	0.003	0.0269611	3.94033e-05	3.39735e-05	0.016934	0.004	0.022375	0.127719	0.12738	0.015728	0.0035	0.0196615	9.3673e-07	8.47252e-07	0.021131	0.007	0.0427388	1.96962e-05	1.69712e-05	0.01766	0.0025	0.0289996	7.38922e-07	5.31089e-07	0.017819	0.003	0.0329315	3.88306e-05	3.38688e-05	0.017739
352	3	55000000	56000000	55022327	55993238	35	0.00755968	0.00686903	0.027248	0.013	0.033945	6.27022e-05	4.77145e-05	0.03042	0.018	0.0441521	6.17066e-05	4.67911e-05	0.027924	0.014	0.0356829	5.76237e-05	3.73057e-05	0.024831	0.0065	0.0237326	0.199713	0.170099	0.024528	0.009	0.0245259	1.39351e-06	1.00944e-06	0.03142	0.017	0.0485108	3.26027e-05	2.78927e-05	0.029193	0.0145	0.0372537	1.26583e-06	1.08461e-06	0.030384	0.0165	0.0421537	5.89247e-05	3.96314e-05	0.026912
353	3	56000000	57000000	56012558	56991662	39	0.00913773	0.0075991	0.033032	0.018	0.0425838	7.38585e-05	4.97685e-05	0.035893	0.0225	0.0514841	7.31592e-05	5.45918e-05	0.033175	0.0215	0.0481138	7.43249e-05	0.000148825	0.031971	0.015	0.0361842	0.243904	0.174942	0.030062	0.014	0.033918	1.72364e-06	1.15073e-06	0.038833	0.034	0.0725556	3.85793e-05	2.64589e-05	0.034548	0.019	0.0442791	1.49682e-06	1.33197e-06	0.035999	0.027	0.0604412	7.20657e-05	5.19651e-05	0.032968
354	3	57000000	58000000	57032150	57967525	32	0.00656976	0.00457995	0.023767	0.004	0.0264071	5.21406e-05	3.61464e-05	0.025314	0.007	0.0335644	5.35281e-05	3.97004e-05	0.024305	0.0085	0.0293097	5.25297e-05	3.99201e-05	0.022682	0.0055	0.023147	0.17316	0.114409	0.021372	0.004	0.0198873	1.2024e-06	8.20139e-07	0.027047	0.0075	0.0428704	2.78426e-05	2.18902e-05	0.025006	0.008	0.0308409	1.05941e-06	7.38033e-07	0.025497	0.0055	0.0334725	5.14511e-05	4.36653e-05	0.023602
355	3	58000000	59000000	58008113	58998631	55	0.0122614	0.0103039	0.044444	0.032	0.0781101	9.89004e-05	5.47279e-05	0.048004	0.056	0.150378	0.00010208	5.98042e-05	0.046346	0.0555	0.188848	9.76275e-05	7.36086e-05	0.042105	0.0295	0.0823066	0.324916	0.207412	0.040022	0.0275	0.0887294	2.21205e-06	1.15619e-06	0.049801	0.0495	0.10374	5.18167e-05	4.7097e-05	0.046456	0.0445	0.11366	2.06528e-06	1.52096e-06	0.049803	0.0535	0.135042	9.50955e-05	5.42308e-05	0.043388
356	3	59000000	60000000	59053277	59997147	43	0.0093895	0.00643592	0.034031	0.0155	0.0380752	7.77957e-05	6.10787e-05	0.037779	0.021	0.0489613	7.82334e-05	6.02544e-05	0.03557	0.023	0.0513642	7.48431e-05	4.62459e-05	0.032341	0.0115	0.0295357	0.2522	0.148047	0.030981	0.0085	0.0237826	1.77402e-06	1.1021e-06	0.039941	0.029	0.0637349	3.91959e-05	2.40901e-05	0.035121	0.0175	0.0417296	1.5504e-06	1.27325e-06	0.037351	0.024	0.0543875	7.50998e-05	4.39946e-05	0.034261
357	3	60000000	61000000	60011167	60992769	52	0.0114156	0.00690687	0.041184	0.021	0.0486718	9.21699e-05	7.25996e-05	0.044601	0.0285	0.0637201	9.08702e-05	5.12397e-05	0.041124	0.0275	0.0633456	9.11997e-05	5.59474e-05	0.039321	0.024	0.0608645	0.298743	0.166896	0.036842	0.016	0.0397251	2.13672e-06	1.26824e-06	0.04819	0.05	0.104828	4.72456e-05	3.0748e-05	0.042216	0.0295	0.0676193	1.88516e-06	1.21318e-06	0.045523	0.038	0.083855	8.966e-05	5.23679e-05	0.040847
358	3	61000000	62000000	61001775	61996881	49	0.0111316	0.00727491	0.040214	0.024	0.0551975	8.58307e-05	5.40745e-05	0.041751	0.0265	0.0589732	8.63782e-05	5.02453e-05	0.039148	0.0205	0.0464298	8.87943e-05	5.62351e-05	0.038236	0.021	0.0510592	0.299742	0.201914	0.036818	0.0165	0.0415111	2.19359e-06	1.5909e-06	0.049448	0.0425	0.0896602	4.52654e-05	2.7574e-05	0.040697	0.025	0.0566418	1.73864e-06	1.07596e-06	0.041809	0.0285	0.063497	8.66509e-05	4.51914e-05	0.039558
359	3	62000000	63000000	62022714	62990828	39	0.00858743	0.00563623	0.031028	0.011	0.0311528	6.90071e-05	4.18676e-05	0.033569	0.013	0.0379034	6.93582e-05	4.42748e-05	0.031466	0.0155	0.0380409	6.91348e-05	4.45996e-05	0.02983	0.0115	0.0295244	0.226263	0.144654	0.02787	0.008	0.0231396	1.61578e-06	1.25577e-06	0.03641	0.018	0.0495966	3.65222e-05	2.65682e-05	0.032624	0.016	0.0392743	1.40292e-06	9.25716e-07	0.033773	0.018	0.0443926	6.84155e-05	4.53122e-05	0.031297
360	3	63000000	64000000	63033600	63981831	39	0.00938231	0.00726889	0.033903	0.018	0.0425624	7.58997e-05	5.5474e-05	0.036956	0.021	0.0489399	7.73553e-05	6.24905e-05	0.035166	0.021	0.0472261	7.50363e-05	6.88248e-05	0.032425	0.016	0.0385226	0.254035	0.227067	0.031254	0.0185	0.0481738	1.84338e-06	2.96385e-06	0.041159	0.033	0.0709837	3.93352e-05	2.59888e-05	0.035307	0.0235	0.0529486	1.5046e-06	1.2613e-06	0.036192	0.02	0.0472694	7.57938e-05	4.84124e-05	0.034622
361	3	64000000	65000000	64000324	64981725	35	0.00757365	0.00515414	0.027355	0.007	0.0277047	6.06294e-05	3.61439e-05	0.029475	0.0075	0.0337752	6.12763e-05	3.70594e-05	0.027785	0.0065	0.0280509	6.06722e-05	3.47765e-05	0.026135	0.0055	0.0231394	0.203711	0.140058	0.025038	0.007	0.0220848	1.44209e-06	8.58035e-07	0.032503	0.0115	0.044635	3.23414e-05	2.37034e-05	0.029008	0.0075	0.030436	1.23105e-06	7.11505e-07	0.029715	0.008	0.0344255	6.16691e-05	3.73946e-05	0.028161
362	3	65000000	66000000	65001575	65990872	42	0.00913595	0.00575598	0.033018	0.0155	0.038059	7.64837e-05	5.09429e-05	0.03714	0.021	0.0489185	8.00066e-05	6.16975e-05	0.036278	0.024	0.0542633	7.42713e-05	4.62952e-05	0.032111	0.0135	0.0332079	0.242172	0.14422	0.029777	0.0115	0.0289652	1.75143e-06	1.24995e-06	0.039464	0.022	0.0541955	3.95864e-05	2.36007e-05	0.035652	0.0195	0.0451293	1.53007e-06	1.1651e-06	0.036871	0.0165	0.0421388	7.55061e-05	7.07708e-05	0.034546
363	3	66000000	67000000	66032233	66999320	43	0.00960135	0.00589339	0.034663	0.0185	0.0435723	7.5988e-05	4.70508e-05	0.036924	0.02	0.0473271	7.60186e-05	5.05259e-05	0.034536	0.017	0.0403005	7.62671e-05	5.28067e-05	0.032905	0.012	0.0302962	0.253193	0.160309	0.031181	0.0115	0.028952	1.76947e-06	1.17619e-06	0.039895	0.021	0.0528539	3.96127e-05	2.62811e-05	0.03545	0.018	0.0426409	1.58511e-06	1.4655e-06	0.038294	0.0255	0.0571703	7.75152e-05	4.95686e-05	0.035422
364	3	67000000	68000000	67017351	67966052	46	0.0100669	0.0059909	0.036339	0.0165	0.0396106	8.65927e-05	5.35031e-05	0.04212	0.033	0.0724128	8.55555e-05	6.18559e-05	0.038769	0.023	0.051331	8.57102e-05	5.38073e-05	0.036984	0.0205	0.0492892	0.274693	0.153948	0.033837	0.0155	0.0382016	2.03397e-06	1.77495e-06	0.045878	0.041	0.0866494	4.43971e-05	2.80859e-05	0.039794	0.0225	0.0510197	1.7316e-06	1.32669e-06	0.041634	0.0275	0.0615676	8.16729e-05	4.90797e-05	0.037318
365	3	68000000	69000000	68011340	68994261	41	0.00914916	0.00538934	0.033104	0.016	0.0388162	7.57554e-05	5.9621e-05	0.036921	0.023	0.0524744	7.33507e-05	4.47912e-05	0.033188	0.014	0.0356695	7.17202e-05	4.72567e-05	0.030855	0.013	0.0320424	0.24779	0.180757	0.030445	0.0125	0.0309392	1.71e-06	1.06639e-06	0.038578	0.028	0.0623878	3.84865e-05	2.51688e-05	0.03443	0.0225	0.0509909	1.48544e-06	1.11998e-06	0.03572	0.02	0.0472502	7.28594e-05	4.58948e-05	0.0334
366	3	69000000	70000000	69024110	69982446	39	0.00855349	0.00554107	0.030821	0.0105	0.030455	6.75326e-05	4.22104e-05	0.032934	0.016	0.0416476	6.73452e-05	4.15842e-05	0.030495	0.009	0.0297449	6.71545e-05	4.24392e-05	0.028933	0.0095	0.0269892	0.22271	0.17066	0.027402	0.007	0.0220775	1.56276e-06	1.14827e-06	0.035156	0.0175	0.0490722	3.60345e-05	2.45573e-05	0.032322	0.016	0.0392594	1.36663e-06	8.48491e-07	0.0328	0.0135	0.0386953	6.83138e-05	5.44891e-05	0.031207
367	3	70000000	71000000	70009576	70989736	45	0.00996528	0.00670096	0.036036	0.0205	0.047553	8.40115e-05	5.85527e-05	0.040794	0.0325	0.0713341	8.63209e-05	6.58588e-05	0.03937	0.0365	0.0908328	7.9099e-05	5.38671e-05	0.034058	0.0155	0.0372222	0.2634	0.200799	0.032436	0.016	0.0396944	1.88734e-06	1.37721e-06	0.042537	0.037	0.0784234	4.50905e-05	3.63809e-05	0.040422	0.0315	0.0717729	1.72405e-06	1.43678e-06	0.041278	0.032	0.0705066	7.81151e-05	5.49894e-05	0.035624
368	3	71000000	72000000	71001618	71970079	47	0.0104471	0.00606523	0.037774	0.0165	0.0395928	8.49845e-05	6.24166e-05	0.041413	0.026	0.0579269	8.65914e-05	6.56894e-05	0.039264	0.026	0.0593065	8.20782e-05	4.88847e-05	0.035452	0.013	0.0320287	0.273717	0.150019	0.033702	0.012	0.0300197	1.95205e-06	1.03059e-06	0.04404	0.032	0.0687661	4.47868e-05	3.05372e-05	0.040105	0.029	0.0662561	1.71645e-06	9.94303e-07	0.04133	0.027	0.0604045	8.43634e-05	6.31474e-05	0.038539
369	3	72000000	73000000	72007762	72938508	22	0.00550979	0.00442658	0.019947	0.005	0.0267141	4.68192e-05	3.75127e-05	0.022725	0.009	0.0346302	4.71683e-05	5.01799e-05	0.021305	0.0045	0.0272722	4.38837e-05	3.72296e-05	0.018896	0.005	0.0228161	0.153224	0.164332	0.018764	0.0055	0.0207357	1.07782e-06	1.47493e-06	0.02431	0.006	0.0425461	2.42183e-05	1.88094e-05	0.021731	0.005	0.0294841	9.6678e-07	8.46097e-07	0.023359	0.0095	0.0353155	4.61396e-05	4.71635e-05	0.020899
370	3	73000000	74000000	73023057	73980309	39	0.00920918	0.00519221	0.033303	0.0135	0.034796	7.61451e-05	4.58911e-05	0.036946	0.02	0.0473074	7.39494e-05	4.33558e-05	0.033507	0.016	0.0386018	7.46457e-05	5.40122e-05	0.032136	0.012	0.0302843	0.250319	0.179562	0.030843	0.0115	0.0289389	1.80895e-06	1.27267e-06	0.04089	0.033	0.0709472	4.02191e-05	2.66399e-05	0.036086	0.021	0.0480095	1.54477e-06	1.17024e-06	0.037181	0.0245	0.0552554	7.50965e-05	4.75248e-05	0.034264
371	3	74000000	75000000	74000605	74978176	33	0.00713065	0.00565275	0.025777	0.007	0.0276956	5.72387e-05	3.83479e-05	0.027838	0.008	0.0340092	5.5306e-05	3.52217e-05	0.025165	0.005	0.0273835	5.60504e-05	3.83083e-05	0.02413	0.006	0.0233978	0.18588	0.149916	0.022984	0.006	0.021152	1.30099e-06	8.64223e-07	0.029302	0.008	0.043001	2.89211e-05	1.90851e-05	0.02596	0.007	0.0302787	1.1571e-06	7.84484e-07	0.027885	0.0125	0.0377986	5.68961e-05	4.35318e-05	0.026005
372	3	75000000	76000000	75012952	75999961	50	0.0116608	0.00692708	0.042111	0.029	0.0686002	9.28794e-05	0.000133029	0.044913	0.0255	0.0570858	9.32167e-05	5.78037e-05	0.042081	0.026	0.0592561	9.20299e-05	5.33838e-05	0.03961	0.02	0.0476513	0.317609	0.260338	0.039025	0.023	0.0650922	2.24615e-06	1.55097e-06	0.050638	0.0555	0.121129	4.89347e-05	3.41908e-05	0.043938	0.028	0.0636493	1.85833e-06	1.0612e-06	0.044631	0.026	0.0580961	9.26312e-05	6.1196e-05	0.042455
373	3	76000000	77000000	76007268	76997031	43	0.0119208	0.0544746	0.042299	0.026	0.0606378	8.09529e-05	5.28302e-05	0.039367	0.0245	0.0550354	7.9697e-05	5.03766e-05	0.036112	0.0195	0.0447984	8.49716e-05	8.87438e-05	0.036576	0.0205	0.0492459	0.279472	0.201182	0.034473	0.0155	0.0381741	1.91792e-06	1.14516e-06	0.043221	0.0315	0.0677921	4.14666e-05	3.48771e-05	0.037009	0.024	0.0539888	1.70334e-06	3.94531e-06	0.040448	0.027	0.0603679	8.48931e-05	5.65105e-05	0.038856
374	3	77000000	78000000	77056966	77971639	39	0.00978664	0.0117963	0.035334	0.0175	0.0415876	7.32148e-05	4.33699e-05	0.035638	0.0165	0.0421869	7.37631e-05	4.875e-05	0.033504	0.0165	0.0394452	7.57904e-05	4.84203e-05	0.032681	0.017	0.0407035	0.24456	0.165819	0.030115	0.0105	0.0270121	1.74836e-06	1.06993e-06	0.039408	0.0265	0.0601805	3.84272e-05	2.40048e-05	0.034445	0.019	0.0442592	1.49257e-06	9.6522e-07	0.035944	0.0215	0.0494396	7.74246e-05	5.79061e-05	0.035435
375	3	78000000	79000000	78002456	78984691	29	0.00693632	0.00509783	0.024979	0.0085	0.0287184	5.66391e-05	4.68875e-05	0.027531	0.0075	0.033764	5.65812e-05	4.67952e-05	0.025588	0.009	0.0297353	5.36063e-05	3.68647e-05	0.023123	0.005	0.0228085	0.182064	0.125486	0.022448	0.0055	0.0207289	1.28921e-06	1.02663e-06	0.029098	0.0125	0.0452113	2.88453e-05	2.21679e-05	0.02593	0.011	0.0333597	1.14101e-06	8.40578e-07	0.027497	0.0095	0.035304	5.68313e-05	4.76323e-05	0.025919
376	3	79000000	80000000	79005322	79973867	40	0.00847635	0.00501764	0.030649	0.015	0.0372575	7.26673e-05	0.000133203	0.035601	0.021	0.0488972	6.98812e-05	4.5907e-05	0.031672	0.0165	0.0394284	6.80425e-05	4.89659e-05	0.029279	0.0075	0.0245745	0.228639	0.170367	0.02814	0.0075	0.0226979	1.63982e-06	1.28013e-06	0.03685	0.019	0.0505705	3.64731e-05	2.35175e-05	0.03266	0.014	0.0365936	1.45569e-06	1.26118e-06	0.035015	0.019	0.0456924	6.72794e-05	4.43836e-05	0.030661
377	3	80000000	81000000	80086490	80999275	36	0.00918163	0.00766176	0.033295	0.0145	0.0363489	7.30891e-05	6.56927e-05	0.035397	0.019	0.0456741	7.26142e-05	5.22667e-05	0.032898	0.013	0.0341767	7.34655e-05	6.27789e-05	0.031719	0.0145	0.0351636	0.238366	0.162811	0.029273	0.009	0.024517	1.67934e-06	1.08268e-06	0.037951	0.0255	0.0589291	3.79592e-05	3.59854e-05	0.033995	0.016	0.0392446	1.48654e-06	1.0852e-06	0.035751	0.0235	0.0531401	6.94125e-05	4.28701e-05	0.031741
378	3	81000000	82000000	81011700	81957646	54	0.0125959	0.00829866	0.045609	0.0365	0.097932	9.58532e-05	4.94177e-05	0.04656	0.038	0.0855729	9.85744e-05	5.65059e-05	0.044695	0.037	0.0929752	9.68233e-05	6.18974e-05	0.041798	0.0245	0.0632878	0.322268	0.18219	0.039664	0.0235	0.0673769	2.38025e-06	2.14867e-06	0.053801	0.0605	0.132832	5.02467e-05	2.90637e-05	0.045107	0.0355	0.0815704	1.9916e-06	1.44888e-06	0.04783	0.043	0.0974173	0.000102291	9.47829e-05	0.046415
379	3	82000000	83000000	82008976	82991343	47	0.01128	0.00694537	0.040775	0.027	0.0630726	9.08523e-05	0.000113839	0.044124	0.035	0.0775539	9.00029e-05	6.46955e-05	0.040797	0.0245	0.0556775	8.91257e-05	6.20543e-05	0.038387	0.0195	0.0465881	0.297494	0.183734	0.03664	0.021	0.0569731	2.10315e-06	1.46604e-06	0.047357	0.0395	0.0835569	4.70438e-05	2.93082e-05	0.042307	0.034	0.0777468	1.78047e-06	1.04336e-06	0.04294	0.031	0.0683693	8.74811e-05	5.06917e-05	0.039983
380	3	83000000	84000000	83027803	83999080	33	0.00784385	0.00627943	0.028264	0.0125	0.0331738	6.15481e-05	4.65026e-05	0.029975	0.015	0.040288	6.19304e-05	9.22588e-05	0.028109	0.009	0.0297257	6.15556e-05	8.52597e-05	0.02674	0.0075	0.0245665	0.213972	0.180754	0.026424	0.0105	0.027001	1.44854e-06	1.09293e-06	0.032568	0.0155	0.047282	3.1628e-05	2.45637e-05	0.028274	0.013	0.0353769	1.27278e-06	1.00508e-06	0.03066	0.0195	0.0463187	6.21009e-05	5.75872e-05	0.028362
381	3	84000000	85000000	84020863	84996169	54	0.0120975	0.00604698	0.043646	0.0255	0.0590693	9.99397e-05	5.87942e-05	0.048417	0.044	0.102664	0.0001009	6.71991e-05	0.045698	0.038	0.0981812	9.70353e-05	5.5863e-05	0.041824	0.0265	0.0721487	0.333539	0.241239	0.041097	0.021	0.0568893	2.32683e-06	1.37798e-06	0.052642	0.056	0.121831	5.24642e-05	3.68709e-05	0.047028	0.0405	0.0976672	1.99731e-06	1.12739e-06	0.048035	0.036	0.0793662	9.63847e-05	4.97577e-05	0.044
382	3	85000000	86000000	85013259	85993921	54	0.0124129	0.00820143	0.044815	0.0305	0.0731391	9.80139e-05	5.86921e-05	0.047655	0.0365	0.0808038	9.51599e-05	4.97702e-05	0.043116	0.022	0.049191	9.90659e-05	9.01725e-05	0.042542	0.021	0.0510112	0.325071	0.218299	0.040064	0.018	0.0462871	2.32073e-06	1.24375e-06	0.052371	0.0565	0.122721	5.04326e-05	2.73847e-05	0.045112	0.0325	0.07455	1.99411e-06	1.11971e-06	0.047991	0.0395	0.0881941	9.91544e-05	5.98597e-05	0.045298
383	3	86000000	87000000	86003535	86963914	57	0.0130995	0.0109227	0.047296	0.0285	0.0672789	0.000101731	5.18371e-05	0.049469	0.0395	0.0894096	0.000102986	5.05106e-05	0.046752	0.03	0.0711757	0.000104477	6.00918e-05	0.045068	0.027	0.0740162	0.34146	0.171901	0.04206	0.0145	0.0353011	2.42872e-06	1.28103e-06	0.054783	0.049	0.103102	5.38111e-05	2.964e-05	0.048202	0.037	0.0855013	2.05382e-06	1.14794e-06	0.049485	0.039	0.0868412	0.000100929	6.2425e-05	0.04606
384	3	87000000	88000000	87014847	87996579	42	0.0110003	0.00815379	0.039797	0.0315	0.0767457	9.00814e-05	5.96832e-05	0.043604	0.043	0.100031	9.15974e-05	6.17579e-05	0.041595	0.043	0.119709	8.55095e-05	5.5535e-05	0.036835	0.018	0.0433462	0.288328	0.18081	0.035521	0.022	0.0604167	2.06364e-06	1.4474e-06	0.046549	0.055	0.119595	4.71803e-05	3.31634e-05	0.042294	0.032	0.0734008	1.85371e-06	1.5757e-06	0.044672	0.0405	0.0909803	8.69922e-05	6.70894e-05	0.039693
385	3	88000000	89000000	88002627	88991871	68	0.0153351	0.00990795	0.05544	0.0655	0.284627	0.000124457	6.7675e-05	0.060434	0.0905	0.339555	0.000127192	7.16823e-05	0.057661	0.0755	0.32057	0.000124182	0.000118877	0.053463	0.0555	0.275	0.413133	0.348155	0.050939	0.04	0.196033	2.85841e-06	1.68349e-06	0.064338	0.102	0.319467	6.66515e-05	6.04722e-05	0.059916	0.0805	0.327144	2.59962e-06	1.79383e-06	0.062541	0.103	0.420659	0.000121066	6.59167e-05	0.055246
386	3	89000000	90000000	89002400	89982235	58	0.0142783	0.0172178	0.051225	0.0325	0.0797874	0.000109376	6.06928e-05	0.053118	0.0555	0.148321	0.000105717	5.37304e-05	0.047771	0.036	0.0883511	0.000111034	8.77834e-05	0.047996	0.0315	0.0914242	0.360553	0.180841	0.044311	0.026	0.0806016	2.61334e-06	3.55582e-06	0.05926	0.072	0.174559	5.53513e-05	3.97322e-05	0.049401	0.04	0.0958816	2.10738e-06	9.55219e-07	0.050688	0.035	0.0775459	0.000106672	5.92452e-05	0.048667
387	3	90000000	91000000	90018254	90978652	43	0.0102508	0.00692435	0.037127	0.019	0.044407	8.03403e-05	6.51302e-05	0.038987	0.0215	0.0499893	7.92604e-05	5.26971e-05	0.035972	0.015	0.0372177	7.65935e-05	4.07678e-05	0.032986	0.011	0.0288907	0.261317	0.147392	0.032163	0.01	0.0261651	1.92842e-06	1.1345e-06	0.043418	0.035	0.0742584	4.1223e-05	2.552e-05	0.036904	0.0185	0.0434131	1.6218e-06	1.09422e-06	0.038799	0.0225	0.0511002	7.93225e-05	5.42601e-05	0.036214
388	3	91000000	92000000	91002075	91980265	40	0.00932521	0.00527252	0.03369	0.013	0.0339326	7.42229e-05	4.35256e-05	0.036071	0.014	0.0392062	7.4348e-05	7.35465e-05	0.033849	0.01	0.0307309	7.26929e-05	3.97385e-05	0.031265	0.009	0.0261563	0.251894	0.170592	0.030989	0.0135	0.0328322	1.74272e-06	9.93095e-07	0.039296	0.022	0.0541765	3.88357e-05	2.38868e-05	0.034764	0.0175	0.0417125	1.50036e-06	1.0045e-06	0.036052	0.0215	0.0494183	7.54206e-05	4.37319e-05	0.034445
389	3	92000000	93000000	92082216	92976897	46	0.010789	0.00665953	0.038961	0.0215	0.0497348	8.31945e-05	8.31386e-05	0.04032	0.02	0.0472877	8.13211e-05	5.38655e-05	0.036826	0.016	0.0385859	8.17638e-05	4.69779e-05	0.035157	0.014	0.0342301	0.280298	0.175369	0.034586	0.0165	0.0414764	1.9895e-06	1.38962e-06	0.044714	0.03	0.065446	4.18788e-05	2.24083e-05	0.03748	0.016	0.0392298	1.6733e-06	1.58627e-06	0.040221	0.0195	0.0463004	8.53653e-05	5.48838e-05	0.038966
390	3	93000000	94000000	93003061	93965014	41	0.00990548	0.0055181	0.035787	0.014	0.0356713	8.00455e-05	5.09796e-05	0.039042	0.022	0.0508391	7.9628e-05	8.64325e-05	0.035961	0.0135	0.0349824	7.89375e-05	4.99682e-05	0.033976	0.0135	0.0331928	0.266514	0.174363	0.032833	0.0145	0.0352791	1.89384e-06	1.206e-06	0.04273	0.033	0.0709108	4.17393e-05	2.48761e-05	0.037414	0.02	0.0463313	1.59308e-06	9.09152e-07	0.03829	0.018	0.0443759	7.84672e-05	4.34695e-05	0.035879
391	3	94000000	95000000	94020700	94956531	32	0.00740378	0.00665957	0.026669	0.0075	0.0280007	5.82906e-05	4.80556e-05	0.028309	0.0115	0.0365377	5.85752e-05	4.04587e-05	0.026574	0.0115	0.0323127	5.72183e-05	3.68581e-05	0.024703	0.0045	0.0225248	0.194631	0.167286	0.024052	0.007	0.0220701	1.35449e-06	1.12782e-06	0.030582	0.0105	0.044075	2.98207e-05	1.87829e-05	0.026704	0.0065	0.0300411	1.19935e-06	2.44794e-06	0.028892	0.0085	0.0346503	5.76763e-05	3.82407e-05	0.026293
392	3	95000000	96000000	95005036	95993334	34	0.00802923	0.0064417	0.028979	0.008	0.0283169	6.69652e-05	5.85868e-05	0.032547	0.019	0.045656	6.42738e-05	5.63368e-05	0.02925	0.013	0.0341646	6.34391e-05	4.47099e-05	0.027357	0.01	0.0275827	0.216206	0.18068	0.026717	0.0115	0.0289257	1.52829e-06	1.80803e-06	0.034479	0.0165	0.0479458	3.32452e-05	2.36131e-05	0.029791	0.014	0.0365808	1.3136e-06	9.49239e-07	0.031604	0.0175	0.0436274	6.54007e-05	5.64851e-05	0.029976
393	3	96000000	97000000	96073485	96999215	49	0.01211	0.00875603	0.043703	0.035	0.0904984	9.13812e-05	6.06465e-05	0.044459	0.0395	0.0892957	9.05163e-05	5.99148e-05	0.041004	0.0345	0.0823504	9.70598e-05	6.50476e-05	0.041726	0.031	0.0883852	0.318945	0.227306	0.039274	0.027	0.0850237	2.20676e-06	1.32327e-06	0.049817	0.06	0.131491	4.79777e-05	3.07785e-05	0.042801	0.04	0.0957081	1.86001e-06	1.30271e-06	0.044677	0.0385	0.0850678	9.44881e-05	6.35269e-05	0.042891
394	3	97000000	98000000	97006745	97993442	56	0.0125921	0.00661949	0.045574	0.034	0.0856997	9.93354e-05	8.72331e-05	0.048249	0.0365	0.0807196	9.74936e-05	5.01694e-05	0.044243	0.027	0.0621013	0.000107202	8.38836e-05	0.046136	0.0355	0.114718	0.351557	0.429047	0.043214	0.0245	0.0728527	2.40675e-06	1.26549e-06	0.054363	0.0595	0.130403	5.07664e-05	3.05414e-05	0.045448	0.036	0.0828961	1.9471e-06	1.04906e-06	0.046927	0.0345	0.0762555	0.000102792	5.85306e-05	0.04691
395	3	98000000	99000000	98012275	98928315	45	0.0102285	0.00546876	0.036941	0.0135	0.0347828	8.37537e-05	5.67577e-05	0.040682	0.0215	0.0499666	8.13056e-05	4.86662e-05	0.036864	0.014	0.0356562	8.24999e-05	4.41479e-05	0.035596	0.01	0.0275728	0.277415	0.157078	0.034211	0.011	0.0279761	2.05643e-06	2.80697e-06	0.046148	0.03	0.0654167	4.30255e-05	3.00579e-05	0.038418	0.019	0.0442394	1.66393e-06	1.00978e-06	0.040022	0.0175	0.0436113	8.1795e-05	4.20464e-05	0.037384
396	3	99000000	100000000	99003662	99982091	32	0.00687342	0.00406034	0.024819	0.0045	0.0265249	5.6576e-05	3.67887e-05	0.027546	0.0095	0.0348655	5.54531e-05	3.28566e-05	0.025192	0.0065	0.0280417	5.44816e-05	3.37733e-05	0.023454	0.0055	0.0231317	0.183743	0.115927	0.022595	0.005	0.020426	1.28535e-06	7.96253e-07	0.028979	0.0085	0.0431314	2.94406e-05	1.86986e-05	0.026449	0.009	0.0315636	1.15657e-06	8.94925e-07	0.027862	0.0115	0.0368447	5.42211e-05	3.32245e-05	0.024732
397	3	100000000	101000000	100010868	100995096	42	0.00843151	0.00436115	0.030526	0.0085	0.0287091	6.67614e-05	4.15851e-05	0.032494	0.0055	0.0329627	6.67732e-05	3.73727e-05	0.030259	0.006	0.0277766	6.82997e-05	4.21489e-05	0.029525	0.009	0.0261475	0.235387	0.330608	0.029009	0.0085	0.0237742	1.62668e-06	1.01748e-06	0.036638	0.0185	0.0499832	3.65564e-05	2.36046e-05	0.032724	0.0155	0.038538	1.38729e-06	1.13385e-06	0.033395	0.009	0.0349428	6.69978e-05	3.85021e-05	0.030657
398	3	101000000	102000000	101041980	101951703	48	0.00950529	0.00469046	0.034326	0.008	0.0283078	7.98974e-05	4.6878e-05	0.038816	0.019	0.045638	8.06086e-05	4.36809e-05	0.036522	0.0135	0.0349696	7.74193e-05	5.63077e-05	0.033378	0.0085	0.0256056	0.260353	0.19986	0.032079	0.009	0.024508	1.7983e-06	9.46145e-07	0.040467	0.016	0.0476735	4.20629e-05	4.10092e-05	0.037626	0.012	0.0343846	1.61082e-06	1.28857e-06	0.038807	0.0155	0.040917	7.58356e-05	3.74251e-05	0.034562
399	3	102000000	103000000	102009491	102968751	44	0.0103112	0.0076489	0.037338	0.0135	0.0347696	8.10049e-05	4.01118e-05	0.039363	0.0145	0.0397675	8.14374e-05	4.95784e-05	0.03695	0.017	0.0402828	8.28883e-05	4.54815e-05	0.035834	0.017	0.0406778	0.275212	0.162657	0.033956	0.01	0.0261548	1.9609e-06	1.14859e-06	0.044149	0.0275	0.0617996	4.30993e-05	2.88713e-05	0.038542	0.0145	0.0372404	1.6762e-06	1.07336e-06	0.040409	0.025	0.0563101	8.23035e-05	4.44309e-05	0.03763
400	3	103000000	104000000	103003269	103981302	32	0.0073689	0.00487356	0.026736	0.0095	0.0294508	5.77418e-05	3.70636e-05	0.028099	0.0095	0.0348543	5.80316e-05	4.4687e-05	0.02626	0.011	0.0317679	5.87312e-05	3.35665e-05	0.025337	0.0065	0.0237249	0.205894	0.152171	0.025288	0.007	0.0220627	1.39082e-06	7.79654e-07	0.031375	0.009	0.0433178	3.07194e-05	2.15057e-05	0.027474	0.008	0.0308309	1.20769e-06	1.88662e-06	0.029029	0.01	0.0357049	5.8711e-05	3.45816e-05	0.026776
401	3	104000000	105000000	104022881	104976558	46	0.010494	0.00518954	0.037967	0.0155	0.0380428	8.31491e-05	5.54193e-05	0.040451	0.0205	0.0481473	8.40489e-05	4.76639e-05	0.038111	0.0145	0.0366153	8.3336e-05	3.95141e-05	0.035836	0.007	0.0242193	0.282409	0.168754	0.034793	0.0095	0.0252639	2.07605e-06	1.83035e-06	0.046668	0.036	0.0765255	4.49747e-05	3.76193e-05	0.04034	0.0205	0.0471755	1.71926e-06	1.15625e-06	0.041272	0.018	0.0443592	8.59824e-05	4.95486e-05	0.039303
402	3	105000000	106000000	105014164	105973059	45	0.0100041	0.00605555	0.036161	0.0155	0.0380266	7.89989e-05	4.47619e-05	0.038395	0.0235	0.0533549	7.93141e-05	4.77985e-05	0.03606	0.0165	0.0394117	7.94971e-05	4.88344e-05	0.034289	0.0155	0.037202	0.262846	0.141905	0.032395	0.01	0.0261445	1.87697e-06	1.35026e-06	0.042289	0.025	0.0582804	4.13714e-05	3.22409e-05	0.037149	0.0185	0.0433942	1.6022e-06	1.15309e-06	0.038587	0.017	0.0427688	7.98546e-05	4.18222e-05	0.036485
403	3	106000000	107000000	106010224	106954589	39	0.00915172	0.00589463	0.033132	0.0125	0.033162	7.45173e-05	4.98162e-05	0.036179	0.02	0.047268	7.26782e-05	4.57128e-05	0.032825	0.0125	0.0333998	7.27354e-05	4.20176e-05	0.031305	0.0085	0.0255971	0.247177	0.158163	0.030356	0.0105	0.0269899	1.75924e-06	1.36154e-06	0.039805	0.022	0.0541575	3.80444e-05	2.44919e-05	0.034013	0.013	0.0353649	1.50618e-06	1.00032e-06	0.036291	0.022	0.050308	7.34924e-05	4.91651e-05	0.03345
404	3	107000000	108000000	107041863	107991289	55	0.01265	0.00724613	0.045821	0.0275	0.0644991	0.000101907	6.27746e-05	0.04953	0.036	0.0798119	0.000100146	5.22761e-05	0.045471	0.027	0.0620436	0.000102151	5.35606e-05	0.044004	0.024	0.0607854	0.335025	0.160971	0.0412	0.0195	0.051709	2.40029e-06	1.14234e-06	0.054091	0.0455	0.095057	5.34379e-05	3.70242e-05	0.047866	0.03	0.068862	2.05792e-06	1.11325e-06	0.049542	0.0405	0.0908634	9.99604e-05	5.41409e-05	0.045641
405	3	108000000	109000000	108042032	108996760	46	0.00917109	0.0124325	0.032919	0.0095	0.0294413	7.3424e-05	4.06173e-05	0.035684	0.0135	0.038557	7.37945e-05	4.65976e-05	0.033368	0.008	0.0289908	7.09446e-05	4.83001e-05	0.030539	0.007	0.0242114	0.243486	0.164265	0.029822	0.01	0.0261342	1.69036e-06	1.29344e-06	0.038053	0.011	0.0443762	3.90194e-05	2.21529e-05	0.03491	0.011	0.0333487	1.50433e-06	1.26504e-06	0.036081	0.0135	0.0386825	7.28227e-05	4.4989e-05	0.033133
406	3	109000000	110000000	109028520	109974732	37	0.00770797	0.0051478	0.02777	0.0055	0.0269102	6.37346e-05	4.14694e-05	0.031049	0.0115	0.0365258	6.40599e-05	3.91001e-05	0.029051	0.0075	0.0286749	6.26411e-05	3.90429e-05	0.027023	0.008	0.0250658	0.214142	0.450047	0.026173	0.005	0.0204193	1.50579e-06	9.4455e-07	0.033893	0.0145	0.046524	3.31872e-05	2.02964e-05	0.029928	0.01	0.0324289	1.26768e-06	9.08054e-07	0.030561	0.007	0.0340304	6.31383e-05	4.26017e-05	0.028833
407	3	110000000	111000000	110003625	110992018	39	0.008225	0.00481224	0.029696	0.0085	0.0286999	6.66827e-05	4.07286e-05	0.032318	0.008	0.0339981	6.72318e-05	5.50554e-05	0.030363	0.0095	0.0302563	6.8836e-05	4.81432e-05	0.029726	0.014	0.0342139	0.230934	0.268404	0.028468	0.007	0.0220554	1.62092e-06	1.20099e-06	0.036507	0.02	0.0516125	3.77535e-05	6.85181e-05	0.033841	0.015	0.0379122	1.41995e-06	1.34167e-06	0.03411	0.016	0.0415122	7.03557e-05	5.96597e-05	0.032193
408	3	111000000	112000000	111001148	111990177	53	0.011139	0.00512844	0.040431	0.0165	0.039575	9.20521e-05	5.53217e-05	0.044827	0.0295	0.0660375	9.11717e-05	5.80288e-05	0.041304	0.0225	0.0502135	9.14282e-05	5.50148e-05	0.039473	0.016	0.0385005	0.304931	0.150369	0.037553	0.011	0.027964	2.15149e-06	1.15304e-06	0.048518	0.0355	0.0754757	4.75268e-05	2.61429e-05	0.042612	0.0265	0.0597951	1.87917e-06	1.32526e-06	0.04527	0.026	0.0580633	9.08062e-05	6.76656e-05	0.041293
409	3	112000000	113000000	112019686	112987163	39	0.00885189	0.00506254	0.032028	0.0075	0.0279916	7.39848e-05	7.02286e-05	0.036018	0.02	0.0472484	7.37245e-05	4.50302e-05	0.033381	0.013	0.0341524	7.08531e-05	4.48416e-05	0.030528	0.0065	0.0237172	0.230104	0.117244	0.028223	0.004	0.0198806	1.69519e-06	1.00824e-06	0.038228	0.021	0.0528359	3.81658e-05	2.29569e-05	0.034222	0.0155	0.0385238	1.47373e-06	8.32752e-07	0.035483	0.017	0.0427534	7.03563e-05	4.2951e-05	0.032146
410	3	113000000	114000000	113019028	113990093	39	0.00891215	0.00567294	0.032177	0.0095	0.0294318	7.16913e-05	6.59428e-05	0.034945	0.0155	0.0409785	6.93253e-05	3.69384e-05	0.031403	0.012	0.0330231	6.73578e-05	3.76344e-05	0.029027	0.0075	0.0245585	0.227473	0.139603	0.027923	0.004	0.0198739	1.66331e-06	1.08842e-06	0.037495	0.022	0.0541386	3.68838e-05	2.17843e-05	0.032982	0.017	0.0408341	1.38683e-06	8.97522e-07	0.033428	0.011	0.0363753	7.14253e-05	4.06123e-05	0.032643
411	3	114000000	115000000	114048395	114993785	52	0.0133721	0.0401555	0.048461	0.031	0.0748271	0.00010176	8.05928e-05	0.049633	0.036	0.0797305	9.9763e-05	6.31252e-05	0.045158	0.033	0.0779559	9.90285e-05	6.08767e-05	0.042663	0.025	0.0655218	0.322686	0.18833	0.03974	0.0175	0.0442229	2.30946e-06	1.31841e-06	0.052072	0.044	0.0922164	5.10273e-05	3.10682e-05	0.045749	0.028	0.0635956	1.99334e-06	1.30985e-06	0.048108	0.034	0.0751596	9.70641e-05	4.93832e-05	0.044317
412	3	115000000	116000000	115004449	115998784	60	0.013877	0.00656654	0.050088	0.0315	0.0766348	0.000106603	4.32701e-05	0.051776	0.037	0.081918	0.000109601	5.02013e-05	0.049678	0.038	0.0979639	0.000108143	4.83178e-05	0.04674	0.031	0.0881628	0.376881	0.474715	0.046554	0.024	0.0696022	2.59185e-06	1.13346e-06	0.058391	0.067	0.155674	6.27409e-05	0.00021819	0.054715	0.0455	0.120548	2.22067e-06	1.12166e-06	0.053487	0.0485	0.113629	0.000108674	8.18899e-05	0.049567
413	3	116000000	117000000	116017714	116987619	72	0.0170002	0.00902587	0.061472	0.073	0.34575	0.000136159	7.90688e-05	0.066166	0.0965	0.381447	0.00013313	6.94671e-05	0.060364	0.069	0.286155	0.000130795	6.51356e-05	0.056373	0.05	0.217171	0.456241	0.263551	0.0561	0.0495	0.286904	3.12189e-06	1.30801e-06	0.070473	0.122	0.43726	7.07126e-05	3.52528e-05	0.063417	0.085	0.359065	2.75143e-06	1.64731e-06	0.066186	0.1025	0.413083	0.000137507	7.83239e-05	0.062665
414	3	117000000	118000000	117012343	117999651	60	0.0132909	0.0064303	0.048094	0.0305	0.0730429	0.000106716	5.99066e-05	0.051961	0.036	0.0796494	0.000103921	5.13497e-05	0.046964	0.0245	0.0556353	0.000106634	5.14224e-05	0.04598	0.0255	0.0676765	0.354764	0.195022	0.043679	0.024	0.069457	2.52036e-06	1.24565e-06	0.056864	0.0505	0.106528	5.6893e-05	7.42898e-05	0.051111	0.039	0.0925806	2.21278e-06	1.25247e-06	0.053175	0.045	0.103154	0.000107585	6.27741e-05	0.049061
415	3	118000000	119000000	118013054	118993428	66	0.0146207	0.00633863	0.052856	0.039	0.107415	0.000118368	6.84519e-05	0.057616	0.0615	0.176493	0.000116838	7.29299e-05	0.053114	0.04	0.106488	0.000116435	5.60098e-05	0.050223	0.036	0.118518	0.38867	0.284153	0.0479	0.0275	0.0884498	2.85662e-06	2.0183e-06	0.064454	0.0825	0.213625	6.19123e-05	3.31957e-05	0.055546	0.05	0.140497	2.32382e-06	1.19819e-06	0.055983	0.048	0.111666	0.000118523	7.29541e-05	0.054039
416	3	119000000	120000000	119034557	119967672	38	0.00884398	0.00537754	0.031869	0.0085	0.0286906	7.1804e-05	5.96047e-05	0.035004	0.0145	0.0397539	7.14623e-05	5.44124e-05	0.032349	0.017	0.0402652	7.16407e-05	4.15842e-05	0.030924	0.0105	0.0282324	0.239562	0.152859	0.029485	0.0075	0.0226902	1.70092e-06	9.75132e-07	0.038283	0.018	0.0495805	3.70386e-05	2.89765e-05	0.033105	0.014	0.036568	1.45784e-06	8.33649e-07	0.035187	0.0145	0.0397865	7.22187e-05	5.16992e-05	0.032967
417	3	120000000	121000000	120036803	120957517	45	0.00964932	0.00530373	0.034947	0.013	0.0339201	7.56558e-05	4.05368e-05	0.036762	0.0145	0.0397403	7.63972e-05	4.7266e-05	0.034591	0.0165	0.039395	7.60974e-05	3.87911e-05	0.03275	0.008	0.0250575	0.252285	0.135488	0.030957	0.0075	0.0226824	1.81169e-06	1.06088e-06	0.040884	0.0215	0.0533787	3.91482e-05	1.96074e-05	0.035082	0.0085	0.031231	1.55169e-06	1.10448e-06	0.037249	0.0135	0.0386698	7.71746e-05	4.83645e-05	0.035205
418	4	0	1000000	259459	980856	25	0.00584616	0.00425053	0.02117	0.0045	0.0265159	4.70599e-05	3.49949e-05	0.022824	0.007	0.0335533	4.81699e-05	3.76184e-05	0.021825	0.0065	0.0280325	4.63776e-05	3.61833e-05	0.020079	0.0055	0.0231241	0.155757	0.109547	0.019136	0.0045	0.0201126	1.12067e-06	9.84827e-07	0.025301	0.0065	0.0426353	2.42383e-05	1.85271e-05	0.021697	0.0055	0.0296043	9.32095e-07	6.47372e-07	0.022466	0.005	0.0333457	4.73323e-05	3.9351e-05	0.021547
419	4	1000000	2000000	1001428	1997892	53	0.012137	0.0057903	0.043904	0.0235	0.0543555	9.62548e-05	6.28947e-05	0.046674	0.032	0.070526	9.41262e-05	4.9399e-05	0.042643	0.0205	0.0464046	9.60648e-05	4.73141e-05	0.041379	0.018	0.0433157	0.325251	0.216638	0.040004	0.0175	0.0441816	2.32733e-06	1.37602e-06	0.05254	0.048	0.100753	4.87792e-05	2.95185e-05	0.043688	0.023	0.0519284	1.89159e-06	8.81619e-07	0.045545	0.0295	0.0656488	9.59592e-05	5.26793e-05	0.043841
420	4	2000000	3000000	2015074	2989022	53	0.0117307	0.00752925	0.04239	0.0175	0.0415674	8.92656e-05	3.99462e-05	0.043331	0.0185	0.0448461	9.12303e-05	4.77137e-05	0.041431	0.018	0.0420237	9.04303e-05	4.47161e-05	0.039037	0.014	0.0341977	0.314348	0.241149	0.038671	0.0125	0.0309236	2.15559e-06	1.0086e-06	0.048557	0.0295	0.0643664	4.8051e-05	3.16019e-05	0.043102	0.0275	0.0623517	1.84022e-06	1.30936e-06	0.044321	0.0215	0.0493969	9.18808e-05	5.22173e-05	0.042011
421	4	3000000	4000000	3003072	3989782	58	0.0128611	0.00873201	0.046585	0.0285	0.0672031	9.84876e-05	4.85494e-05	0.047789	0.0285	0.0636767	0.000100759	6.85767e-05	0.04569	0.0265	0.0604961	9.9419e-05	5.17697e-05	0.042876	0.0195	0.0465512	0.336909	0.177222	0.041379	0.019	0.0496554	2.37029e-06	1.26781e-06	0.053458	0.042	0.0884198	5.21758e-05	2.80622e-05	0.046678	0.0275	0.0623012	2.08546e-06	2.22021e-06	0.050134	0.0335	0.0739801	0.000100372	5.53976e-05	0.045892
422	4	4000000	5000000	4008064	4929569	63	0.0145558	0.00706603	0.052499	0.0395	0.109813	0.000114691	0.000140217	0.05571	0.044	0.102493	0.000112961	5.95222e-05	0.051174	0.0355	0.0869556	0.00011549	5.76698e-05	0.049732	0.0275	0.0761744	0.381861	0.182875	0.04699	0.0285	0.0935297	2.77841e-06	1.50089e-06	0.062748	0.076	0.189243	5.87698e-05	2.6645e-05	0.052788	0.039	0.092424	2.2431e-06	9.99292e-07	0.054136	0.0405	0.0907471	0.000115828	7.56873e-05	0.053098
423	4	5000000	6000000	5000288	5989013	54	0.0116381	0.00613196	0.041987	0.014	0.0356573	9.51815e-05	5.65304e-05	0.046213	0.0255	0.0570539	9.48195e-05	5.47434e-05	0.043031	0.0255	0.0581347	9.44227e-05	5.36828e-05	0.040829	0.0195	0.0465143	0.309406	0.144014	0.037974	0.012	0.0300052	2.25367e-06	1.09113e-06	0.050895	0.035	0.0742173	5.08707e-05	2.9627e-05	0.045701	0.029	0.0661958	1.95191e-06	1.63007e-06	0.046749	0.025	0.0562799	9.35344e-05	4.71538e-05	0.042619
424	4	6000000	7000000	6002485	6983196	54	0.011488	0.00612278	0.041455	0.02	0.0467174	8.71048e-05	5.22451e-05	0.042231	0.0215	0.049944	8.86622e-05	5.4959e-05	0.0402	0.0195	0.0447753	8.61684e-05	4.10328e-05	0.037179	0.0105	0.0282221	0.298742	0.241179	0.036769	0.01	0.0261239	2.15022e-06	1.10203e-06	0.048481	0.0345	0.0732939	4.56558e-05	2.43062e-05	0.040888	0.0135	0.0358594	1.75108e-06	8.12781e-07	0.042191	0.023	0.0519724	8.88565e-05	4.60379e-05	0.040532
425	4	7000000	8000000	7007872	7965121	50	0.0122806	0.0158379	0.04434	0.0245	0.0565281	9.22818e-05	4.69548e-05	0.044846	0.0285	0.0636335	0.000100188	0.000278785	0.045113	0.0225	0.0501824	9.62081e-05	7.68176e-05	0.041369	0.024	0.0607066	0.315647	0.189926	0.038909	0.021	0.0568058	2.22214e-06	1.17649e-06	0.050112	0.0365	0.07762	5.01362e-05	3.38958e-05	0.044977	0.0245	0.0553044	1.89094e-06	1.14481e-06	0.045517	0.029	0.0645694	9.47044e-05	6.08304e-05	0.043293
426	4	8000000	9000000	8002812	8975545	47	0.011019	0.00691874	0.03984	0.016	0.0387993	8.71761e-05	4.57345e-05	0.042268	0.0215	0.0499215	8.85948e-05	5.9064e-05	0.04025	0.019	0.0439479	8.83833e-05	5.38401e-05	0.038094	0.015	0.0361655	0.288326	0.156647	0.035506	0.009	0.0244991	2.07659e-06	1.09931e-06	0.046855	0.035	0.0741764	4.66083e-05	2.71467e-05	0.04176	0.023	0.0518982	1.84207e-06	1.36346e-06	0.044409	0.0345	0.0761854	9.21376e-05	7.74922e-05	0.041902
427	4	9000000	10000000	9009844	9998895	48	0.0107839	0.00545002	0.039022	0.0165	0.0395573	9.47887e-05	0.000290691	0.04521	0.024	0.0541915	8.76514e-05	4.41686e-05	0.039729	0.0185	0.0431346	8.7879e-05	4.99931e-05	0.037945	0.016	0.0384784	0.280837	0.156541	0.034483	0.0115	0.0289126	2.04726e-06	1.22166e-06	0.046196	0.028	0.0623619	4.65119e-05	3.25819e-05	0.041702	0.0245	0.0552684	1.80036e-06	9.59541e-07	0.04331	0.0275	0.0615289	8.55211e-05	4.0412e-05	0.03919
428	4	10000000	11000000	10014964	10992555	45	0.0104347	0.00502671	0.037666	0.011	0.0311424	8.48852e-05	5.2013e-05	0.041189	0.025	0.0560039	9.14902e-05	0.000111651	0.041592	0.031	0.0730328	8.47617e-05	5.42936e-05	0.036466	0.0135	0.0331778	0.285787	0.369643	0.035234	0.0125	0.0309081	1.96942e-06	1.00253e-06	0.044437	0.0245	0.0574326	4.63266e-05	0.000106932	0.041294	0.0155	0.0385096	1.73615e-06	1.75313e-06	0.041804	0.0175	0.0435953	8.4727e-05	5.0513e-05	0.038735
429	4	11000000	12000000	11003535	11992215	56	0.0130937	0.00593494	0.047355	0.0285	0.0671277	0.0001056	5.86953e-05	0.05125	0.0395	0.0891822	0.000105692	9.10986e-05	0.047693	0.031	0.072941	0.000103774	7.98239e-05	0.044708	0.0195	0.0464776	0.340294	0.147327	0.04183	0.0165	0.0414417	2.42143e-06	1.16751e-06	0.054713	0.0455	0.0949741	5.27257e-05	2.29637e-05	0.047316	0.0285	0.0646894	2.12396e-06	1.06644e-06	0.051157	0.044	0.100866	0.000104747	0.000139942	0.047697
430	4	12000000	13000000	12017282	12995762	45	0.0104639	0.00551607	0.037787	0.0125	0.0331502	8.36686e-05	5.89707e-05	0.040752	0.0205	0.0481268	8.27753e-05	4.62619e-05	0.037572	0.019	0.0439259	8.40837e-05	5.5693e-05	0.036411	0.019	0.0455184	0.271938	0.127039	0.033435	0.0075	0.0226747	1.96825e-06	1.01375e-06	0.044389	0.0265	0.0601566	4.31196e-05	2.41481e-05	0.038693	0.0195	0.0451084	1.67247e-06	9.51509e-07	0.040198	0.0195	0.0462822	8.38891e-05	5.41553e-05	0.038418
431	4	13000000	14000000	13017710	13999973	41	0.0091245	0.0100245	0.033096	0.0125	0.0331384	6.87052e-05	3.81161e-05	0.033402	0.01	0.0352697	7.14233e-05	6.78297e-05	0.032421	0.0095	0.0302464	6.91217e-05	3.86228e-05	0.029837	0.007	0.0242034	0.22988	0.154349	0.028282	0.005	0.0204125	1.62868e-06	1.27313e-06	0.036599	0.0105	0.0440607	3.69059e-05	2.40935e-05	0.032952	0.0115	0.0338221	1.39011e-06	7.82488e-07	0.033453	0.0085	0.034639	7.18835e-05	4.92991e-05	0.032847
432	4	14000000	15000000	14019682	14983726	40	0.00914682	0.00705182	0.033001	0.0245	0.056482	7.15955e-05	5.00205e-05	0.0349	0.024	0.0541638	7.39753e-05	4.99746e-05	0.033579	0.0245	0.0555932	7.47912e-05	6.75295e-05	0.032256	0.019	0.0454836	0.248366	0.290513	0.030626	0.016	0.0396639	1.71747e-06	1.32301e-06	0.038753	0.0275	0.0617741	3.81047e-05	3.46535e-05	0.034053	0.025	0.0566032	1.47239e-06	1.01648e-06	0.035421	0.023	0.0519482	7.11852e-05	5.56085e-05	0.032498
433	4	15000000	16000000	15047027	15985407	49	0.0105465	0.00592116	0.038119	0.014	0.0356434	8.31232e-05	4.72979e-05	0.040439	0.028	0.06234	8.38872e-05	6.52554e-05	0.038143	0.0185	0.0431136	8.53391e-05	7.63724e-05	0.036767	0.0155	0.0371819	0.277225	0.143176	0.03421	0.012	0.0299908	1.96373e-06	1.04285e-06	0.044244	0.027	0.0609515	4.34246e-05	2.80752e-05	0.038942	0.0195	0.0450877	1.71748e-06	1.65306e-06	0.041382	0.023	0.051924	8.46032e-05	5.1594e-05	0.038643
434	4	16000000	17000000	16006412	16984954	40	0.00877703	0.00578261	0.03177	0.0135	0.0347565	6.57724e-05	4.61343e-05	0.031862	0.0115	0.036514	6.62861e-05	4.57172e-05	0.030082	0.014	0.0356429	7.08688e-05	5.02427e-05	0.030577	0.0125	0.0311154	0.235613	0.151563	0.028969	0.011	0.0279519	1.64984e-06	1.05914e-06	0.037186	0.0195	0.0511715	3.37246e-05	3.07493e-05	0.030405	0.006	0.0297933	1.32194e-06	9.34823e-07	0.031775	0.0145	0.0397731	7.24364e-05	4.99265e-05	0.032985
435	4	17000000	18000000	17012863	17993220	43	0.00999976	0.00616871	0.03611	0.017	0.0407472	7.39395e-05	4.59604e-05	0.036113	0.0195	0.0465014	7.53934e-05	4.74228e-05	0.034149	0.0185	0.0430926	7.71057e-05	4.74461e-05	0.03321	0.011	0.0288799	0.268035	0.337951	0.032901	0.0115	0.0288995	1.83884e-06	1.2881e-06	0.041474	0.0225	0.0549635	3.74844e-05	2.31922e-05	0.033554	0.0115	0.033811	1.50797e-06	1.05541e-06	0.036443	0.021	0.0485886	8.14633e-05	5.55476e-05	0.037123
436	4	18000000	19000000	18039881	18994381	46	0.0114025	0.00694451	0.041289	0.026	0.0605814	8.86035e-05	6.44624e-05	0.042987	0.0295	0.0659895	8.81454e-05	5.37294e-05	0.039913	0.027	0.061986	9.36055e-05	7.56979e-05	0.040285	0.0285	0.0796672	0.317591	0.314842	0.039166	0.02	0.0533832	2.15566e-06	1.35165e-06	0.048696	0.049	0.102996	4.54202e-05	2.9355e-05	0.040602	0.0245	0.0552325	1.7888e-06	1.16094e-06	0.043147	0.0345	0.0761156	9.00696e-05	5.45752e-05	0.041129
437	4	19000000	20000000	19030118	19993580	43	0.00937851	0.00761244	0.034041	0.0135	0.0347434	7.27952e-05	4.97504e-05	0.035363	0.016	0.0416327	7.38757e-05	5.12571e-05	0.03362	0.012	0.0330117	7.31259e-05	3.95401e-05	0.031448	0.0055	0.0231165	0.249565	0.159911	0.030779	0.01	0.0261136	1.78666e-06	1.16e-06	0.040245	0.022	0.0541197	3.81715e-05	2.81218e-05	0.034196	0.0165	0.0401069	1.45902e-06	8.81175e-07	0.035158	0.0145	0.0397598	7.19957e-05	4.10458e-05	0.03283
438	4	20000000	21000000	20008174	20981658	51	0.0110196	0.00581277	0.039767	0.018	0.042541	8.95055e-05	5.8077e-05	0.04354	0.0295	0.0659416	9.19159e-05	7.12549e-05	0.041701	0.0245	0.0555513	8.96397e-05	6.67994e-05	0.038673	0.018	0.0432852	0.302276	0.169655	0.037247	0.0205	0.0549108	2.1003e-06	1.21269e-06	0.047333	0.0365	0.0775733	4.81877e-05	3.31383e-05	0.043244	0.0295	0.0675554	1.84014e-06	9.54595e-07	0.044378	0.031	0.068318	9.01589e-05	5.25334e-05	0.041168
439	4	21000000	22000000	21010031	21999941	50	0.0113402	0.00962786	0.040916	0.0265	0.0616149	8.59268e-05	5.31292e-05	0.041813	0.022	0.0508155	8.4485e-05	5.0299e-05	0.038259	0.0205	0.0463794	8.88828e-05	4.97763e-05	0.038235	0.0215	0.0526577	0.302185	0.203818	0.037162	0.0145	0.0352571	2.09312e-06	1.29382e-06	0.04721	0.047	0.0987396	4.53165e-05	5.45374e-05	0.04047	0.02	0.0463089	1.69436e-06	9.26313e-07	0.040764	0.023	0.0518999	8.62182e-05	4.66066e-05	0.039326
440	4	22000000	23000000	22035476	22995091	52	0.0114131	0.00612143	0.04112	0.0225	0.0519938	9.06847e-05	8.09572e-05	0.044206	0.029	0.0646907	8.84663e-05	4.74203e-05	0.040163	0.019	0.0439039	8.82224e-05	4.76576e-05	0.037959	0.016	0.0384563	0.307181	0.203009	0.037737	0.015	0.036707	2.13412e-06	1.14264e-06	0.048165	0.0395	0.0834993	4.58697e-05	2.76605e-05	0.040969	0.024	0.0539552	1.81319e-06	1.05502e-06	0.043671	0.031	0.0682668	9.01922e-05	6.20689e-05	0.04119
441	4	23000000	24000000	23007993	23965025	43	0.00987827	0.00584516	0.035739	0.017	0.040728	8.23e-05	5.76014e-05	0.039978	0.0265	0.0589385	7.95058e-05	4.75845e-05	0.036211	0.0155	0.0380254	7.88047e-05	4.77673e-05	0.033999	0.0145	0.0351462	0.263781	0.201152	0.032522	0.0115	0.0288864	1.94236e-06	3.23938e-06	0.043602	0.04	0.0847298	4.21548e-05	2.62536e-05	0.037745	0.0185	0.0433753	1.60851e-06	1.28987e-06	0.038738	0.023	0.0518758	7.84486e-05	4.867e-05	0.035732
442	4	24000000	25000000	24012373	24993918	54	0.0118515	0.00724901	0.042819	0.028	0.0660987	9.84068e-05	0.00010072	0.047733	0.0375	0.0838248	9.44741e-05	5.19004e-05	0.04289	0.024	0.0542242	9.321e-05	4.95535e-05	0.04023	0.018	0.0432548	0.313097	0.187269	0.0385	0.0165	0.0414071	2.22013e-06	1.11448e-06	0.050063	0.0515	0.109189	4.92419e-05	2.86971e-05	0.044256	0.03	0.0687946	1.91649e-06	1.07805e-06	0.046146	0.0355	0.0784434	9.39237e-05	5.0061e-05	0.042946
443	4	25000000	26000000	25002795	25975717	37	0.00761786	0.00467962	0.02753	0.009	0.0290133	6.29414e-05	3.92603e-05	0.030575	0.01	0.0352583	6.35845e-05	4.31313e-05	0.028977	0.0065	0.0280233	6.12533e-05	3.62327e-05	0.026384	0.0055	0.0231089	0.208488	0.128095	0.025657	0.004	0.0198672	1.5421e-06	1.42534e-06	0.034824	0.0175	0.0490564	3.34551e-05	2.29708e-05	0.02997	0.0125	0.0348695	1.29593e-06	8.16978e-07	0.031194	0.0155	0.0409029	6.35403e-05	4.56312e-05	0.029103
444	4	26000000	27000000	26010612	26981345	39	0.00969975	0.00845637	0.035126	0.0175	0.0415473	7.58393e-05	5.28471e-05	0.037042	0.0215	0.049899	7.65045e-05	5.74009e-05	0.034843	0.0225	0.0501513	7.06799e-05	4.1911e-05	0.030462	0.0085	0.0255886	0.237887	0.139027	0.029322	0.0075	0.022667	1.7183e-06	1.06017e-06	0.038707	0.027	0.0609269	3.97055e-05	3.02432e-05	0.035573	0.015	0.0378984	1.52835e-06	9.13726e-07	0.036814	0.018	0.0443425	7.27875e-05	4.22902e-05	0.033186
445	4	27000000	28000000	27010732	27984145	45	0.0103533	0.00692224	0.037366	0.022	0.0508644	8.27201e-05	5.87506e-05	0.040188	0.0215	0.0498765	8.03321e-05	5.10896e-05	0.036442	0.0175	0.0412605	7.97598e-05	6.81164e-05	0.034522	0.014	0.0341815	0.264648	0.161059	0.032604	0.01	0.0261034	1.92403e-06	1.29686e-06	0.043357	0.0305	0.0663654	4.15622e-05	2.26598e-05	0.037307	0.015	0.0378846	1.6352e-06	1.00477e-06	0.039481	0.02	0.047231	8.03452e-05	5.73298e-05	0.03669
446	4	28000000	29000000	28010461	28896262	37	0.00949196	0.00710167	0.034365	0.0195	0.0454824	7.38304e-05	5.05429e-05	0.035843	0.023	0.0524489	7.56486e-05	8.82907e-05	0.034209	0.0205	0.0463542	7.54426e-05	6.15189e-05	0.032602	0.014	0.0341653	0.252846	0.185944	0.03114	0.01	0.0260931	1.77866e-06	1.26713e-06	0.040165	0.025	0.0582582	3.78692e-05	2.7168e-05	0.03401	0.0165	0.0400913	1.5063e-06	1.39594e-06	0.036197	0.023	0.0518518	7.5881e-05	9.49863e-05	0.034653
447	4	29000000	30000000	29054319	29973345	23	0.00582585	0.00550545	0.021064	0.0105	0.030445	4.60744e-05	3.711e-05	0.022388	0.0085	0.0342526	4.62721e-05	4.14436e-05	0.021078	0.0085	0.0293003	4.64339e-05	4.83553e-05	0.020057	0.008	0.0250493	0.154603	0.129755	0.018971	0.006	0.0211451	1.13074e-06	1.06192e-06	0.025491	0.0145	0.0465092	2.39554e-05	2.44527e-05	0.021537	0.0125	0.0348577	9.38425e-07	7.96032e-07	0.022638	0.0095	0.0352926	4.57258e-05	4.94661e-05	0.020882
448	4	30000000	31000000	30014475	30995798	39	0.00856806	0.00550244	0.030968	0.0115	0.0316999	6.52895e-05	3.86584e-05	0.031802	0.0135	0.0385442	6.74901e-05	4.20655e-05	0.030564	0.009	0.0297161	6.7785e-05	4.75865e-05	0.029201	0.0115	0.0295131	0.226347	0.228831	0.027884	0.0085	0.0237659	1.56418e-06	8.7946e-07	0.035211	0.015	0.0468647	3.4607e-05	2.14367e-05	0.031071	0.0095	0.0319721	1.34863e-06	7.479e-07	0.032498	0.01	0.0356933	6.7117e-05	4.32149e-05	0.030647
449	4	31000000	32000000	31016550	31991755	43	0.00955379	0.0059607	0.034474	0.017	0.0407088	7.23561e-05	5.27131e-05	0.03509	0.017	0.042816	7.13248e-05	4.24545e-05	0.032253	0.012	0.0330003	7.45808e-05	5.14732e-05	0.032057	0.009	0.0261387	0.245147	0.144652	0.03025	0.0065	0.0215759	1.74417e-06	1.08339e-06	0.039386	0.0195	0.0511545	3.72092e-05	2.405e-05	0.033346	0.012	0.0343731	1.51628e-06	1.85562e-06	0.03658	0.015	0.0403517	7.49017e-05	4.61591e-05	0.034237
450	4	32000000	33000000	32010653	32995368	29	0.00742798	0.00601053	0.026846	0.0095	0.0294224	6.04276e-05	0.000188422	0.029224	0.013	0.0378909	6.03366e-05	5.17655e-05	0.027369	0.017	0.0402475	5.84099e-05	4.18897e-05	0.025211	0.0085	0.02558	0.196214	0.159287	0.024243	0.008	0.0231316	1.38225e-06	1.07757e-06	0.031165	0.0185	0.049967	3.15947e-05	2.93933e-05	0.028299	0.016	0.039215	1.207e-06	8.93222e-07	0.029151	0.0175	0.0435792	5.84403e-05	4.73126e-05	0.026672
451	4	33000000	34000000	33027069	33987400	47	0.0111301	0.00717578	0.040124	0.029	0.0685202	8.94372e-05	8.28949e-05	0.043534	0.0375	0.0837307	8.65296e-05	7.23697e-05	0.039315	0.0285	0.0671418	8.978e-05	6.32097e-05	0.038646	0.023	0.0575176	0.290859	0.161003	0.035934	0.0155	0.0381467	2.07884e-06	1.52314e-06	0.046908	0.041	0.0865854	4.46398e-05	2.85016e-05	0.040046	0.0265	0.0597503	1.78328e-06	1.2308e-06	0.042964	0.036	0.0792879	8.92848e-05	6.14055e-05	0.04067
452	4	34000000	35000000	34045171	34979927	42	0.00978946	0.00714576	0.03542	0.013	0.0339077	7.6024e-05	7.07715e-05	0.036824	0.014	0.0391929	7.52707e-05	4.24619e-05	0.034109	0.0115	0.0323017	7.56045e-05	4.59463e-05	0.032608	0.0105	0.0282118	0.253469	0.147786	0.031176	0.0105	0.0269788	1.81462e-06	1.27427e-06	0.040816	0.022	0.0541008	3.95991e-05	3.53439e-05	0.035442	0.017	0.0408179	1.52255e-06	1.13367e-06	0.036682	0.02	0.0472118	7.78817e-05	8.56052e-05	0.035426
453	4	35000000	36000000	35040673	35990573	43	0.0103379	0.0112766	0.037494	0.0195	0.0454569	7.7682e-05	4.14509e-05	0.037733	0.017	0.0428003	7.93067e-05	5.16819e-05	0.035878	0.023	0.0512979	8.11657e-05	4.70809e-05	0.035001	0.0175	0.042008	0.272655	0.197835	0.033471	0.014	0.0338983	1.90965e-06	1.0495e-06	0.043068	0.0315	0.0677601	4.11397e-05	2.48514e-05	0.036804	0.0225	0.0509621	1.59822e-06	1.37426e-06	0.038643	0.018	0.0443259	8.20366e-05	6.44664e-05	0.037383
454	4	36000000	37000000	36005505	36990307	37	0.00885412	0.00687832	0.032048	0.0095	0.0294129	6.87922e-05	4.04721e-05	0.033474	0.012	0.0369425	6.75289e-05	4.29135e-05	0.030574	0.006	0.0277674	7.00671e-05	5.66148e-05	0.030124	0.0135	0.0331629	0.231029	0.158073	0.028406	0.0095	0.0252544	1.69364e-06	1.15952e-06	0.038071	0.0255	0.0589063	3.53371e-05	2.33839e-05	0.031583	0.0095	0.0319618	1.37741e-06	1.01981e-06	0.033228	0.0115	0.0368328	6.79034e-05	3.60163e-05	0.031005
455	4	37000000	38000000	37032419	37982226	44	0.0104473	0.00735294	0.037808	0.0275	0.0644319	8.05639e-05	5.70682e-05	0.039148	0.0235	0.0533283	7.82025e-05	4.62315e-05	0.035477	0.016	0.03857	8.09007e-05	6.01551e-05	0.03491	0.016	0.0384343	0.269534	0.196435	0.033097	0.012	0.0299764	1.91412e-06	1.16348e-06	0.043076	0.0325	0.0697117	4.12808e-05	2.47261e-05	0.036938	0.0225	0.0509334	1.60986e-06	1.02342e-06	0.038893	0.025	0.0562498	8.18735e-05	5.2701e-05	0.037293
456	4	38000000	39000000	38004556	38987107	46	0.011717	0.00746795	0.042445	0.033	0.0825194	9.71716e-05	6.85556e-05	0.047098	0.0425	0.0984783	9.54843e-05	5.69783e-05	0.043348	0.034	0.0806078	9.38703e-05	7.27702e-05	0.04038	0.026	0.0699299	0.318669	0.198633	0.039145	0.026	0.0803849	2.25933e-06	1.44713e-06	0.05092	0.0605	0.132605	4.9206e-05	2.92763e-05	0.04406	0.0385	0.090755	1.91398e-06	1.14325e-06	0.046087	0.0405	0.0906313	9.49355e-05	6.00391e-05	0.043333
457	4	39000000	40000000	39007250	39998279	36	0.00839494	0.0083616	0.030273	0.012	0.0323862	6.93716e-05	5.81549e-05	0.03382	0.021	0.0488759	7.16391e-05	0.000134488	0.03251	0.0175	0.0412417	6.69059e-05	4.63608e-05	0.02883	0.012	0.0302723	0.221946	0.151979	0.027356	0.01	0.0260829	1.58896e-06	9.86805e-07	0.035839	0.0225	0.0549439	3.60941e-05	2.60983e-05	0.032337	0.0165	0.0400757	1.41483e-06	1.09622e-06	0.034069	0.0215	0.0493757	6.71864e-05	4.74035e-05	0.030634
458	4	40000000	41000000	40002914	40985350	42	0.00987575	0.00651151	0.035756	0.017	0.0406897	7.65644e-05	4.87053e-05	0.037175	0.0195	0.0464825	7.39585e-05	4.70397e-05	0.033584	0.0145	0.036601	7.75179e-05	4.8409e-05	0.033393	0.0145	0.0351289	0.268207	0.236623	0.032932	0.0125	0.0308926	1.84518e-06	1.51974e-06	0.041618	0.0275	0.0617487	3.93292e-05	2.48016e-05	0.03524	0.0175	0.0416953	1.52698e-06	1.00391e-06	0.03675	0.022	0.0502857	8.12892e-05	6.31715e-05	0.037121
459	4	41000000	42000000	41012536	41975538	38	0.00865437	0.00838666	0.031309	0.0155	0.0380104	6.90181e-05	6.266e-05	0.033582	0.014	0.0391797	6.59192e-05	4.20327e-05	0.029866	0.013	0.0341403	6.83649e-05	4.8679e-05	0.029466	0.01	0.027563	0.237036	0.171621	0.029255	0.0115	0.0288733	1.61626e-06	1.15905e-06	0.036478	0.0245	0.0574111	3.70552e-05	3.14e-05	0.033101	0.02	0.0462866	1.4255e-06	1.02957e-06	0.03426	0.019	0.0456747	6.77427e-05	4.62173e-05	0.031004
460	4	42000000	43000000	42001110	42991640	35	0.00838931	0.00660602	0.030378	0.01	0.0299078	6.68785e-05	4.35895e-05	0.032549	0.0155	0.0409641	6.73112e-05	4.38032e-05	0.030547	0.0165	0.0393783	6.61966e-05	4.79319e-05	0.028453	0.0105	0.0282015	0.223215	0.154829	0.027464	0.0095	0.0252449	1.60418e-06	2.37283e-06	0.036201	0.0155	0.0472669	3.50529e-05	2.32386e-05	0.031491	0.0135	0.0358471	1.36448e-06	8.63853e-07	0.032989	0.017	0.0427381	6.79887e-05	4.66113e-05	0.030899
461	4	43000000	44000000	43014167	43988798	34	0.00788581	0.00556088	0.028546	0.011	0.031132	6.45256e-05	4.43111e-05	0.031363	0.0135	0.0385313	6.37325e-05	4.24824e-05	0.028885	0.0115	0.0322908	6.22937e-05	5.13157e-05	0.026811	0.01	0.0275532	0.207927	0.163017	0.025589	0.0075	0.0226593	1.4555e-06	1.14684e-06	0.032788	0.0145	0.0464945	3.33051e-05	2.87974e-05	0.029678	0.013	0.0353529	1.28984e-06	9.43868e-07	0.03103	0.015	0.040338	6.16875e-05	4.32027e-05	0.028183
462	4	44000000	45000000	44001849	44928451	40	0.00928041	0.00596801	0.033474	0.018	0.0425196	7.34218e-05	9.96644e-05	0.035547	0.0165	0.0421717	7.39715e-05	4.46984e-05	0.033698	0.014	0.0356295	7.19796e-05	4.20403e-05	0.030953	0.009	0.0261298	0.240046	0.155466	0.029465	0.008	0.0231237	1.73609e-06	1.35839e-06	0.039117	0.02	0.0515953	3.90733e-05	2.66224e-05	0.034981	0.0175	0.0416782	1.50997e-06	9.88188e-07	0.036412	0.0185	0.0448966	7.43895e-05	5.61839e-05	0.03396
463	4	45000000	46000000	45005168	45987336	44	0.010953	0.00784073	0.039611	0.026	0.0605252	8.56876e-05	5.91027e-05	0.041637	0.035	0.0774788	8.51078e-05	6.50048e-05	0.038611	0.027	0.0619287	8.54339e-05	5.45512e-05	0.036873	0.0195	0.0464409	0.293798	0.187493	0.036061	0.0195	0.0516447	2.04703e-06	1.33824e-06	0.046236	0.042	0.0883523	4.42479e-05	2.86582e-05	0.039711	0.0305	0.0698904	1.68703e-06	9.71311e-07	0.04069	0.0235	0.0531143	8.46481e-05	4.88996e-05	0.038637
464	4	46000000	47000000	46023834	46989439	35	0.00779864	0.00507733	0.028127	0.012	0.032375	6.44981e-05	4.26383e-05	0.031327	0.0135	0.0385185	6.65069e-05	5.6062e-05	0.030261	0.018	0.0420041	6.25325e-05	4.09178e-05	0.026994	0.009	0.026121	0.200283	0.119316	0.024597	0.0035	0.0196548	1.47215e-06	1.02612e-06	0.033215	0.0155	0.0472519	3.23933e-05	1.92069e-05	0.028993	0.009	0.0315534	1.27339e-06	7.86279e-07	0.030645	0.012	0.037359	6.20883e-05	4.02223e-05	0.028355
465	4	47000000	48000000	47014916	47950345	48	0.011076	0.00751385	0.039957	0.0225	0.0519572	8.73804e-05	6.38357e-05	0.042379	0.027	0.0601103	8.59579e-05	5.91716e-05	0.03902	0.023	0.0512649	8.735e-05	6.93142e-05	0.037769	0.018	0.0432245	0.29313	0.184995	0.036046	0.0165	0.0413726	2.07301e-06	1.5114e-06	0.046725	0.041	0.0865217	4.60622e-05	2.97253e-05	0.041345	0.0305	0.0698203	1.72249e-06	1.03697e-06	0.04152	0.027	0.0603313	8.60286e-05	5.15999e-05	0.03921
466	4	48000000	49000000	48001522	48996098	34	0.00791345	0.0062421	0.028528	0.0105	0.030435	6.65231e-05	0.000128602	0.032221	0.0125	0.0374361	6.37413e-05	4.51677e-05	0.028758	0.0105	0.0312281	6.37881e-05	5.90166e-05	0.027471	0.0055	0.0231013	0.211085	0.173728	0.026023	0.0065	0.0215687	1.54586e-06	1.15994e-06	0.034928	0.025	0.058236	3.36769e-05	2.53438e-05	0.030271	0.012	0.0343617	1.32908e-06	1.53489e-06	0.03203	0.0145	0.0397464	6.4262e-05	4.33107e-05	0.029394
467	4	49000000	50000000	49018589	49961918	50	0.0108439	0.00621559	0.039112	0.0155	0.0379943	8.71336e-05	4.86652e-05	0.042418	0.029	0.0646456	8.68059e-05	7.18754e-05	0.039206	0.023	0.0512319	8.48264e-05	5.47789e-05	0.036632	0.0165	0.039763	0.279492	0.143112	0.034449	0.0095	0.0252354	2.09911e-06	1.45858e-06	0.047376	0.0395	0.0834419	4.39476e-05	2.26973e-05	0.039404	0.018	0.0426228	1.77017e-06	1.49666e-06	0.042652	0.026	0.0580306	8.58455e-05	4.66998e-05	0.03916
468	4	50000000	51000000	50003637	50979233	44	0.00936423	0.00711053	0.033834	0.0165	0.0395396	7.76188e-05	6.08196e-05	0.037775	0.0215	0.049854	7.44077e-05	4.26098e-05	0.033867	0.015	0.037203	7.54834e-05	5.70174e-05	0.032618	0.016	0.0384123	0.253487	0.158612	0.031103	0.012	0.029962	1.75343e-06	1.15091e-06	0.039477	0.0225	0.0549243	3.97283e-05	2.49575e-05	0.035506	0.0215	0.0488544	1.57307e-06	1.15629e-06	0.037839	0.017	0.0427228	7.29131e-05	4.40844e-05	0.033292
469	4	51000000	52000000	51011959	51958095	35	0.00747563	0.00521378	0.02704	0.0125	0.0331266	5.98398e-05	5.20664e-05	0.029158	0.011	0.0360826	5.89248e-05	4.69562e-05	0.026639	0.009	0.0297065	5.94031e-05	4.29327e-05	0.025681	0.011	0.0288691	0.198013	0.153088	0.024295	0.008	0.0231158	1.43981e-06	1.08158e-06	0.032406	0.0165	0.0479306	3.24842e-05	2.97211e-05	0.029223	0.0155	0.0384954	1.21565e-06	9.4916e-07	0.02932	0.015	0.0403243	5.89124e-05	4.38497e-05	0.026961
470	4	52000000	53000000	52001133	52968519	42	0.0105312	0.00933998	0.037999	0.0265	0.0615561	7.85177e-05	4.91846e-05	0.038077	0.0245	0.0550066	7.88426e-05	5.47716e-05	0.03572	0.0205	0.0463291	8.17776e-05	5.71366e-05	0.035248	0.0205	0.0492027	0.268701	0.165251	0.03294	0.0135	0.0328142	1.93098e-06	1.96938e-06	0.043492	0.026	0.0595243	4.10201e-05	2.93296e-05	0.036756	0.018	0.0426047	1.62105e-06	1.05446e-06	0.038977	0.0245	0.0552267	8.18503e-05	5.28084e-05	0.037268
471	4	53000000	54000000	53003395	53972925	46	0.0105706	0.00822356	0.03807	0.0215	0.0497024	8.45453e-05	5.30821e-05	0.041133	0.0305	0.0680299	8.28243e-05	4.67464e-05	0.037668	0.022	0.0491616	8.39804e-05	7.23741e-05	0.036176	0.015	0.0361468	0.275283	0.169995	0.033945	0.0095	0.0252259	1.94857e-06	1.10081e-06	0.043989	0.0315	0.0677282	4.34403e-05	2.46723e-05	0.038966	0.0175	0.0416611	1.67058e-06	1.04836e-06	0.040088	0.0285	0.063455	8.45045e-05	0.000105373	0.038601
472	4	54000000	55000000	54019025	54993341	29	0.00678855	0.00475447	0.024544	0.0055	0.0269012	5.55445e-05	4.44894e-05	0.027031	0.015	0.0402741	5.57058e-05	4.49823e-05	0.025279	0.009	0.0296969	5.42957e-05	3.6074e-05	0.023461	0.008	0.0250411	0.176855	0.122845	0.021783	0.0055	0.0207221	1.28494e-06	1.03194e-06	0.028964	0.0105	0.0440463	2.83247e-05	2.0806e-05	0.025344	0.007	0.0302687	1.0792e-06	7.12281e-07	0.026014	0.0065	0.033769	5.50818e-05	3.93917e-05	0.025157
473	4	55000000	56000000	55031477	55951139	33	0.00710211	0.00437264	0.025722	0.0075	0.0279825	6.08443e-05	7.64622e-05	0.02947	0.0115	0.0365021	5.71915e-05	3.81797e-05	0.025876	0.0065	0.0280141	5.58716e-05	3.98318e-05	0.024151	0.005	0.022801	0.189947	0.115519	0.023335	0.003	0.0194675	1.3306e-06	8.45691e-07	0.030023	0.011	0.0443618	3.0351e-05	2.03763e-05	0.027081	0.0075	0.0304262	1.16671e-06	8.83744e-07	0.02813	0.007	0.034019	5.59424e-05	3.26236e-05	0.025508
474	4	56000000	57000000	56020606	56992751	42	0.00990944	0.0065408	0.035758	0.0205	0.0475244	7.87281e-05	5.11043e-05	0.038163	0.026	0.0578939	7.71435e-05	5.08059e-05	0.034964	0.014	0.0356162	7.90218e-05	5.07394e-05	0.034063	0.0125	0.0311027	0.26188	0.200597	0.032279	0.018	0.04624	1.87613e-06	1.57081e-06	0.04217	0.0335	0.071909	4.05276e-05	2.43046e-05	0.036284	0.017	0.0408016	1.59403e-06	9.29648e-07	0.038475	0.025	0.0562197	7.93151e-05	5.9337e-05	0.036276
475	4	57000000	58000000	57013997	57985447	45	0.011826	0.00954339	0.042764	0.036	0.0953327	9.41096e-05	6.29985e-05	0.045783	0.0395	0.0890693	9.64932e-05	6.67465e-05	0.043657	0.0405	0.108455	9.25495e-05	6.76015e-05	0.039907	0.0225	0.0559636	0.30147	0.194464	0.037113	0.019	0.0495981	2.12622e-06	1.33509e-06	0.047919	0.044	0.0921404	4.82077e-05	2.93134e-05	0.043314	0.0355	0.0814625	1.81949e-06	1.01596e-06	0.043848	0.0325	0.0715921	9.03853e-05	5.77294e-05	0.041225
476	4	58000000	59000000	58032022	58969937	42	0.0105588	0.00876818	0.038169	0.026	0.0604692	8.50967e-05	6.15335e-05	0.041409	0.0385	0.0864881	8.80239e-05	6.77847e-05	0.039884	0.0355	0.0868038	8.36433e-05	5.51204e-05	0.03609	0.0255	0.0675689	0.27256	0.174922	0.033499	0.0165	0.0413382	2.00752e-06	1.39303e-06	0.045226	0.049	0.102891	4.44866e-05	3.16194e-05	0.039628	0.0325	0.0744661	1.72811e-06	1.18438e-06	0.041654	0.035	0.0774723	8.32093e-05	6.33415e-05	0.037975
477	4	59000000	60000000	59041327	59976143	49	0.0118115	0.00738458	0.042691	0.0305	0.0729471	9.0797e-05	4.81885e-05	0.044087	0.031	0.0685	9.27724e-05	5.57695e-05	0.042141	0.0285	0.0670689	9.45029e-05	7.90395e-05	0.040694	0.0245	0.0631991	0.31146	0.258024	0.038533	0.0155	0.0381194	2.1986e-06	1.27301e-06	0.049563	0.049	0.102786	4.88617e-05	3.16753e-05	0.043837	0.03	0.0687275	1.92934e-06	1.1258e-06	0.046579	0.0495	0.116664	9.6879e-05	9.53412e-05	0.044277
478	4	60000000	61000000	60014632	60988302	47	0.0113805	0.00714385	0.04129	0.0365	0.097707	0.000100012	0.000156011	0.048582	0.0515	0.129363	9.69542e-05	8.04666e-05	0.043999	0.0465	0.137175	9.06098e-05	5.88344e-05	0.039078	0.023	0.0574502	0.306155	0.288276	0.037709	0.025	0.0754495	2.19095e-06	2.87152e-06	0.049445	0.055	0.119428	4.94817e-05	3.80469e-05	0.044306	0.042	0.102796	1.87654e-06	1.12603e-06	0.045104	0.0455	0.104353	9.14562e-05	6.31717e-05	0.041752
479	4	61000000	62000000	61002617	61979999	40	0.0088166	0.00990134	0.031729	0.0225	0.0519207	7.31283e-05	7.76321e-05	0.035723	0.0385	0.0863849	7.33592e-05	6.16134e-05	0.033426	0.036	0.0881924	7.01537e-05	6.01018e-05	0.030269	0.0185	0.0444786	0.22793	0.18252	0.028051	0.016	0.0396334	1.67974e-06	1.60546e-06	0.037987	0.045	0.0936049	3.76029e-05	2.92586e-05	0.033748	0.0305	0.0697504	1.42181e-06	1.18252e-06	0.034158	0.029	0.0645254	6.88318e-05	6.93185e-05	0.031282
480	4	62000000	63000000	62004587	62979611	46	0.0110943	0.00820993	0.040135	0.0315	0.0765244	8.85624e-05	6.46135e-05	0.042972	0.0415	0.0957106	9.05793e-05	6.7e-05	0.041146	0.0385	0.0997361	8.79065e-05	6.12349e-05	0.037995	0.026	0.0698118	0.290363	0.200483	0.035888	0.0185	0.048121	2.0896e-06	1.48053e-06	0.047093	0.054	0.115945	4.60898e-05	3.45225e-05	0.041248	0.0365	0.0847676	1.80689e-06	1.30089e-06	0.043703	0.0505	0.121562	8.96462e-05	8.88334e-05	0.04106
481	4	63000000	64000000	63012208	63988746	45	0.0103204	0.00774373	0.037315	0.0205	0.0474958	8.31249e-05	5.40048e-05	0.040312	0.0325	0.0712753	8.25678e-05	5.19276e-05	0.037541	0.0235	0.0525935	7.91714e-05	4.54839e-05	0.034121	0.0135	0.0331479	0.262783	0.178245	0.032302	0.009	0.0244902	1.91946e-06	1.28198e-06	0.043268	0.037	0.0783754	4.2266e-05	2.6251e-05	0.037935	0.0245	0.0551966	1.66432e-06	9.86538e-07	0.039968	0.026	0.057998	7.87281e-05	4.57136e-05	0.03591
482	4	64000000	65000000	64020474	64979970	42	0.00953754	0.00545117	0.03453	0.0135	0.0347302	8.02593e-05	4.91662e-05	0.03901	0.0185	0.0448287	7.91206e-05	4.56921e-05	0.035816	0.0195	0.0447523	7.73786e-05	4.90577e-05	0.033374	0.0155	0.0371619	0.266911	0.188571	0.032959	0.015	0.0366825	1.84447e-06	1.44924e-06	0.041533	0.025	0.0582138	4.1046e-05	2.2729e-05	0.036791	0.017	0.0407854	1.66174e-06	1.26316e-06	0.039987	0.0285	0.0634131	7.65686e-05	4.63474e-05	0.034982
483	4	65000000	66000000	65016218	65999968	39	0.00890045	0.00692851	0.032136	0.0125	0.0331148	6.86363e-05	4.47337e-05	0.033394	0.013	0.0378785	7.00708e-05	5.08982e-05	0.031858	0.0155	0.0380099	6.92531e-05	4.33921e-05	0.029822	0.013	0.0320151	0.22875	0.150421	0.028189	0.01	0.0260727	1.66011e-06	1.0167e-06	0.037431	0.0235	0.0562437	3.53839e-05	2.19016e-05	0.031671	0.014	0.0365552	1.39813e-06	1.04174e-06	0.033671	0.018	0.0443092	7.02956e-05	5.04649e-05	0.032133
484	4	66000000	67000000	66013467	66981555	40	0.00740144	0.0046484	0.02676	0.007	0.0276866	6.30381e-05	4.97107e-05	0.030603	0.014	0.0391664	6.21367e-05	5.77063e-05	0.028202	0.0065	0.0280049	5.96181e-05	3.88673e-05	0.025708	0.0075	0.0245504	0.202925	0.150215	0.024987	0.0075	0.0226516	1.46032e-06	1.22117e-06	0.033024	0.0175	0.0490406	3.10548e-05	1.88729e-05	0.027898	0.0065	0.0300311	1.27029e-06	1.36789e-06	0.030741	0.0135	0.0386571	5.95232e-05	3.51497e-05	0.027159
485	4	67000000	68000000	67007178	67980140	37	0.00790193	0.00503408	0.028583	0.007	0.0276776	6.43682e-05	4.71623e-05	0.031365	0.0105	0.0356794	6.66644e-05	6.84231e-05	0.030425	0.0135	0.0349568	6.4822e-05	4.76177e-05	0.027881	0.007	0.0241955	0.209591	0.123866	0.025835	0.005	0.0204058	1.55143e-06	1.34063e-06	0.03498	0.016	0.0476584	3.33722e-05	2.0115e-05	0.030014	0.01	0.0324184	1.47312e-06	5.44597e-06	0.035268	0.0155	0.0408889	6.45229e-05	3.77645e-05	0.029494
486	4	68000000	69000000	68001266	68976979	29	0.00662595	0.00441983	0.023982	0.005	0.0267051	5.50111e-05	3.90198e-05	0.026699	0.0085	0.0342415	5.51584e-05	4.20605e-05	0.024994	0.01	0.0307208	5.37155e-05	4.67382e-05	0.023165	0.008	0.0250328	0.178809	0.172099	0.022016	0.004	0.0198605	1.33575e-06	1.68632e-06	0.030219	0.017	0.0484953	2.858e-05	2.00344e-05	0.025619	0.0085	0.0312209	1.14677e-06	1.19658e-06	0.027731	0.011	0.0363636	5.43315e-05	3.55886e-05	0.02482
487	4	69000000	70000000	69041087	69997905	47	0.0119125	0.00755904	0.043205	0.0375	0.101988	0.000101965	8.66268e-05	0.049594	0.0525	0.133991	9.72516e-05	7.22258e-05	0.044116	0.0335	0.0793043	9.50956e-05	9.79388e-05	0.040994	0.0245	0.0631107	0.307761	0.189465	0.037869	0.021	0.0567227	2.2086e-06	1.37476e-06	0.049885	0.0545	0.117489	5.07965e-05	3.34825e-05	0.045662	0.046	0.123377	1.94606e-06	1.14492e-06	0.046745	0.045	0.102986	9.33338e-05	6.16422e-05	0.042559
488	4	70000000	71000000	70045272	70981392	49	0.0104289	0.00733271	0.037584	0.0165	0.0395219	8.33568e-05	4.71746e-05	0.040523	0.024	0.0541361	8.34512e-05	5.37173e-05	0.03792	0.0195	0.0447293	8.26531e-05	7.21335e-05	0.035573	0.0145	0.0351116	0.276914	0.163678	0.034091	0.014	0.0338787	1.94402e-06	1.6829e-06	0.043708	0.03	0.0653876	4.52388e-05	4.08537e-05	0.040389	0.023	0.0518681	1.73001e-06	1.06154e-06	0.041639	0.029	0.0644815	8.05797e-05	4.79709e-05	0.036762
489	4	71000000	72000000	71005227	71976781	53	0.0112099	0.00681007	0.040474	0.0175	0.0415272	9.28674e-05	0.000115416	0.045034	0.0315	0.0695738	9.33967e-05	6.0671e-05	0.042461	0.0285	0.0669962	9.17326e-05	7.96263e-05	0.039503	0.021	0.0509633	0.296049	0.173639	0.036539	0.015	0.036658	2.09066e-06	1.16764e-06	0.047153	0.031	0.0670699	4.63031e-05	2.43141e-05	0.041518	0.021	0.047985	1.7904e-06	9.52401e-07	0.043058	0.0235	0.0530886	8.99408e-05	7.685e-05	0.040976
490	4	72000000	73000000	72010013	72980460	32	0.00747712	0.00574941	0.027047	0.0115	0.0316892	6.05829e-05	5.3508e-05	0.029442	0.0145	0.0397267	6.10095e-05	5.0639e-05	0.02764	0.0125	0.0333882	5.82179e-05	3.90273e-05	0.025081	0.005	0.0227934	0.19546	0.185914	0.023998	0.0075	0.0226439	1.40668e-06	1.04625e-06	0.031662	0.015	0.0468498	3.16884e-05	2.46909e-05	0.028415	0.014	0.0365425	1.24026e-06	1.34542e-06	0.030008	0.0115	0.0368209	5.87477e-05	4.35061e-05	0.02683
491	4	73000000	74000000	73014623	73992380	55	0.0126221	0.0192944	0.045958	0.0285	0.0670525	9.54615e-05	4.95287e-05	0.046428	0.0365	0.0806357	9.73823e-05	7.55577e-05	0.044259	0.029	0.0687224	9.73301e-05	6.3147e-05	0.041901	0.027	0.0738779	0.31578	0.182085	0.039052	0.0225	0.0627956	2.2723e-06	1.40445e-06	0.051318	0.0525	0.1122	4.98514e-05	2.66679e-05	0.044646	0.029	0.0661357	1.97748e-06	1.28164e-06	0.047725	0.039	0.0867394	9.56063e-05	5.11883e-05	0.043678
492	4	74000000	75000000	74023593	74986579	40	0.00895451	0.00914794	0.032496	0.0105	0.0304251	7.25122e-05	5.24613e-05	0.035287	0.0185	0.0448114	6.93417e-05	3.9921e-05	0.031509	0.0105	0.0312177	7.08361e-05	6.81487e-05	0.03068	0.014	0.0341492	0.235972	0.169795	0.02907	0.01	0.0260625	1.66982e-06	1.20687e-06	0.037617	0.021	0.0528179	3.72787e-05	3.34301e-05	0.033392	0.0165	0.0400601	1.42467e-06	9.49509e-07	0.034358	0.0175	0.0435632	7.24974e-05	5.28279e-05	0.033048
493	4	75000000	76000000	75006995	75994815	40	0.00892523	0.00575211	0.032313	0.0155	0.0379781	7.05601e-05	4.13697e-05	0.0343	0.0135	0.0385056	7.17898e-05	6.08133e-05	0.032648	0.016	0.0385541	7.05761e-05	4.19275e-05	0.030373	0.0095	0.0269797	0.244067	0.299145	0.029958	0.011	0.0279399	1.7175e-06	1.04575e-06	0.038713	0.0265	0.0601329	3.78369e-05	3.11003e-05	0.034003	0.0115	0.0337998	1.48531e-06	9.26644e-07	0.035702	0.0205	0.047851	7.17186e-05	5.88824e-05	0.032813
494	4	76000000	77000000	76027943	76984751	36	0.00768374	0.00514729	0.027708	0.0095	0.0294035	5.90917e-05	3.70114e-05	0.028769	0.009	0.0346189	5.99664e-05	3.89729e-05	0.027097	0.006	0.0277582	6.07053e-05	4.22998e-05	0.026158	0.007	0.0241876	0.198652	0.113333	0.024405	0.0035	0.0196481	1.37789e-06	7.49798e-07	0.031033	0.0065	0.0426204	3.06006e-05	2.21394e-05	0.027372	0.0105	0.0329386	1.18648e-06	7.07914e-07	0.02866	0.01	0.0356818	5.96376e-05	3.72069e-05	0.027265
495	4	77000000	78000000	77016647	77979197	42	0.0101589	0.00670199	0.036709	0.0155	0.037962	7.89193e-05	5.49205e-05	0.038284	0.0235	0.0533017	8.11784e-05	8.068e-05	0.037018	0.017	0.04023	8.14666e-05	5.52242e-05	0.035082	0.0145	0.0350943	0.28347	0.342748	0.034884	0.0145	0.0352352	1.88285e-06	1.06785e-06	0.04244	0.0265	0.0601091	4.13671e-05	2.77121e-05	0.037008	0.0175	0.0416441	1.62518e-06	9.61794e-07	0.039146	0.027	0.0602949	8.27176e-05	5.37416e-05	0.037755
496	4	78000000	79000000	78046476	78984643	38	0.00939091	0.00707736	0.033878	0.014	0.0356294	7.24053e-05	4.54177e-05	0.035229	0.0175	0.0434327	7.2131e-05	4.51547e-05	0.032712	0.0165	0.0393616	7.10235e-05	4.19418e-05	0.030587	0.008	0.0250246	0.238656	0.150385	0.029383	0.0065	0.0215616	1.73405e-06	1.40524e-06	0.039083	0.027	0.0609024	3.77998e-05	2.55962e-05	0.033958	0.018	0.0425866	1.46124e-06	8.95929e-07	0.035222	0.017	0.0427075	7.22892e-05	5.33281e-05	0.032978
497	4	79000000	80000000	79009977	79973860	32	0.00863513	0.00564244	0.031153	0.0125	0.033103	6.72906e-05	7.21666e-05	0.032759	0.0175	0.0434166	6.8555e-05	7.87979e-05	0.031087	0.0165	0.039345	7.05699e-05	7.15816e-05	0.030556	0.0165	0.0397388	0.228371	0.156623	0.028143	0.0085	0.0237575	1.65448e-06	1.21205e-06	0.037306	0.031	0.0670388	3.51302e-05	2.74409e-05	0.031446	0.0165	0.0400446	1.35014e-06	9.47428e-07	0.032564	0.018	0.0442926	6.93689e-05	4.60964e-05	0.0316
498	4	80000000	81000000	80002392	80985053	43	0.010567	0.00671446	0.038113	0.019	0.0443831	8.4144e-05	5.69313e-05	0.040957	0.025	0.0559737	8.25125e-05	5.588e-05	0.037587	0.0245	0.0555094	8.59477e-05	5.5658e-05	0.037121	0.021	0.0509156	0.282513	0.17256	0.034915	0.0145	0.0352134	2.00623e-06	1.21883e-06	0.045133	0.039	0.0824853	4.27312e-05	2.48474e-05	0.038353	0.018	0.0425686	1.71743e-06	1.61645e-06	0.04137	0.024	0.0543599	8.53155e-05	5.2594e-05	0.039078
499	4	81000000	82000000	81003441	81999034	55	0.0130342	0.00693725	0.047195	0.0295	0.0698257	0.000103831	5.77282e-05	0.050441	0.039	0.08775	0.000102106	4.94003e-05	0.046185	0.0275	0.0632845	0.000103257	5.75559e-05	0.044507	0.024	0.0606282	0.352696	0.287717	0.043335	0.024	0.0693127	2.43407e-06	1.23211e-06	0.054821	0.0455	0.0948915	5.38813e-05	3.45369e-05	0.048375	0.04	0.0955356	2.15135e-06	1.75803e-06	0.051801	0.048	0.111453	0.000100121	4.51341e-05	0.045757
500	4	82000000	83000000	82013954	82937013	43	0.00974951	0.00976906	0.035098	0.012	0.0323638	7.52282e-05	4.52639e-05	0.03663	0.0175	0.0434004	7.70135e-05	5.24309e-05	0.034913	0.017	0.0402124	7.5919e-05	4.16479e-05	0.032667	0.009	0.0261122	0.252194	0.14756	0.031052	0.0105	0.0269678	1.80548e-06	1.0717e-06	0.040684	0.0235	0.0562232	3.93701e-05	2.28113e-05	0.035242	0.0135	0.0358349	1.50481e-06	8.56898e-07	0.036142	0.015	0.0403106	7.39722e-05	4.02179e-05	0.033687
501	4	83000000	84000000	83000740	83995196	45	0.0104056	0.0058372	0.037618	0.014	0.0356155	8.25754e-05	5.36967e-05	0.040141	0.0215	0.0498316	8.35977e-05	5.13602e-05	0.037986	0.0265	0.0604427	8.39093e-05	9.53854e-05	0.036172	0.014	0.0341331	0.277167	0.149029	0.034112	0.009	0.0244814	1.9528e-06	1.1708e-06	0.044003	0.032	0.0687328	4.47769e-05	2.84027e-05	0.040069	0.025	0.0565646	1.68975e-06	9.85196e-07	0.04071	0.0265	0.0592357	8.14638e-05	4.72559e-05	0.037173
502	4	84000000	85000000	84001757	84978426	49	0.0116797	0.0100767	0.042224	0.021	0.0486413	8.94208e-05	5.23681e-05	0.043393	0.028	0.0622994	8.7726e-05	4.77103e-05	0.039807	0.021	0.0471998	9.0928e-05	5.68166e-05	0.039205	0.018	0.0431942	0.303378	0.171828	0.037328	0.0145	0.0351916	2.18766e-06	1.39411e-06	0.049281	0.039	0.0824298	4.60633e-05	2.52585e-05	0.04133	0.0215	0.0488288	1.80696e-06	1.12316e-06	0.043444	0.0265	0.0592011	9.20762e-05	5.90955e-05	0.042148
503	4	85000000	86000000	85008727	85968886	46	0.0101895	0.00564069	0.036823	0.016	0.0387823	8.13238e-05	4.6972e-05	0.039529	0.0205	0.0481062	8.13464e-05	4.34891e-05	0.036863	0.0155	0.0379945	8.2155e-05	5.69839e-05	0.035414	0.015	0.0361282	0.268153	0.16406	0.033022	0.0125	0.0308771	1.92222e-06	1.21902e-06	0.043351	0.031	0.0670078	4.199e-05	2.77232e-05	0.037627	0.0175	0.041627	1.66808e-06	9.39083e-07	0.040161	0.0275	0.0614904	8.07667e-05	4.45841e-05	0.0369
504	4	86000000	87000000	86000178	86984044	44	0.00953257	0.00546097	0.034478	0.0135	0.0347171	7.42469e-05	4.6939e-05	0.036042	0.016	0.0416178	7.56559e-05	4.12453e-05	0.034234	0.012	0.0329889	7.6534e-05	4.52918e-05	0.032989	0.0105	0.0281912	0.250767	0.134488	0.030761	0.01	0.0260523	1.79611e-06	1.01216e-06	0.040536	0.023	0.0556567	3.99687e-05	2.40525e-05	0.035752	0.012	0.0343502	1.51418e-06	9.60692e-07	0.036337	0.0135	0.0386443	7.67852e-05	5.25595e-05	0.035045
505	4	87000000	88000000	87009912	87982489	33	0.00744268	0.00502751	0.026915	0.008	0.0282987	5.58925e-05	3.40126e-05	0.027129	0.007	0.0335421	5.69766e-05	4.22401e-05	0.025832	0.005	0.0273742	5.89465e-05	3.5648e-05	0.025465	0.0075	0.0245424	0.200317	0.145169	0.024568	0.005	0.020399	1.39735e-06	9.04275e-07	0.03151	0.01	0.0437465	3.01324e-05	2.21354e-05	0.027157	0.008	0.0308208	1.20659e-06	8.67747e-07	0.029204	0.0105	0.0360159	5.8181e-05	3.33795e-05	0.026612
506	4	88000000	89000000	88044184	88999610	39	0.00861653	0.00568474	0.031094	0.0125	0.0330913	7.26324e-05	5.45718e-05	0.035395	0.0205	0.0480857	7.18506e-05	4.77875e-05	0.032586	0.0145	0.0365868	6.89703e-05	4.12957e-05	0.02971	0.008	0.0250164	0.235266	0.159272	0.028971	0.009	0.0244725	1.6417e-06	1.04989e-06	0.037056	0.022	0.054082	3.76917e-05	2.65764e-05	0.033842	0.0205	0.047152	1.43193e-06	8.58123e-07	0.034499	0.019	0.0456569	6.87959e-05	4.84637e-05	0.03138
507	4	89000000	90000000	89008256	89991789	52	0.0123867	0.006574	0.044759	0.03	0.0711164	0.000103812	6.13235e-05	0.050487	0.057	0.154171	0.00010394	6.87783e-05	0.047081	0.042	0.114356	0.000101818	6.95908e-05	0.04373	0.033	0.0993791	0.336957	0.182296	0.041453	0.028	0.09105	2.35858e-06	1.5009e-06	0.0531	0.0665	0.1535	5.4441e-05	3.71096e-05	0.048789	0.049	0.137929	2.12686e-06	1.6192e-06	0.051336	0.055	0.143728	0.00010164	7.92272e-05	0.046353
508	4	90000000	91000000	90010959	90980452	52	0.0122617	0.0114156	0.044421	0.0305	0.0728517	9.79146e-05	6.38139e-05	0.047635	0.038	0.0854726	9.81558e-05	6.64257e-05	0.044457	0.03	0.0710898	9.42591e-05	8.26641e-05	0.04044	0.018	0.0431641	0.307325	0.17544	0.037856	0.0165	0.0413039	2.14836e-06	1.19222e-06	0.048462	0.039	0.0823745	5.12684e-05	3.4821e-05	0.045835	0.0375	0.0870184	1.96547e-06	1.08944e-06	0.047293	0.0445	0.101667	9.3709e-05	8.12532e-05	0.042697
509	4	91000000	92000000	91000234	91999869	51	0.0120309	0.00785783	0.043597	0.0245	0.0564361	9.80483e-05	5.60758e-05	0.047697	0.0405	0.0924029	0.000100263	5.63813e-05	0.045669	0.035	0.0843483	9.73927e-05	5.78093e-05	0.0419	0.0255	0.0674618	0.324413	0.186976	0.039913	0.025	0.075268	2.31297e-06	1.29671e-06	0.052112	0.0555	0.120955	5.26529e-05	3.09473e-05	0.047072	0.04	0.0953642	2.04486e-06	1.24624e-06	0.049306	0.0515	0.124998	9.92757e-05	6.8603e-05	0.045428
510	4	92000000	93000000	92016885	92980881	39	0.00964337	0.00595086	0.034894	0.0205	0.0474672	7.7003e-05	4.87233e-05	0.037436	0.022	0.0507919	7.5698e-05	5.64943e-05	0.034285	0.0195	0.0447063	7.69304e-05	7.35406e-05	0.033208	0.013	0.0320014	0.251897	0.145521	0.030996	0.011	0.0279278	1.83413e-06	1.29382e-06	0.041332	0.0285	0.0628553	3.98533e-05	2.51587e-05	0.035772	0.019	0.0442196	1.52508e-06	9.5939e-07	0.036672	0.0225	0.051077	7.82846e-05	5.25843e-05	0.035811
511	4	93000000	94000000	93016182	93992696	37	0.00877662	0.00625851	0.0317	0.0135	0.0347041	7.04819e-05	5.4984e-05	0.034137	0.0185	0.0447942	6.89848e-05	4.73639e-05	0.031218	0.012	0.0329775	6.79198e-05	4.15273e-05	0.029269	0.0095	0.0269702	0.231166	0.177832	0.02848	0.01	0.0260421	1.62439e-06	1.49941e-06	0.03664	0.0165	0.0479155	3.5415e-05	2.66078e-05	0.031668	0.011	0.0333377	1.40433e-06	9.79881e-07	0.03387	0.0205	0.0478313	6.96543e-05	4.28455e-05	0.031873
512	4	94000000	95000000	94028896	94958507	31	0.00786536	0.0114875	0.028245	0.009	0.029004	6.22178e-05	8.5675e-05	0.030378	0.0135	0.0384928	5.91755e-05	3.97752e-05	0.026821	0.0095	0.0302366	6.05279e-05	4.55343e-05	0.02604	0.009	0.0261034	0.203282	0.18214	0.025168	0.011	0.0279158	1.42842e-06	9.48656e-07	0.032202	0.013	0.0455303	3.20549e-05	2.20891e-05	0.028654	0.012	0.0343387	1.21445e-06	8.73281e-07	0.02919	0.0125	0.0377863	6.08045e-05	4.80435e-05	0.027696
513	4	95000000	96000000	95024405	95978743	46	0.010167	0.00588998	0.036757	0.0135	0.034691	7.88625e-05	4.92827e-05	0.038304	0.0175	0.0433843	8.15509e-05	6.882e-05	0.036909	0.016	0.0385383	8.25375e-05	5.32448e-05	0.035547	0.013	0.0319878	0.266443	0.142924	0.03275	0.0075	0.0226362	1.94392e-06	1.19243e-06	0.043723	0.0315	0.0676964	4.11981e-05	2.3993e-05	0.036939	0.011	0.0333268	1.6129e-06	9.30701e-07	0.038823	0.018	0.044276	7.95825e-05	4.71682e-05	0.036466
514	4	96000000	97000000	96006014	96998183	35	0.00818028	0.00455883	0.029602	0.0075	0.0279735	6.28676e-05	3.53762e-05	0.030602	0.0095	0.0348431	6.37745e-05	4.0098e-05	0.028835	0.009	0.0296873	6.42116e-05	3.67189e-05	0.027692	0.0065	0.0237095	0.207528	0.111931	0.025557	0.0035	0.0196413	1.54818e-06	1.10893e-06	0.034927	0.019	0.0505539	3.35223e-05	2.08577e-05	0.030128	0.008	0.0308109	1.35446e-06	1.09868e-06	0.032495	0.0135	0.0386316	6.4676e-05	3.76364e-05	0.029538
515	4	97000000	98000000	97042060	97998329	48	0.0104876	0.00609325	0.037833	0.0145	0.0363343	8.76749e-05	0.000105851	0.042519	0.024	0.0541085	8.49833e-05	4.4072e-05	0.038525	0.0115	0.0322799	8.39507e-05	6.01832e-05	0.03614	0.013	0.0319742	0.277221	0.159262	0.034081	0.0105	0.0269567	1.99633e-06	1.01603e-06	0.045082	0.022	0.0540631	4.44992e-05	2.62451e-05	0.039924	0.0195	0.0450669	1.72966e-06	8.56487e-07	0.041785	0.0195	0.0462639	8.42351e-05	4.41798e-05	0.038443
516	4	98000000	99000000	98034142	98946233	40	0.00859344	0.00581581	0.031097	0.0115	0.0316785	6.58067e-05	3.24448e-05	0.031978	0.0085	0.0342303	6.67076e-05	3.82358e-05	0.030312	0.007	0.0283344	6.7175e-05	4.02611e-05	0.029012	0.0095	0.0269608	0.223669	0.146658	0.027522	0.0065	0.0215545	1.59288e-06	9.58983e-07	0.035882	0.014	0.0461712	3.49452e-05	2.70613e-05	0.031322	0.008	0.0308009	1.35407e-06	9.20804e-07	0.03259	0.013	0.0381447	6.97968e-05	0.000113978	0.032074
517	4	99000000	100000000	99115968	99980389	38	0.00862864	0.00543432	0.031192	0.0125	0.0330795	6.76684e-05	4.00387e-05	0.032904	0.011	0.0360709	6.78915e-05	4.36035e-05	0.030713	0.0105	0.0312074	6.83479e-05	4.11178e-05	0.029514	0.0065	0.0237018	0.229617	0.13252	0.028238	0.0045	0.0201059	1.56529e-06	7.49505e-07	0.035297	0.007	0.042724	3.51926e-05	2.40687e-05	0.031606	0.0065	0.0300212	1.37192e-06	9.06786e-07	0.032998	0.011	0.0363519	6.7458e-05	4.04607e-05	0.03084
518	4	100000000	101000000	100010270	100990430	49	0.0110588	0.00660188	0.039943	0.018	0.0424983	8.87408e-05	5.7851e-05	0.043048	0.024	0.054081	8.8481e-05	4.47298e-05	0.040106	0.0165	0.0393284	8.78196e-05	4.70157e-05	0.037861	0.0165	0.0397147	0.289853	0.152595	0.035699	0.009	0.0244636	2.08218e-06	1.0913e-06	0.046923	0.033	0.0708745	4.72207e-05	3.03978e-05	0.042424	0.0235	0.0529168	1.81685e-06	9.81338e-07	0.043753	0.0275	0.0614519	8.86352e-05	4.75164e-05	0.040485
519	4	101000000	102000000	101013689	101968837	41	0.0095424	0.00636229	0.034482	0.0125	0.0330678	7.45974e-05	6.26228e-05	0.036164	0.014	0.0391532	7.37457e-05	4.08412e-05	0.033451	0.012	0.0329661	7.65818e-05	5.72404e-05	0.033169	0.0125	0.03109	0.258438	0.180452	0.031781	0.0135	0.0327962	1.82849e-06	1.45708e-06	0.041343	0.0235	0.0562026	3.93266e-05	2.63012e-05	0.03527	0.015	0.0378709	1.46683e-06	8.70684e-07	0.035307	0.0135	0.0386189	7.6225e-05	7.52024e-05	0.034764
520	4	102000000	103000000	102037742	102942082	29	0.00621754	0.00384719	0.0225	0.005	0.0266961	5.16528e-05	5.21604e-05	0.025146	0.0065	0.0332982	5.03043e-05	3.29535e-05	0.022759	0.004	0.0271039	5.24945e-05	4.64708e-05	0.022632	0.004	0.0223674	0.1692	0.115935	0.020805	0.006	0.0211381	1.18007e-06	8.25096e-07	0.026582	0.0075	0.0428558	2.70206e-05	2.04917e-05	0.024236	0.0055	0.0295943	1.03492e-06	9.87409e-07	0.024985	0.007	0.0340076	5.02089e-05	3.05454e-05	0.022911
521	4	103000000	104000000	103014613	103945635	43	0.00935894	0.00607708	0.033792	0.0145	0.0363198	7.33055e-05	5.30205e-05	0.035613	0.019	0.0456199	7.15332e-05	3.84766e-05	0.032381	0.0105	0.0311971	7.29112e-05	4.15106e-05	0.031448	0.011	0.0288583	0.244598	0.137381	0.030042	0.0065	0.0215474	1.74424e-06	1.14096e-06	0.039295	0.0175	0.0490248	3.81741e-05	2.42194e-05	0.034102	0.011	0.0333159	1.47666e-06	1.01071e-06	0.035472	0.013	0.0381322	7.14574e-05	3.82797e-05	0.032601
522	4	104000000	105000000	104004614	104992382	47	0.0105494	0.00541783	0.03816	0.014	0.0356016	8.19813e-05	4.76105e-05	0.039813	0.02	0.0472288	8.55568e-05	8.46552e-05	0.038612	0.023	0.0511991	8.43042e-05	5.70732e-05	0.036322	0.014	0.034117	0.281822	0.149717	0.034708	0.0115	0.0288603	2.04098e-06	1.44912e-06	0.045906	0.0305	0.066335	4.25057e-05	2.20347e-05	0.03811	0.0165	0.040029	1.7054e-06	1.14892e-06	0.04093	0.0255	0.0571389	8.47307e-05	5.29129e-05	0.038582
523	4	105000000	106000000	105028509	105960151	30	0.00649841	0.0109681	0.023438	0.0095	0.029394	4.74851e-05	4.11128e-05	0.023094	0.007	0.0335309	4.63683e-05	2.92515e-05	0.020995	0.004	0.0270944	4.72161e-05	3.83615e-05	0.020309	0.0045	0.0225173	0.1574	0.131375	0.019388	0.004	0.0198538	1.14603e-06	8.25477e-07	0.025871	0.009	0.0433034	2.41564e-05	2.30945e-05	0.021612	0.004	0.0292609	9.62528e-07	6.19908e-07	0.023099	0.006	0.0335984	4.74752e-05	3.89773e-05	0.021645
524	4	106000000	107000000	106005412	106998641	55	0.0116598	0.0178494	0.041926	0.0185	0.0435495	9.33884e-05	4.62574e-05	0.045406	0.0275	0.0611194	9.14452e-05	4.62505e-05	0.04146	0.0215	0.0480862	9.18929e-05	5.7384e-05	0.039562	0.021	0.050868	0.294158	0.146519	0.036228	0.0095	0.0252165	2.13275e-06	1.67203e-06	0.048159	0.029	0.0637076	4.78438e-05	2.45808e-05	0.042948	0.0225	0.0509047	1.86996e-06	1.03776e-06	0.045075	0.0215	0.0493544	9.15607e-05	0.000112626	0.041939
525	4	107000000	108000000	107016434	107995021	49	0.0105653	0.00913797	0.038282	0.02	0.0466899	8.24542e-05	4.48274e-05	0.040018	0.0205	0.0480653	8.25193e-05	4.63057e-05	0.037605	0.0185	0.0430716	8.30289e-05	5.70005e-05	0.035844	0.0155	0.0371419	0.276052	0.168299	0.03398	0.0145	0.0351698	1.9263e-06	9.93102e-07	0.043447	0.019	0.0505373	4.26478e-05	2.61546e-05	0.038425	0.0145	0.0372271	1.67038e-06	1.41252e-06	0.040203	0.018	0.0442595	8.46086e-05	6.77761e-05	0.038671
526	4	108000000	109000000	108013761	108993085	41	0.00829019	0.00493477	0.029997	0.0055	0.0268922	6.9087e-05	3.99143e-05	0.033578	0.014	0.0391399	6.65371e-05	3.46724e-05	0.030129	0.0085	0.0292908	6.6929e-05	4.20916e-05	0.028914	0.0065	0.0236941	0.218857	0.110734	0.026966	0.0055	0.0207153	1.59776e-06	9.40983e-07	0.036112	0.0175	0.049009	3.68841e-05	3.49481e-05	0.033091	0.014	0.0365297	1.36743e-06	7.42234e-07	0.032927	0.008	0.0344142	6.80668e-05	4.38065e-05	0.031105
527	4	109000000	110000000	109011535	109969355	42	0.00986793	0.00755242	0.035582	0.009	0.0289947	8.08037e-05	6.51733e-05	0.039318	0.02	0.0472092	8.88423e-05	0.000341073	0.040784	0.0145	0.0365726	8.13945e-05	9.40385e-05	0.034899	0.01	0.0275433	0.259245	0.15121	0.031963	0.01	0.026032	1.85144e-06	1.20489e-06	0.04176	0.0225	0.0549048	4.12061e-05	3.03921e-05	0.03695	0.02	0.0462642	1.55588e-06	9.14278e-07	0.037443	0.0195	0.0462458	8.04329e-05	5.70329e-05	0.036608
528	4	110000000	111000000	110020699	110997685	45	0.00969619	0.00827313	0.035104	0.0135	0.034678	7.55007e-05	4.05758e-05	0.036663	0.0145	0.0397131	7.70764e-05	4.2399e-05	0.034872	0.0125	0.0333767	7.72334e-05	7.53819e-05	0.033426	0.01	0.0275335	0.25426	0.152067	0.031314	0.0095	0.025207	1.76596e-06	8.5241e-07	0.039861	0.022	0.0540443	4.00065e-05	3.00012e-05	0.035895	0.0135	0.0358226	1.55642e-06	1.04148e-06	0.037512	0.0155	0.0408749	7.39931e-05	4.01377e-05	0.033705
529	4	111000000	112000000	111025969	111979099	67	0.0161831	0.00924295	0.058611	0.0575	0.234632	0.000127733	6.20003e-05	0.061997	0.0825	0.3075	0.000127469	6.07517e-05	0.057725	0.0615	0.238291	0.000129703	7.20665e-05	0.05592	0.057	0.29251	0.428573	0.205859	0.052813	0.043	0.234758	3.05611e-06	1.45561e-06	0.068962	0.1205	0.430796	6.59256e-05	3.07294e-05	0.059089	0.0675	0.256493	2.62857e-06	1.21547e-06	0.063276	0.091	0.325647	0.000127454	5.69596e-05	0.058271
530	4	112000000	113000000	112004803	112994064	52	0.0115932	0.0058548	0.041874	0.0185	0.0435268	9.32973e-05	5.42566e-05	0.045251	0.029	0.0646005	9.66602e-05	5.05587e-05	0.043775	0.0275	0.0632236	9.24899e-05	4.95195e-05	0.03993	0.017	0.0406523	0.312638	0.253488	0.038431	0.0155	0.0380922	2.25452e-06	1.16388e-06	0.050801	0.035	0.0741356	4.93812e-05	2.50978e-05	0.044252	0.0245	0.0551608	1.92005e-06	1.24127e-06	0.046303	0.03	0.0667322	9.48867e-05	9.75364e-05	0.043392
531	4	113000000	114000000	113058361	113995402	44	0.00969774	0.00642915	0.035082	0.0135	0.0346649	7.98644e-05	5.23396e-05	0.038806	0.0225	0.0514598	7.88982e-05	5.36056e-05	0.035737	0.011	0.0317573	7.85324e-05	4.34518e-05	0.033919	0.012	0.0302604	0.26186	0.16659	0.032234	0.01	0.0260218	1.93821e-06	4.34635e-06	0.043632	0.025	0.0581917	4.15056e-05	2.3544e-05	0.037092	0.0145	0.0372138	1.61522e-06	1.15469e-06	0.038822	0.02	0.0471926	7.86776e-05	3.76102e-05	0.035957
532	4	114000000	115000000	114051515	114979762	44	0.00958541	0.00467604	0.0346	0.009	0.0289854	7.79095e-05	4.57724e-05	0.037863	0.0185	0.0447769	7.77436e-05	4.25261e-05	0.035201	0.011	0.0317467	7.6088e-05	5.15583e-05	0.032947	0.0105	0.028181	0.253252	0.138124	0.031216	0.0105	0.0269457	1.82663e-06	9.24512e-07	0.041103	0.0195	0.0511376	4.10328e-05	2.56608e-05	0.036698	0.0145	0.0372006	1.63977e-06	1.32962e-06	0.039486	0.021	0.0485681	7.56324e-05	4.62471e-05	0.034559
533	4	115000000	116000000	115007344	115995603	71	0.0153057	0.00719366	0.055226	0.0345	0.0889245	0.000125394	7.044e-05	0.060955	0.0715	0.239596	0.000122545	5.0203e-05	0.055571	0.047	0.140624	0.000126177	6.29989e-05	0.054318	0.0465	0.195036	0.421928	0.335789	0.051938	0.0245	0.0726877	2.9669e-06	1.74275e-06	0.066998	0.09	0.246941	6.62472e-05	5.73035e-05	0.059361	0.068	0.261886	2.5004e-06	1.22804e-06	0.060372	0.063	0.183545	0.00012677	6.99527e-05	0.057889
534	4	116000000	117000000	116016063	116993988	83	0.0187589	0.00735103	0.067896	0.098	0.410703	0.000153379	6.90565e-05	0.074428	0.1525	0.485588	0.000150751	6.03952e-05	0.06839	0.1145	0.431044	0.000151291	8.08749e-05	0.06527	0.0835	0.380431	0.507422	0.228814	0.062541	0.0685	0.356722	3.59178e-06	2.41086e-06	0.080943	0.186	0.559603	8.0409e-05	5.40552e-05	0.072061	0.1235	0.453088	3.00183e-06	1.32382e-06	0.072224	0.131	0.483971	0.000151444	7.26157e-05	0.069335
535	4	117000000	118000000	117001581	117992078	64	0.0141207	0.00659965	0.051073	0.0345	0.0887539	0.000112869	5.52622e-05	0.054971	0.0455	0.107617	0.00010884	4.69593e-05	0.049379	0.0305	0.0716068	0.000112489	5.85537e-05	0.048496	0.0265	0.0720198	0.370865	0.174329	0.045637	0.019	0.049541	2.70399e-06	1.90616e-06	0.061019	0.0625	0.139436	5.84293e-05	2.66454e-05	0.052288	0.036	0.0827831	2.23673e-06	9.37059e-07	0.053904	0.0395	0.0880875	0.000111508	6.33271e-05	0.050803
536	4	118000000	119000000	118005668	118998137	60	0.0135354	0.00785684	0.048876	0.03	0.071028	0.000106751	5.40412e-05	0.051636	0.0375	0.0836369	0.000106183	5.41844e-05	0.0482	0.027	0.0618715	0.000108705	6.91448e-05	0.046814	0.03	0.0851985	0.354207	0.23948	0.04354	0.022	0.0603184	2.50359e-06	1.1792e-06	0.0564	0.0505	0.106412	5.60622e-05	3.18942e-05	0.050131	0.035	0.0803071	2.11965e-06	1.19524e-06	0.051039	0.0385	0.0849723	0.000106342	6.74198e-05	0.048608
537	4	119000000	120000000	119015339	119841669	50	0.0125317	0.00647478	0.04527	0.022	0.05083	9.99377e-05	5.34144e-05	0.048604	0.039	0.0876424	9.91352e-05	5.00305e-05	0.044945	0.024	0.0541852	0.000100176	6.71942e-05	0.043237	0.0205	0.0491597	0.335297	0.16168	0.041224	0.0185	0.0480684	2.40275e-06	1.25738e-06	0.054149	0.0485	0.10206	5.23918e-05	3.02028e-05	0.046941	0.03	0.0686606	1.99454e-06	9.75405e-07	0.048003	0.0325	0.0715336	0.000101393	5.0158e-05	0.046287
538	5	0	1000000	58714	992960	41	0.00913655	0.00517096	0.032967	0.011	0.0311216	7.13395e-05	3.95624e-05	0.034703	0.0125	0.0374239	7.12974e-05	4.0329e-05	0.032281	0.0115	0.032269	7.29184e-05	4.25985e-05	0.0314	0.0125	0.0310774	0.244014	0.13437	0.029974	0.005	0.0203923	1.70282e-06	8.62237e-07	0.038392	0.0165	0.0479003	3.75372e-05	2.02799e-05	0.033704	0.013	0.0353409	1.47362e-06	1.17184e-06	0.035492	0.014	0.0393002	7.20021e-05	4.01905e-05	0.032883
539	5	1000000	2000000	1031122	1978410	68	0.0147487	0.00634127	0.05346	0.0405	0.113356	0.000117572	8.33601e-05	0.05708	0.048	0.1131	0.000116427	6.59412e-05	0.052751	0.038	0.0977482	0.000116641	7.64975e-05	0.050369	0.0285	0.0794983	0.391558	0.223484	0.048264	0.0265	0.0828485	2.76385e-06	1.13043e-06	0.062287	0.0695	0.164532	6.14457e-05	3.51852e-05	0.055091	0.0455	0.120207	2.37234e-06	1.54848e-06	0.057159	0.05	0.118652	0.000116789	4.93505e-05	0.053341
540	5	2000000	3000000	2041086	2993750	54	0.013013	0.0071163	0.04696	0.0255	0.0590171	0.000104684	5.45626e-05	0.050905	0.0415	0.0955709	0.000104932	5.95822e-05	0.047583	0.033	0.077846	0.000103346	5.15845e-05	0.044449	0.018	0.043134	0.356281	0.344258	0.044011	0.024	0.0691693	2.4921e-06	1.50675e-06	0.056107	0.059	0.12955	5.43518e-05	2.7593e-05	0.048735	0.038	0.0887589	2.06961e-06	8.90754e-07	0.049825	0.0325	0.0714754	0.000103431	5.55994e-05	0.047253
541	5	3000000	4000000	3006735	3977072	53	0.0120097	0.00659432	0.04334	0.015	0.037242	9.63378e-05	6.24548e-05	0.046835	0.028	0.0622589	9.36475e-05	4.42737e-05	0.042443	0.0185	0.0430507	9.48717e-05	7.90538e-05	0.040914	0.015	0.0361096	0.316727	0.17634	0.038946	0.0135	0.0327782	2.25653e-06	1.1547e-06	0.050827	0.0325	0.0696772	4.76997e-05	2.03602e-05	0.042739	0.016	0.0392002	1.934e-06	1.20314e-06	0.046689	0.0305	0.0675141	9.61838e-05	6.34153e-05	0.043854
542	5	4000000	5000000	4001367	4993400	57	0.012883	0.00689742	0.046582	0.0285	0.0669777	9.98569e-05	4.90727e-05	0.048489	0.0305	0.0679778	9.96596e-05	4.86506e-05	0.045131	0.025	0.0570255	0.000102436	7.44413e-05	0.044179	0.0185	0.0444458	0.336666	0.17034	0.041396	0.016	0.039603	2.38567e-06	1.21386e-06	0.053812	0.046	0.0960658	5.13563e-05	2.29832e-05	0.045993	0.0285	0.0646333	2.04845e-06	1.25175e-06	0.049244	0.029	0.0644377	0.000123998	0.00094925	0.054083
543	5	5000000	6000000	5003047	5970217	51	0.0118963	0.00603139	0.042973	0.023	0.0528504	9.34925e-05	5.36392e-05	0.045343	0.0245	0.0549779	9.24232e-05	4.45139e-05	0.041728	0.0175	0.041223	9.45917e-05	4.29897e-05	0.040786	0.014	0.034101	0.312726	0.166704	0.038482	0.011	0.0279038	2.27605e-06	1.11779e-06	0.051288	0.0435	0.0911716	4.83562e-05	2.37788e-05	0.043329	0.027	0.0607993	1.97198e-06	2.85845e-06	0.047374	0.026	0.0579654	9.76737e-05	8.41342e-05	0.044557
544	5	6000000	7000000	6016429	6986999	59	0.01366	0.00740845	0.049341	0.0335	0.0840688	0.000107934	5.2755e-05	0.052441	0.0415	0.0954319	0.000108269	5.57535e-05	0.049031	0.0385	0.0995093	0.000108038	5.37119e-05	0.046511	0.0255	0.0673553	0.360145	0.256626	0.044154	0.0195	0.0515807	2.66445e-06	3.05225e-06	0.060299	0.061	0.13445	5.59672e-05	2.92087e-05	0.05006	0.03	0.068594	2.19404e-06	1.19956e-06	0.052953	0.046	0.105056	0.000107626	7.16331e-05	0.049087
545	5	7000000	8000000	7025625	7995034	57	0.0123294	0.00657194	0.044556	0.0245	0.0563902	0.000100248	6.46467e-05	0.048903	0.029	0.0645556	9.98532e-05	5.55232e-05	0.045168	0.0255	0.058087	0.00010173	0.000107345	0.043806	0.0235	0.0590521	0.330998	0.384704	0.040915	0.013	0.0318487	2.42526e-06	4.00309e-06	0.054534	0.039	0.0823193	5.19883e-05	2.84941e-05	0.04671	0.0295	0.0674916	1.97173e-06	9.31628e-07	0.047483	0.0295	0.0656027	9.87609e-05	4.74767e-05	0.045054
546	5	8000000	9000000	8004464	8983379	46	0.011194	0.00649651	0.040518	0.0185	0.0435041	8.73355e-05	5.36121e-05	0.042432	0.023	0.0524234	8.7727e-05	5.79473e-05	0.039638	0.014	0.035603	8.86302e-05	5.59546e-05	0.038249	0.0195	0.0464043	0.294596	0.162319	0.03633	0.0165	0.0412697	2.08032e-06	1.15744e-06	0.046908	0.0345	0.0732543	4.62961e-05	3.10856e-05	0.041426	0.026	0.0587493	1.7259e-06	9.24466e-07	0.041518	0.0215	0.0493332	8.68026e-05	4.20898e-05	0.039596
547	5	9000000	10000000	9000638	9983028	38	0.00880303	0.00626633	0.031751	0.014	0.0355877	6.50781e-05	3.50948e-05	0.031609	0.008	0.0339869	6.63928e-05	3.65628e-05	0.030054	0.008	0.0289814	6.7297e-05	3.72703e-05	0.028955	0.005	0.0227859	0.224391	0.132948	0.027511	0.0065	0.0215403	1.6355e-06	1.29232e-06	0.036811	0.017	0.0484798	3.46508e-05	2.10381e-05	0.031076	0.011	0.0333049	1.35932e-06	7.75397e-07	0.032769	0.0125	0.0377739	6.83261e-05	4.14627e-05	0.03123
548	5	10000000	11000000	10021226	10994128	48	0.0100588	0.00546081	0.036391	0.014	0.0355739	7.91265e-05	4.1135e-05	0.038471	0.0155	0.0409497	7.84388e-05	4.72178e-05	0.03552	0.0135	0.034944	8.10347e-05	4.7655e-05	0.034922	0.0145	0.0350771	0.28461	0.779843	0.035	0.0095	0.0251976	1.90154e-06	1.01167e-06	0.042823	0.018	0.0495644	4.0703e-05	2.17573e-05	0.036483	0.0085	0.0312108	1.57343e-06	7.59119e-07	0.037796	0.014	0.0392871	8.02175e-05	3.87909e-05	0.036648
549	5	11000000	12000000	11007463	11950500	35	0.0079058	0.00453043	0.028568	0.007	0.0276686	6.38361e-05	4.66796e-05	0.030998	0.013	0.0378661	6.40984e-05	4.52304e-05	0.029045	0.01	0.0307107	6.43503e-05	3.78773e-05	0.027667	0.009	0.0260946	0.217622	0.148217	0.026837	0.0085	0.0237492	1.4982e-06	9.57425e-07	0.033716	0.01	0.0437322	3.27291e-05	2.06905e-05	0.029291	0.01	0.0324079	1.25371e-06	8.44577e-07	0.030152	0.012	0.0373469	6.43032e-05	3.83931e-05	0.0294
550	5	12000000	13000000	12011844	12981358	54	0.0129697	0.00798737	0.046804	0.027	0.0630096	0.000101184	5.80186e-05	0.049046	0.034	0.0750566	9.98981e-05	4.82454e-05	0.04525	0.0245	0.0554677	0.00010023	5.05157e-05	0.043244	0.0225	0.0559011	0.346426	0.313482	0.042705	0.0205	0.0548352	2.40526e-06	1.21925e-06	0.054154	0.042	0.0882849	5.21988e-05	2.579e-05	0.046793	0.033	0.0756632	2.04287e-06	1.45076e-06	0.049068	0.032	0.0704506	9.96476e-05	4.97857e-05	0.045577
551	5	13000000	14000000	13013473	13970721	37	0.00816503	0.00421073	0.029511	0.0045	0.0265068	6.74814e-05	4.7486e-05	0.032845	0.011	0.0360592	6.79233e-05	4.37683e-05	0.030867	0.0125	0.0333651	6.68649e-05	4.33589e-05	0.028803	0.0085	0.0255715	0.226122	0.16277	0.027838	0.0065	0.0215332	1.58006e-06	9.14999e-07	0.03559	0.015	0.046835	3.51623e-05	3.07469e-05	0.031458	0.011	0.033294	1.34065e-06	7.70847e-07	0.032279	0.013	0.0381198	6.65069e-05	6.59383e-05	0.030316
552	5	14000000	15000000	14006938	14999559	46	0.0105262	0.00790636	0.037976	0.0165	0.0395042	8.3163e-05	4.60484e-05	0.040507	0.0215	0.0498092	8.30132e-05	4.02199e-05	0.037664	0.014	0.0355897	8.22951e-05	5.33594e-05	0.03539	0.0135	0.033133	0.275574	0.137857	0.033908	0.009	0.0244548	1.95546e-06	1.52961e-06	0.044049	0.0235	0.0561821	4.32739e-05	4.76195e-05	0.038818	0.0145	0.0371874	1.67644e-06	1.07e-06	0.040348	0.017	0.0426923	8.34933e-05	4.36954e-05	0.038158
553	5	15000000	16000000	15009569	15976170	39	0.00916199	0.00624967	0.033206	0.0145	0.0363053	7.14055e-05	3.9151e-05	0.034695	0.014	0.0391267	7.19037e-05	4.28205e-05	0.032634	0.013	0.0341282	7.14773e-05	4.75746e-05	0.030849	0.009	0.0260858	0.237173	0.186567	0.02923	0.0085	0.0237409	1.71568e-06	1.04933e-06	0.038766	0.0215	0.0533604	3.73918e-05	2.31649e-05	0.033525	0.015	0.0378571	1.45603e-06	9.56739e-07	0.034916	0.016	0.0414977	7.24201e-05	4.55409e-05	0.033037
554	5	16000000	17000000	16007217	16990327	42	0.01005	0.00713903	0.03655	0.02	0.0466626	8.2009e-05	9.91214e-05	0.039773	0.023	0.052398	7.99691e-05	6.4078e-05	0.036164	0.0125	0.0333536	8.13592e-05	6.29709e-05	0.035118	0.0135	0.0331181	0.267783	0.15626	0.03295	0.0105	0.0269347	1.89366e-06	1.12077e-06	0.042711	0.0275	0.0617233	4.13525e-05	2.64031e-05	0.03693	0.0195	0.0450462	1.55237e-06	9.24277e-07	0.037358	0.0195	0.0462276	8.10642e-05	5.05285e-05	0.037021
555	5	17000000	18000000	17016398	17981596	34	0.00731662	0.00547512	0.026459	0.0065	0.0273918	5.96306e-05	4.63412e-05	0.029056	0.0085	0.0342192	5.85168e-05	3.58987e-05	0.026455	0.0065	0.0279957	5.74372e-05	3.95094e-05	0.02475	0.0075	0.0245345	0.194025	0.122534	0.023796	0.004	0.0198471	1.36725e-06	8.65237e-07	0.030823	0.01	0.0437179	3.04192e-05	1.83409e-05	0.027295	0.007	0.0302588	1.16284e-06	7.11957e-07	0.027983	0.0075	0.0342226	5.73421e-05	3.57789e-05	0.026264
556	5	18000000	19000000	18009488	18987575	38	0.00849651	0.00497448	0.030783	0.0125	0.0330561	6.50962e-05	4.16701e-05	0.031666	0.011	0.0360476	6.55144e-05	6.0768e-05	0.029523	0.008	0.0289721	6.66666e-05	3.99742e-05	0.028673	0.007	0.0241798	0.225256	0.25535	0.027756	0.0055	0.0207085	1.64874e-06	2.93527e-06	0.037072	0.018	0.0495483	3.39482e-05	2.09248e-05	0.03036	0.01	0.0323973	1.31846e-06	8.74685e-07	0.031724	0.01	0.0356703	6.74152e-05	5.59899e-05	0.030742
557	5	19000000	20000000	19067128	19994306	44	0.00884271	0.00543146	0.031966	0.011	0.0311112	6.91719e-05	3.75283e-05	0.033598	0.013	0.0378536	7.07299e-05	3.79924e-05	0.032062	0.0105	0.0311868	7.17786e-05	4.80549e-05	0.031037	0.009	0.026077	0.24128	0.173933	0.029709	0.008	0.0231079	1.72997e-06	1.18345e-06	0.039039	0.0245	0.0573897	3.68914e-05	2.14051e-05	0.032987	0.012	0.0343273	1.46475e-06	9.26636e-07	0.035163	0.013	0.0381074	6.97616e-05	3.74148e-05	0.031854
558	5	20000000	21000000	20024705	20991208	40	0.00919782	0.00913121	0.033221	0.0095	0.0293846	7.42146e-05	4.59753e-05	0.036059	0.0185	0.0447597	7.51161e-05	7.26971e-05	0.033887	0.0135	0.0349312	7.11738e-05	3.86342e-05	0.030734	0.0105	0.0281707	0.241181	0.174604	0.029727	0.0105	0.0269237	1.71069e-06	1.05823e-06	0.038557	0.019	0.0505207	3.96637e-05	3.24263e-05	0.035575	0.016	0.0391854	1.49458e-06	1.12271e-06	0.03602	0.0125	0.0377616	7.45164e-05	4.96565e-05	0.033989
559	5	21000000	22000000	21018396	21990453	47	0.0104336	0.00594783	0.037798	0.014	0.03556	8.32861e-05	4.94463e-05	0.040405	0.022	0.0507684	8.31636e-05	4.56849e-05	0.037668	0.0185	0.0430298	8.46309e-05	5.74669e-05	0.036565	0.0145	0.0350598	0.275618	0.168653	0.033851	0.0135	0.0327602	1.96661e-06	1.13541e-06	0.044145	0.033	0.0708383	4.39324e-05	2.72726e-05	0.039379	0.022	0.0499318	1.73871e-06	1.01121e-06	0.041796	0.0265	0.0591665	8.26252e-05	4.70178e-05	0.037746
560	5	22000000	23000000	22002857	22991485	52	0.0125476	0.00850652	0.045299	0.038	0.104067	9.60023e-05	5.87909e-05	0.04665	0.032	0.0704689	9.80947e-05	6.68191e-05	0.04436	0.0325	0.0768768	9.50972e-05	4.86358e-05	0.041005	0.023	0.057383	0.32473	0.182994	0.039952	0.0155	0.038065	2.36512e-06	1.31945e-06	0.053364	0.0605	0.13238	4.99591e-05	2.83681e-05	0.044873	0.0335	0.0768228	1.94095e-06	1.07481e-06	0.046731	0.0365	0.0806471	0.000101991	0.000112245	0.04656
561	5	23000000	24000000	23015631	23984964	49	0.0119074	0.00770706	0.043113	0.0315	0.0764146	9.80937e-05	7.83472e-05	0.047801	0.0435	0.100996	9.67206e-05	6.06931e-05	0.043904	0.032	0.0757354	9.57422e-05	0.000115744	0.04128	0.0255	0.0672494	0.311826	0.184865	0.038439	0.019	0.0494842	2.35126e-06	3.21227e-06	0.052958	0.0585	0.128503	4.96065e-05	2.83277e-05	0.04436	0.0385	0.0906073	1.93896e-06	1.1721e-06	0.046515	0.0455	0.104179	9.47728e-05	6.34922e-05	0.043365
562	5	24000000	25000000	24011865	24997040	39	0.00877894	0.00590545	0.031708	0.013	0.0338953	7.10337e-05	0.000101897	0.034698	0.018	0.0441354	6.7733e-05	3.8627e-05	0.030729	0.008	0.0289627	6.87839e-05	4.06207e-05	0.029631	0.007	0.0241719	0.232743	0.236938	0.028625	0.0065	0.0215261	1.6805e-06	1.65004e-06	0.037831	0.0185	0.0499508	3.51658e-05	3.17741e-05	0.031542	0.0105	0.0329278	1.41326e-06	1.06997e-06	0.03384	0.012	0.0373347	6.94141e-05	4.89594e-05	0.031667
563	5	25000000	26000000	25000389	25994018	40	0.00967028	0.0065763	0.034824	0.013	0.0338829	7.51889e-05	4.47339e-05	0.036595	0.018	0.0441187	7.46754e-05	4.64906e-05	0.033871	0.012	0.0329547	7.59575e-05	5.93201e-05	0.032763	0.014	0.0340849	0.252872	0.181386	0.031109	0.0115	0.0288472	1.7494e-06	1.12173e-06	0.039527	0.0255	0.0588836	3.84335e-05	2.60185e-05	0.034498	0.014	0.036517	1.55636e-06	1.33776e-06	0.037497	0.02	0.0471735	7.60221e-05	6.41076e-05	0.034784
564	5	26000000	27000000	26120450	26984066	25	0.0053031	0.00452159	0.019215	0.004	0.026398	4.29493e-05	3.81636e-05	0.020828	0.0075	0.0337529	4.22423e-05	3.37459e-05	0.019136	0.005	0.0273649	4.25446e-05	4.46425e-05	0.018359	0.0075	0.0245265	0.140479	0.250096	0.017143	0.0025	0.0193457	9.65947e-07	6.76092e-07	0.021749	0.0045	0.0421538	2.13802e-05	1.51719e-05	0.019211	0.0055	0.0295843	8.35319e-07	7.26713e-07	0.020085	0.005	0.0333341	4.06916e-05	2.77408e-05	0.018585
565	5	27000000	28000000	27005657	27997410	46	0.0105419	0.00684998	0.038093	0.0205	0.0474388	8.45747e-05	4.40922e-05	0.041097	0.024	0.0540535	8.5022e-05	4.89328e-05	0.038527	0.0205	0.0463041	8.49564e-05	5.12746e-05	0.036639	0.0155	0.0371219	0.293828	0.262143	0.03599	0.014	0.0338591	2.04119e-06	1.30823e-06	0.046071	0.0315	0.0676646	4.51586e-05	3.16897e-05	0.040669	0.0265	0.0597056	1.73216e-06	9.77768e-07	0.041713	0.0275	0.0614135	9.07802e-05	0.000192086	0.041153
566	5	28000000	29000000	28025150	28991507	52	0.0121015	0.00717931	0.043675	0.028	0.0660265	9.46115e-05	6.8114e-05	0.045968	0.041	0.0939462	9.32485e-05	6.17532e-05	0.042298	0.0245	0.0554261	9.54672e-05	4.59042e-05	0.04115	0.0185	0.0444132	0.314959	0.164844	0.038644	0.0155	0.0380379	2.34687e-06	1.3069e-06	0.052912	0.0575	0.126287	5.0092e-05	4.14758e-05	0.04499	0.027	0.0607524	1.90807e-06	1.40061e-06	0.045989	0.0325	0.0714173	9.63023e-05	6.71998e-05	0.044026
567	5	29000000	30000000	29010722	29998083	43	0.00995573	0.00620614	0.035969	0.0205	0.0474103	8.01788e-05	6.00569e-05	0.038989	0.0355	0.0784666	8.38927e-05	0.000136872	0.038105	0.0175	0.0412043	7.84963e-05	5.14001e-05	0.033898	0.018	0.0431039	0.268176	0.168054	0.033042	0.017	0.0427723	1.90617e-06	1.25459e-06	0.042908	0.0375	0.0791494	4.19668e-05	2.83568e-05	0.037502	0.023	0.051838	1.62319e-06	1.5358e-06	0.039075	0.023	0.0518278	8.22499e-05	6.82179e-05	0.037667
568	5	30000000	31000000	30002247	30966684	33	0.00783399	0.00544288	0.028311	0.0115	0.0316677	5.8691e-05	3.75935e-05	0.028516	0.0085	0.0342081	5.92183e-05	3.97935e-05	0.026903	0.011	0.0317361	6.26446e-05	4.61164e-05	0.027006	0.0115	0.0295019	0.216579	0.276333	0.026563	0.01	0.0260117	1.48956e-06	1.73533e-06	0.033643	0.0155	0.0472369	3.07904e-05	2.59779e-05	0.027593	0.01	0.0323868	1.23395e-06	1.03401e-06	0.029612	0.011	0.0363402	6.17611e-05	4.84121e-05	0.028226
569	5	31000000	32000000	31099242	31935957	30	0.00676341	0.00512006	0.024404	0.007	0.0276596	5.28164e-05	3.64847e-05	0.025778	0.008	0.0339758	5.45418e-05	4.63282e-05	0.024721	0.0075	0.0286656	5.28971e-05	3.49672e-05	0.022859	0.005	0.0227784	0.181051	0.121832	0.022238	0.006	0.0211312	1.30015e-06	9.81994e-07	0.029287	0.014	0.0461565	2.75522e-05	1.80802e-05	0.024689	0.007	0.0302488	1.07872e-06	7.72219e-07	0.026004	0.0065	0.0337576	5.5016e-05	4.20277e-05	0.025147
570	5	32000000	33000000	32013970	32959379	39	0.00972365	0.00703366	0.035131	0.0175	0.0415071	7.40034e-05	5.15127e-05	0.036084	0.021	0.0488546	7.53354e-05	6.348e-05	0.034192	0.0185	0.0430089	7.52346e-05	5.48129e-05	0.032499	0.012	0.0302485	0.2496	0.157045	0.030658	0.007	0.022048	1.81319e-06	1.33045e-06	0.040793	0.025	0.0581696	3.8722e-05	2.72945e-05	0.034748	0.013	0.035329	1.54561e-06	1.66267e-06	0.037319	0.018	0.0442429	7.68481e-05	5.51129e-05	0.035007
571	5	33000000	34000000	33030192	33999477	50	0.0110754	0.00614912	0.040146	0.022	0.0507956	9.09073e-05	6.81856e-05	0.04405	0.0305	0.0679259	9.26326e-05	0.000138811	0.041724	0.0205	0.0462791	8.95694e-05	5.36048e-05	0.038548	0.0175	0.04198	0.290099	0.171333	0.035642	0.0085	0.0237325	2.12683e-06	1.31063e-06	0.047893	0.0345	0.0732149	4.57737e-05	2.30746e-05	0.041123	0.0195	0.0450255	1.81459e-06	1.31765e-06	0.04369	0.0255	0.0571075	8.95534e-05	5.92159e-05	0.040931
572	5	34000000	35000000	34004860	34996634	39	0.00933818	0.00610757	0.033709	0.0135	0.0346519	7.31778e-05	5.28425e-05	0.03566	0.018	0.044102	7.26006e-05	6.31562e-05	0.032848	0.01	0.0307007	7.34681e-05	5.0784e-05	0.03174	0.0105	0.0281605	0.245881	0.173851	0.030247	0.009	0.0244459	1.74338e-06	1.19226e-06	0.039223	0.024	0.0567382	3.75918e-05	2.62753e-05	0.033716	0.0155	0.0384812	1.44399e-06	8.70668e-07	0.034878	0.0135	0.0386063	7.39167e-05	4.43676e-05	0.033778
573	5	35000000	36000000	35004932	35983322	45	0.0100649	0.00528715	0.036275	0.014	0.0355462	7.80893e-05	5.17871e-05	0.037998	0.018	0.0440853	8.00004e-05	0.000111339	0.036192	0.016	0.0385225	8.14751e-05	5.54625e-05	0.035183	0.0145	0.0350426	0.262486	0.157245	0.032354	0.0125	0.0308616	1.88689e-06	1.2405e-06	0.042528	0.03	0.0653584	4.21461e-05	2.87756e-05	0.037781	0.0205	0.0471286	1.64381e-06	1.61955e-06	0.03951	0.022	0.0502634	8.09438e-05	6.01481e-05	0.036782
574	5	36000000	37000000	36012922	36958038	32	0.00805066	0.00600329	0.029128	0.0145	0.0362908	6.60152e-05	5.43654e-05	0.031959	0.0185	0.0447425	6.38691e-05	4.40966e-05	0.028944	0.011	0.0317255	6.4331e-05	5.06236e-05	0.027751	0.012	0.0302367	0.209057	0.158717	0.025719	0.006	0.0211243	1.55624e-06	1.06075e-06	0.035164	0.0265	0.0600854	3.3686e-05	2.67718e-05	0.030244	0.0215	0.0488033	1.2902e-06	9.10562e-07	0.031216	0.0165	0.0421239	6.50655e-05	5.26895e-05	0.029674
575	5	37000000	38000000	37001169	37999204	52	0.0116963	0.0062124	0.042387	0.0215	0.0496701	9.30215e-05	5.5113e-05	0.045295	0.0285	0.0635903	9.05625e-05	5.06615e-05	0.040923	0.019	0.0438819	9.16942e-05	5.04386e-05	0.039497	0.0175	0.0419521	0.315316	0.165045	0.038792	0.0185	0.048016	2.2763e-06	1.28721e-06	0.051274	0.051	0.107713	5.04257e-05	0.000117121	0.045555	0.0275	0.0622507	1.87174e-06	1.29208e-06	0.04509	0.0315	0.0693089	9.46454e-05	6.17765e-05	0.043271
576	5	38000000	39000000	38013429	38996410	44	0.0104024	0.00677382	0.037687	0.0245	0.0563446	8.14369e-05	6.12612e-05	0.039575	0.029	0.0645107	7.98508e-05	5.21536e-05	0.036222	0.019	0.04386	8.35935e-05	5.38784e-05	0.036047	0.0225	0.0558389	0.283499	0.286039	0.034773	0.015	0.0366336	1.97388e-06	1.43143e-06	0.044444	0.0385	0.0815594	4.27211e-05	2.83426e-05	0.03828	0.025	0.0565262	1.63669e-06	1.08269e-06	0.039373	0.029	0.064394	8.44018e-05	6.74211e-05	0.038427
577	5	39000000	40000000	39002211	39999405	51	0.0124573	0.00828519	0.045049	0.041	0.115782	9.45478e-05	5.52037e-05	0.046024	0.038	0.0853726	9.43331e-05	6.42201e-05	0.042792	0.031	0.0728497	9.82059e-05	5.74548e-05	0.042256	0.0375	0.128466	0.330667	0.200643	0.04072	0.0265	0.0826157	2.37728e-06	1.61448e-06	0.053594	0.0705	0.167681	4.9884e-05	2.7063e-05	0.044761	0.0345	0.0792946	1.90065e-06	1.00982e-06	0.045742	0.04	0.0892769	0.000100227	6.02286e-05	0.045704
578	5	40000000	41000000	40006859	40978630	34	0.00805029	0.00674536	0.029195	0.0145	0.0362764	6.47379e-05	5.62858e-05	0.031369	0.015	0.0402602	6.29204e-05	4.4247e-05	0.028695	0.007	0.0283252	6.22293e-05	4.53159e-05	0.026801	0.011	0.0288476	0.207131	0.141938	0.025574	0.008	0.0230999	1.52111e-06	1.18999e-06	0.034288	0.017	0.0484644	3.24808e-05	2.74361e-05	0.029189	0.012	0.0343158	1.3081e-06	1.78458e-06	0.031374	0.0125	0.0377493	6.10881e-05	4.13141e-05	0.027866
579	5	41000000	42000000	41007550	41983264	42	0.00959221	0.00800248	0.034685	0.0245	0.056299	7.2481e-05	5.42765e-05	0.035251	0.0215	0.0497869	7.14798e-05	4.69093e-05	0.032383	0.0185	0.0429881	7.22131e-05	4.8767e-05	0.031172	0.017	0.0406268	0.241322	0.16335	0.029711	0.012	0.0299476	1.74318e-06	1.1438e-06	0.039204	0.0305	0.0663047	3.73397e-05	2.43792e-05	0.033493	0.0175	0.04161	1.47779e-06	1.07539e-06	0.03569	0.025	0.0561896	7.46632e-05	6.34098e-05	0.034009
580	5	42000000	43000000	42010622	42998219	39	0.00917145	0.00770003	0.033152	0.017	0.0406706	7.35644e-05	5.40235e-05	0.035763	0.0245	0.0549492	7.14247e-05	5.77831e-05	0.032224	0.0175	0.0411856	7.32196e-05	6.84469e-05	0.031521	0.0175	0.0419243	0.238565	0.180938	0.02938	0.0135	0.0327423	1.68499e-06	1.64667e-06	0.037996	0.029	0.0636804	4.39568e-05	0.000256658	0.038772	0.02	0.0462419	1.47764e-06	8.96038e-07	0.035552	0.0175	0.0435472	7.00876e-05	5.5732e-05	0.032122
581	5	43000000	44000000	43017376	43997129	53	0.0121803	0.00692849	0.044017	0.026	0.0604133	9.91756e-05	6.0733e-05	0.048235	0.0445	0.1046	9.4743e-05	4.9122e-05	0.042955	0.0225	0.0501204	9.95203e-05	0.000130107	0.042855	0.021	0.0508206	0.325992	0.175345	0.040101	0.0205	0.0547599	2.28694e-06	1.57519e-06	0.051555	0.0465	0.0975537	5.06873e-05	2.86498e-05	0.045433	0.0395	0.0943561	1.95368e-06	1.24177e-06	0.047223	0.033	0.0729721	9.55045e-05	5.42853e-05	0.043593
582	5	44000000	45000000	44005179	44971459	46	0.011017	0.00821813	0.039708	0.026	0.0603576	8.67442e-05	5.02713e-05	0.042066	0.029	0.064466	8.87535e-05	6.13431e-05	0.040245	0.031	0.0727587	8.52175e-05	5.12874e-05	0.036768	0.0195	0.0463679	0.291857	0.198333	0.036022	0.0165	0.0412355	2.09009e-06	1.27146e-06	0.047115	0.0425	0.0895897	4.45362e-05	2.96544e-05	0.040014	0.0245	0.0551251	1.78624e-06	1.26507e-06	0.043039	0.0345	0.076046	8.67447e-05	5.69913e-05	0.039549
583	5	45000000	46000000	45004922	45981588	45	0.0103878	0.00571215	0.037521	0.0165	0.0394866	8.24326e-05	4.55617e-05	0.040124	0.0245	0.0549205	8.21597e-05	4.73634e-05	0.037196	0.0195	0.0446833	8.33813e-05	4.83105e-05	0.035931	0.014	0.0340689	0.277323	0.157475	0.03411	0.011	0.0278918	1.96342e-06	1.08069e-06	0.04417	0.025	0.0581475	4.38795e-05	3.3688e-05	0.039415	0.028	0.0635421	1.70733e-06	1.14292e-06	0.041032	0.024	0.0543324	8.27518e-05	5.17219e-05	0.037773
584	5	46000000	47000000	46001469	46983996	57	0.0126247	0.00671667	0.045596	0.034	0.0855472	9.91869e-05	5.64083e-05	0.048202	0.049	0.118153	9.96083e-05	6.16486e-05	0.045118	0.0345	0.0822218	0.000102093	6.10872e-05	0.043954	0.0355	0.114266	0.34175	0.223333	0.042117	0.032	0.116598	2.44051e-06	1.92331e-06	0.054981	0.0735	0.178894	5.25514e-05	3.24182e-05	0.047089	0.0375	0.0868885	2.01533e-06	1.24229e-06	0.048446	0.0475	0.110615	0.000101631	5.96696e-05	0.046347
585	5	47000000	48000000	47015967	47996452	55	0.0126373	0.00737927	0.045811	0.0415	0.117983	9.55037e-05	6.55786e-05	0.04636	0.0435	0.100833	9.65358e-05	6.18298e-05	0.043805	0.03	0.0710042	0.000100191	6.03076e-05	0.043151	0.0365	0.123226	0.335388	0.208106	0.041287	0.0265	0.0823848	2.37454e-06	1.44373e-06	0.053516	0.0665	0.153146	5.13603e-05	5.28859e-05	0.046143	0.0385	0.0904606	1.91206e-06	1.24588e-06	0.04609	0.037	0.0819904	0.000100381	6.7074e-05	0.045883
586	5	48000000	49000000	48001664	48987931	128	0.028057	0.0122385	0.101437	0.42	0.72	0.000229595	9.99924e-05	0.1116	0.525	0.779	0.000228885	0.000125795	0.103677	0.434	0.746885	0.000229257	0.000140666	0.098784	0.376	0.727115	0.769195	0.504586	0.09445	0.343	0.701115	5.37049e-06	3.08424e-06	0.1211	0.594	0.8262	0.000117868	5.75912e-05	0.105465	0.4495	0.7254	4.69524e-06	2.76291e-06	0.112959	0.512	0.77425	0.000223523	9.7375e-05	0.101995
587	5	49000000	50000000	49034782	49999738	41	0.0107464	0.0106526	0.038787	0.0645	0.280958	8.74753e-05	9.66658e-05	0.042864	0.0725	0.247482	9.14532e-05	9.30947e-05	0.041265	0.0805	0.353625	9.02215e-05	0.000111641	0.03858	0.0645	0.312772	0.288376	0.284876	0.035568	0.0435	0.238008	2.05627e-06	2.15881e-06	0.046333	0.0925	0.260676	4.71226e-05	5.18224e-05	0.042244	0.0745	0.301224	1.78956e-06	1.70748e-06	0.042925	0.087	0.303422	8.39324e-05	7.59927e-05	0.038293
588	5	50000000	51000000	50002153	50987421	53	0.0111652	0.00777707	0.040309	0.033	0.0823823	8.62973e-05	5.94551e-05	0.041899	0.0415	0.0952936	8.70677e-05	6.36507e-05	0.039473	0.039	0.102828	8.83179e-05	6.1199e-05	0.038129	0.0265	0.0718915	0.301256	0.25852	0.037268	0.029	0.0955128	2.05464e-06	1.41866e-06	0.046228	0.058	0.127081	4.5868e-05	4.15702e-05	0.041094	0.0395	0.0941903	1.71968e-06	1.38955e-06	0.041483	0.0405	0.0905161	8.57484e-05	5.97262e-05	0.039081
589	5	51000000	52000000	51001438	51981294	41	0.0090775	0.0107558	0.0328	0.0145	0.0362619	7.13389e-05	4.55766e-05	0.0346	0.0145	0.0396996	6.92589e-05	4.8574e-05	0.031392	0.0125	0.0333421	6.77606e-05	4.15328e-05	0.029231	0.0075	0.0245185	0.238218	0.171935	0.029342	0.0115	0.0288342	1.64979e-06	1.1194e-06	0.037173	0.013	0.0455157	3.90033e-05	4.73653e-05	0.034984	0.019	0.0441998	1.41186e-06	1.03329e-06	0.034066	0.016	0.0414833	7.13608e-05	4.64911e-05	0.032636
590	5	52000000	53000000	52009133	52999443	30	0.00726095	0.00597076	0.026237	0.0135	0.0346389	5.66848e-05	4.26648e-05	0.027591	0.0095	0.0348319	5.41465e-05	4.17202e-05	0.024503	0.006	0.0277491	5.66938e-05	3.88945e-05	0.024453	0.0065	0.0236864	0.192359	0.129695	0.023709	0.0035	0.0196346	1.34583e-06	1.05178e-06	0.030296	0.0125	0.0451968	2.94429e-05	2.0459e-05	0.02643	0.011	0.0332831	1.09702e-06	7.35589e-07	0.026448	0.0085	0.0346277	5.75173e-05	4.41068e-05	0.026245
591	5	53000000	54000000	53027210	53988329	37	0.0092441	0.00679442	0.033439	0.025	0.0577108	6.83858e-05	4.84378e-05	0.033233	0.0145	0.039686	7.14063e-05	5.59387e-05	0.032314	0.02	0.0455721	7.1035e-05	5.08185e-05	0.030651	0.014	0.0340529	0.236256	0.179412	0.029051	0.012	0.0299333	1.69186e-06	1.26662e-06	0.038106	0.0325	0.0696427	3.6194e-05	2.46572e-05	0.032415	0.0205	0.0471053	1.42184e-06	1.18142e-06	0.034351	0.023	0.0518038	7.08029e-05	5.45098e-05	0.032373
592	5	54000000	55000000	54010211	54997923	45	0.0100577	0.00600548	0.03643	0.02	0.0466352	7.95818e-05	5.12285e-05	0.038741	0.026	0.0578609	8.02335e-05	6.69927e-05	0.036467	0.024	0.0541463	7.93939e-05	5.03478e-05	0.034249	0.0155	0.0371019	0.267339	0.16967	0.032888	0.0155	0.0380108	1.85982e-06	1.14635e-06	0.042007	0.036	0.0764806	4.06013e-05	2.49978e-05	0.036366	0.023	0.051808	1.64557e-06	1.5607e-06	0.039567	0.03	0.066684	8.00105e-05	5.05375e-05	0.036588
593	5	55000000	56000000	55007073	55982893	38	0.00805321	0.00760499	0.029178	0.0115	0.031657	6.31283e-05	5.10758e-05	0.030668	0.02	0.0471897	6.29659e-05	4.36214e-05	0.028473	0.01	0.0306906	6.51374e-05	4.81912e-05	0.028017	0.009	0.0260683	0.22202	0.191031	0.027182	0.0095	0.0251882	1.53337e-06	1.06198e-06	0.034564	0.022	0.0540255	3.34002e-05	2.30367e-05	0.029868	0.016	0.0391707	1.31223e-06	9.99125e-07	0.031591	0.0135	0.0385936	6.49308e-05	6.29507e-05	0.029616
594	5	56000000	57000000	56007661	56985071	62	0.0126799	0.00710917	0.045782	0.0435	0.12807	9.96812e-05	6.26794e-05	0.048455	0.0655	0.199953	9.9001e-05	6.4824e-05	0.04487	0.045	0.129486	9.99472e-05	6.18415e-05	0.043084	0.0405	0.156088	0.340169	0.211239	0.041906	0.033	0.127492	2.42911e-06	1.39758e-06	0.054759	0.0835	0.218463	5.17862e-05	3.28247e-05	0.04627	0.049	0.13743	1.95147e-06	1.21172e-06	0.046917	0.053	0.132127	0.000102949	6.54748e-05	0.046986
595	5	57000000	58000000	57059125	57983010	22	0.00463084	0.00399947	0.016798	0.004	0.0263888	3.60699e-05	3.50981e-05	0.017537	0.0045	0.0327805	3.60778e-05	3.64894e-05	0.016319	0.0045	0.0272628	3.68472e-05	3.23984e-05	0.015862	0.003	0.0221093	0.124067	0.101597	0.015258	0.0025	0.0193388	8.84078e-07	7.83201e-07	0.019909	0.009	0.0432891	1.90739e-05	1.66553e-05	0.017111	0.0035	0.0291781	7.54609e-07	6.66206e-07	0.018117	0.005	0.0333224	3.64315e-05	3.07925e-05	0.016621
596	5	58000000	59000000	58014326	58948551	26	0.00564679	0.00542529	0.020351	0.0065	0.0273828	4.1832e-05	3.26064e-05	0.020335	0.004	0.0326536	4.30424e-05	4.11509e-05	0.0195	0.0045	0.0272534	4.45629e-05	3.39257e-05	0.019232	0.005	0.0227708	0.155783	0.169942	0.019227	0.0065	0.0215191	1.07208e-06	1.5963e-06	0.024046	0.0065	0.0426056	2.30619e-05	1.92864e-05	0.020659	0.0065	0.0300112	8.5237e-07	6.70555e-07	0.020509	0.007	0.0339962	4.56679e-05	4.54512e-05	0.020778
597	5	59000000	60000000	59139148	59981866	18	0.00392514	0.00405469	0.014159	0.002	0.0260804	2.98523e-05	3.07684e-05	0.014487	0.0035	0.0325601	2.99126e-05	3.07777e-05	0.013616	0.0055	0.0275121	3.26578e-05	3.44094e-05	0.014095	0.0025	0.0220081	0.111608	0.133008	0.013665	0.0045	0.0200992	7.65831e-07	1.5717e-06	0.017252	0.005	0.0422601	1.59816e-05	1.87267e-05	0.014284	0.005	0.029474	6.10746e-07	6.20525e-07	0.014683	0.0035	0.0330637	3.27605e-05	3.66494e-05	0.014955
598	5	60000000	61000000	60007386	60983725	37	0.00813778	0.00529799	0.029414	0.0135	0.0346259	6.36553e-05	4.68884e-05	0.031043	0.0165	0.0421565	6.15447e-05	3.82947e-05	0.02784	0.007	0.0283159	6.68501e-05	5.1552e-05	0.028848	0.0115	0.0294906	0.21119	0.145015	0.025984	0.0065	0.021512	1.51618e-06	9.89378e-07	0.034216	0.015	0.0468201	3.26834e-05	2.16684e-05	0.029297	0.011	0.0332722	1.24586e-06	9.6975e-07	0.029966	0.0085	0.0346164	6.48093e-05	4.54735e-05	0.029487
599	5	61000000	62000000	61005281	61981015	38	0.00860718	0.0053279	0.031135	0.0125	0.0330444	6.61108e-05	4.27411e-05	0.032083	0.015	0.0402463	6.70688e-05	4.61658e-05	0.030345	0.008	0.0289533	7.74892e-05	0.000327198	0.032823	0.013	0.0319607	0.227431	0.135573	0.027896	0.005	0.0203856	1.64609e-06	1.17585e-06	0.037027	0.022	0.0540067	3.52052e-05	2.50814e-05	0.031592	0.015	0.0378434	1.39576e-06	9.26616e-07	0.033583	0.02	0.0471544	6.82019e-05	4.0918e-05	0.031069
600	5	62000000	63000000	62019657	62933691	32	0.00726371	0.00456047	0.026207	0.0075	0.0279645	5.28484e-05	3.86408e-05	0.025709	0.006	0.0331308	5.74955e-05	8.60386e-05	0.02591	0.0075	0.0286563	5.89855e-05	4.71007e-05	0.025401	0.009	0.0260595	0.187765	0.120845	0.023079	0.005	0.0203789	1.38545e-06	9.60357e-07	0.031314	0.017	0.0484489	3.00127e-05	3.7851e-05	0.027009	0.0095	0.0319514	1.11223e-06	7.12435e-07	0.026777	0.0085	0.0346052	5.89559e-05	5.99911e-05	0.026814
601	5	63000000	64000000	63064848	63968124	50	0.012323	0.00699593	0.044474	0.041	0.115426	0.000100629	6.73078e-05	0.048957	0.066	0.203513	9.80137e-05	7.65261e-05	0.044521	0.041	0.110225	9.59468e-05	5.93598e-05	0.041382	0.0295	0.0821233	0.332595	0.218607	0.041072	0.033	0.126777	2.37245e-06	1.58752e-06	0.053524	0.0715	0.172005	5.17115e-05	3.58875e-05	0.046339	0.0415	0.100732	2.0615e-06	2.39839e-06	0.049303	0.056	0.148995	9.95371e-05	6.29411e-05	0.045483
602	5	64000000	65000000	64005123	64992253	42	0.0104244	0.0158876	0.03768	0.023	0.0528123	7.63428e-05	4.84514e-05	0.037154	0.02	0.0471701	7.64525e-05	5.01798e-05	0.034548	0.021	0.0471735	8.10231e-05	8.47782e-05	0.034988	0.0235	0.0589796	0.26621	0.191222	0.032824	0.017	0.0427346	1.89504e-06	1.33282e-06	0.042805	0.036	0.0764359	4.15953e-05	4.16962e-05	0.037332	0.023	0.0517781	1.57477e-06	1.09129e-06	0.037852	0.025	0.0561596	7.8389e-05	5.81714e-05	0.035683
603	5	65000000	66000000	65008188	65940635	42	0.00901765	0.00784931	0.032635	0.0115	0.0316463	7.43253e-05	7.12223e-05	0.036203	0.024	0.054026	7.26858e-05	5.37347e-05	0.032874	0.0155	0.0379791	6.93918e-05	4.67607e-05	0.029953	0.0115	0.0294794	0.230034	0.13719	0.028315	0.0075	0.0226285	1.66927e-06	1.05401e-06	0.037528	0.018	0.0495323	3.67132e-05	2.32109e-05	0.032904	0.015	0.0378297	1.43605e-06	1.07331e-06	0.034589	0.0115	0.036809	7.23975e-05	4.62474e-05	0.032995
604	5	66000000	67000000	66009583	66907494	39	0.00911542	0.00640749	0.032919	0.016	0.0387654	7.05606e-05	6.05931e-05	0.034315	0.014	0.0391135	6.94687e-05	4.0806e-05	0.03148	0.014	0.0355764	7.00034e-05	5.47647e-05	0.030262	0.008	0.0250082	0.231337	0.136711	0.028471	0.007	0.0220407	1.66702e-06	1.11304e-06	0.037608	0.0185	0.0499346	3.7454e-05	3.00232e-05	0.033543	0.015	0.0378161	1.42518e-06	9.50357e-07	0.034227	0.016	0.0414689	7.04303e-05	8.55819e-05	0.032006
605	5	67000000	68000000	67070552	67994388	34	0.00850071	0.00747866	0.030731	0.019	0.0443593	6.65199e-05	6.63216e-05	0.032276	0.024	0.0539986	6.28352e-05	4.53862e-05	0.028308	0.0145	0.0365584	6.37947e-05	6.89121e-05	0.027389	0.0135	0.0331032	0.212775	0.16467	0.026213	0.012	0.029919	1.5347e-06	1.16121e-06	0.034608	0.0275	0.061698	3.38233e-05	2.74639e-05	0.030365	0.016	0.039156	1.3019e-06	1.0079e-06	0.031522	0.0235	0.0530629	6.84672e-05	6.89548e-05	0.031273
606	5	68000000	69000000	68022595	68968297	44	0.00952793	0.00654277	0.034385	0.016	0.0387485	7.55493e-05	4.82993e-05	0.036768	0.028	0.0622184	7.9222e-05	7.02833e-05	0.035918	0.0225	0.0500895	7.55545e-05	4.78238e-05	0.0326	0.0165	0.0396907	0.258669	0.18224	0.031841	0.015	0.0366092	1.86056e-06	2.22771e-06	0.04191	0.0335	0.0718712	4.07011e-05	3.14529e-05	0.036325	0.022	0.0499047	1.54491e-06	1.00277e-06	0.03723	0.0165	0.042109	7.67726e-05	4.997e-05	0.035147
607	5	69000000	70000000	69006631	69996344	54	0.0123938	0.00826168	0.045004	0.0495	0.165329	9.42896e-05	5.66918e-05	0.045754	0.04	0.0909292	9.72073e-05	7.24434e-05	0.044223	0.045	0.129014	9.94199e-05	7.73597e-05	0.043015	0.034	0.10724	0.325749	0.19963	0.040094	0.0255	0.0773258	2.36288e-06	1.43867e-06	0.053332	0.0785	0.198465	5.06654e-05	4.50446e-05	0.045539	0.042	0.102584	2.01437e-06	1.42428e-06	0.048621	0.0525	0.130061	0.000102777	9.58532e-05	0.04675
608	5	70000000	71000000	70020702	70995857	48	0.0105074	0.00710466	0.037931	0.017	0.0406515	8.31548e-05	5.033e-05	0.040484	0.029	0.0644214	8.2794e-05	4.86926e-05	0.037475	0.0185	0.0429673	8.45212e-05	5.31166e-05	0.036401	0.021	0.0507734	0.325772	2.07211	0.039042	0.0145	0.0351481	2.0974e-06	4.533e-06	0.047121	0.034	0.072517	4.43614e-05	2.44889e-05	0.039642	0.0215	0.0487778	1.70576e-06	1.29773e-06	0.041052	0.029	0.0643504	8.48624e-05	5.59264e-05	0.038796
609	5	71000000	72000000	71008379	71994077	51	0.0112844	0.00751168	0.040738	0.0325	0.0796636	8.98368e-05	6.67126e-05	0.043508	0.0445	0.104419	8.87924e-05	6.3761e-05	0.04014	0.0375	0.0950773	8.9847e-05	6.31009e-05	0.038735	0.032	0.0929265	0.295496	0.228698	0.036354	0.023	0.0649713	2.11706e-06	1.59676e-06	0.047805	0.061	0.134215	4.68819e-05	3.19877e-05	0.042009	0.0405	0.097484	1.78274e-06	1.19236e-06	0.042865	0.037	0.0819042	8.85066e-05	5.70685e-05	0.040432
610	5	72000000	73000000	72022984	72979419	54	0.0111765	0.00694043	0.040473	0.025	0.0576619	9.22518e-05	6.32015e-05	0.044882	0.041	0.0938142	9.42128e-05	7.36269e-05	0.042686	0.039	0.10258	8.82006e-05	5.50797e-05	0.038084	0.026	0.0696944	0.296417	0.18827	0.036522	0.0195	0.0515169	2.19393e-06	1.43474e-06	0.049519	0.0575	0.12609	4.94204e-05	3.02614e-05	0.044325	0.0425	0.105221	1.93017e-06	1.27588e-06	0.046281	0.054	0.138161	8.75221e-05	5.13685e-05	0.039979
611	5	73000000	74000000	73023092	73992231	39	0.00905822	0.00804858	0.032718	0.012	0.0323526	7.3528e-05	7.14551e-05	0.035687	0.0165	0.0421413	7.32125e-05	6.34269e-05	0.033035	0.0175	0.0411669	7.24443e-05	6.75545e-05	0.031284	0.0145	0.0350255	0.236618	0.168907	0.029147	0.0085	0.0237242	1.67791e-06	1.14067e-06	0.037769	0.02	0.0515782	3.84303e-05	3.59129e-05	0.034629	0.015	0.0378024	1.49595e-06	1.08604e-06	0.036095	0.0195	0.0462094	7.1287e-05	4.64918e-05	0.032499
612	5	74000000	75000000	74003243	74987687	45	0.00888289	0.00480291	0.032123	0.0095	0.0293752	7.57285e-05	5.53832e-05	0.036872	0.014	0.0391003	7.25014e-05	4.37147e-05	0.032939	0.0145	0.0365443	7.13426e-05	4.70699e-05	0.030747	0.0095	0.0269514	0.23894	0.13811	0.029382	0.0065	0.0215049	1.70576e-06	1.38916e-06	0.038488	0.0115	0.0446205	3.85593e-05	2.52e-05	0.034525	0.014	0.0365042	1.48985e-06	8.71414e-07	0.035901	0.0175	0.0435313	7.45241e-05	5.22927e-05	0.034155
613	5	75000000	76000000	75010428	75993221	42	0.00877654	0.00587381	0.031662	0.0115	0.0316356	6.81794e-05	4.11477e-05	0.033314	0.0165	0.0421261	6.82838e-05	4.54229e-05	0.031022	0.014	0.0355632	7.12685e-05	4.74475e-05	0.030772	0.015	0.036091	0.231292	0.147918	0.02839	0.007	0.0220334	1.64531e-06	1.12507e-06	0.03702	0.0195	0.0511207	3.63025e-05	2.63747e-05	0.032481	0.02	0.0462197	1.36113e-06	7.90632e-07	0.032746	0.0155	0.0408609	7.03895e-05	5.08716e-05	0.03208
614	5	76000000	77000000	76036505	76967869	45	0.0103267	0.00620816	0.037365	0.023	0.0527742	8.09175e-05	5.16758e-05	0.039252	0.0225	0.0514356	8.11468e-05	5.38073e-05	0.036814	0.0205	0.0462541	8.06125e-05	6.15756e-05	0.03466	0.0135	0.0330883	0.270564	0.173971	0.033385	0.012	0.0299047	1.91839e-06	1.04561e-06	0.043267	0.0305	0.0662745	4.11557e-05	2.43485e-05	0.036916	0.0155	0.038467	1.61206e-06	9.95123e-07	0.038696	0.021	0.0485477	8.41951e-05	0.000125635	0.03837
615	5	77000000	78000000	77002200	77973057	42	0.00941466	0.00603472	0.03399	0.011	0.0311008	7.34387e-05	4.26234e-05	0.035663	0.017	0.0427846	7.28713e-05	4.69611e-05	0.033044	0.0115	0.0322581	7.49909e-05	7.03833e-05	0.032326	0.011	0.0288368	0.241091	0.139175	0.029642	0.0085	0.0237159	1.79755e-06	1.19775e-06	0.040503	0.0185	0.0499184	3.91819e-05	2.51238e-05	0.035117	0.0175	0.041593	1.53436e-06	9.72389e-07	0.037012	0.0185	0.0448796	7.46736e-05	4.45965e-05	0.034137
616	5	78000000	79000000	78001611	78939103	35	0.00950548	0.00736274	0.034334	0.019	0.0443355	7.08977e-05	4.36914e-05	0.034516	0.016	0.041603	7.17205e-05	5.08679e-05	0.032444	0.017	0.0401949	7.40464e-05	4.96364e-05	0.03191	0.0115	0.0294682	0.24411	0.175767	0.030055	0.012	0.0298904	1.66882e-06	1.01055e-06	0.037637	0.0195	0.0511037	3.74248e-05	2.67741e-05	0.033479	0.0155	0.0384529	1.50116e-06	1.57036e-06	0.036068	0.021	0.0485274	7.34549e-05	4.48595e-05	0.033552
617	5	79000000	80000000	79009512	79992585	31	0.00771617	0.00551745	0.027917	0.01	0.0298981	6.19052e-05	6.09613e-05	0.030026	0.0135	0.03848	6.40802e-05	0.000118989	0.028803	0.01	0.0306806	5.98816e-05	3.9709e-05	0.0258	0.0065	0.0236788	0.206263	0.171122	0.025389	0.008	0.0230921	1.47672e-06	1.14305e-06	0.033293	0.0175	0.0489933	3.17461e-05	2.08386e-05	0.028381	0.013	0.035317	1.26049e-06	9.45546e-07	0.030376	0.018	0.0442264	5.99238e-05	3.78226e-05	0.027336
618	5	80000000	81000000	80040589	80993485	45	0.0107738	0.00682415	0.039058	0.025	0.0576133	8.25807e-05	4.42138e-05	0.040085	0.0225	0.0514114	8.37576e-05	5.76304e-05	0.037974	0.023	0.0511663	8.51155e-05	5.12876e-05	0.036656	0.016	0.0383904	0.293757	0.217795	0.036162	0.0165	0.0412015	2.043e-06	1.6066e-06	0.045975	0.0325	0.0696083	4.26325e-05	2.84987e-05	0.038428	0.022	0.0498776	1.71012e-06	1.44606e-06	0.041265	0.026	0.0579329	8.43915e-05	5.05904e-05	0.038485
619	5	81000000	82000000	81005722	81981184	44	0.010834	0.00882043	0.039074	0.0195	0.0454315	8.179e-05	4.81507e-05	0.039685	0.0275	0.0610811	8.36724e-05	6.87812e-05	0.03786	0.022	0.0491323	8.478e-05	5.47066e-05	0.036487	0.0175	0.0418965	0.287815	0.205538	0.035391	0.016	0.0395726	1.98776e-06	1.11139e-06	0.044758	0.029	0.0636532	4.13661e-05	2.29581e-05	0.036995	0.0135	0.0358104	1.64607e-06	1.06251e-06	0.039565	0.0235	0.0530373	8.33549e-05	4.98615e-05	0.038082
620	5	82000000	83000000	82019363	82996749	58	0.0141135	0.00934822	0.051069	0.051	0.172276	0.000114426	8.44485e-05	0.055577	0.072	0.243454	0.000116132	7.59416e-05	0.052717	0.07	0.297973	0.000114068	6.95828e-05	0.049169	0.054	0.256364	0.374267	0.21272	0.046228	0.038	0.180898	2.68208e-06	1.51868e-06	0.060598	0.102	0.316605	6.05884e-05	5.56958e-05	0.0545	0.07	0.267581	2.31537e-06	1.40714e-06	0.055981	0.0825	0.2846	0.000111083	6.24441e-05	0.050742
621	5	83000000	84000000	83018943	83997433	61	0.0133135	0.00663121	0.048157	0.03	0.0709399	0.000105689	5.61927e-05	0.051541	0.046	0.109021	0.000105865	5.99537e-05	0.047938	0.0385	0.0992841	0.000107951	6.34887e-05	0.046518	0.0355	0.113818	0.355086	0.172849	0.04369	0.0215	0.0586259	2.50703e-06	1.33567e-06	0.056578	0.055	0.119262	5.56742e-05	3.12684e-05	0.049989	0.044	0.111978	2.17511e-06	1.2534e-06	0.052417	0.0565	0.152658	0.00010657	5.74792e-05	0.048656
622	5	84000000	85000000	84061869	84992658	45	0.0106734	0.00649432	0.038643	0.02	0.046608	8.16281e-05	4.67981e-05	0.039672	0.0215	0.0497646	8.47829e-05	8.85984e-05	0.038335	0.024	0.0541075	8.17092e-05	4.0961e-05	0.035204	0.0095	0.0269419	0.277805	0.138433	0.034194	0.0095	0.0251788	2.02672e-06	1.14904e-06	0.045696	0.033	0.0708021	4.34226e-05	2.88853e-05	0.038787	0.0195	0.0450049	1.68489e-06	9.4903e-07	0.040546	0.023	0.0517799	8.42226e-05	4.53697e-05	0.038535
623	5	85000000	86000000	85001128	85962537	53	0.0126636	0.007186	0.045863	0.038	0.1038	9.91393e-05	5.72795e-05	0.048151	0.042	0.097432	0.000102168	0.000111888	0.046238	0.036	0.0880347	0.00010174	5.69039e-05	0.043802	0.03	0.0849963	0.344662	0.205635	0.042399	0.029	0.0951751	2.43558e-06	1.34931e-06	0.054843	0.0675	0.15756	5.19746e-05	2.91939e-05	0.046635	0.036	0.0826707	2.11785e-06	3.02378e-06	0.051014	0.0505	0.121288	0.000104356	6.57997e-05	0.047684
624	5	86000000	87000000	86005125	86993265	47	0.0115726	0.0071291	0.041698	0.0305	0.0727567	9.07618e-05	5.77322e-05	0.044053	0.036	0.0795685	9.17928e-05	8.19043e-05	0.041492	0.0255	0.0580394	8.83702e-05	5.04714e-05	0.038151	0.021	0.0507263	0.303898	0.220076	0.037368	0.0175	0.0441404	2.13506e-06	1.5488e-06	0.048271	0.038	0.0804045	4.74765e-05	2.7246e-05	0.042338	0.031	0.0706718	1.8129e-06	1.03988e-06	0.043593	0.0315	0.0692556	9.07258e-05	6.49501e-05	0.041438
625	5	87000000	88000000	87002497	87977330	55	0.0124296	0.00803745	0.044905	0.0245	0.0562536	9.82923e-05	6.4599e-05	0.047801	0.0335	0.0735401	9.70397e-05	6.41082e-05	0.043952	0.0245	0.0553846	0.000102154	7.42667e-05	0.043945	0.027	0.0737405	0.335557	0.168525	0.04123	0.02	0.053313	2.37475e-06	1.38173e-06	0.053675	0.0595	0.130188	5.01206e-05	2.6252e-05	0.045074	0.029	0.0660758	1.97041e-06	9.9775e-07	0.047551	0.041	0.0919267	0.000102047	6.43772e-05	0.046633
626	5	88000000	89000000	88002628	88978529	48	0.0129252	0.00936818	0.046576	0.058	0.239412	9.96037e-05	6.96653e-05	0.048413	0.061	0.172524	9.97589e-05	7.40379e-05	0.045154	0.0505	0.158802	9.94629e-05	6.38696e-05	0.042863	0.04	0.146683	0.330555	0.238595	0.040846	0.0355	0.15285	2.35477e-06	1.66876e-06	0.053059	0.0775	0.195494	5.04077e-05	4.1503e-05	0.045271	0.055	0.174577	2.00917e-06	1.66267e-06	0.048322	0.065	0.195413	9.98742e-05	6.40388e-05	0.045618
627	5	89000000	90000000	89004550	89987166	40	0.00857913	0.00511317	0.03105	0.0095	0.0293658	6.71793e-05	5.09159e-05	0.032721	0.0125	0.0374117	6.8117e-05	4.8576e-05	0.030796	0.009	0.0296778	6.83603e-05	4.73652e-05	0.02952	0.009	0.0260508	0.234764	0.282165	0.028902	0.01	0.0260016	1.67047e-06	1.30552e-06	0.037766	0.0235	0.0561617	3.48123e-05	2.56574e-05	0.031136	0.0105	0.032917	1.34335e-06	8.00838e-07	0.032322	0.0125	0.037737	7.01815e-05	8.94828e-05	0.031944
628	5	90000000	91000000	90000564	90982925	49	0.0111863	0.00825126	0.040344	0.019	0.0443118	8.63093e-05	4.94081e-05	0.042088	0.0325	0.0712168	8.6027e-05	5.59951e-05	0.038946	0.0175	0.0411483	8.8182e-05	5.41274e-05	0.038144	0.02	0.0476121	0.290776	0.161408	0.035704	0.015	0.0365849	2.06916e-06	1.21599e-06	0.046612	0.038	0.080353	4.56332e-05	3.27015e-05	0.040916	0.0275	0.0622004	1.74765e-06	1.01904e-06	0.04202	0.03	0.0666358	8.80304e-05	4.96233e-05	0.040146
629	5	91000000	92000000	91002438	91994538	46	0.0111754	0.0104407	0.040452	0.0515	0.174399	9.20267e-05	8.04221e-05	0.044665	0.073	0.251693	9.18075e-05	0.000111119	0.041505	0.061	0.229218	9.39494e-05	0.000103596	0.040342	0.0575	0.297316	0.319756	0.492859	0.039508	0.0405	0.212059	2.15479e-06	1.90364e-06	0.048548	0.0915	0.255857	4.92063e-05	4.78866e-05	0.044044	0.076	0.313573	1.86294e-06	1.56157e-06	0.044925	0.08	0.268539	9.1054e-05	8.14633e-05	0.041674
630	5	92000000	93000000	92025677	92976049	34	0.00613176	0.00469275	0.022161	0.005	0.0266871	5.37888e-05	5.8097e-05	0.026014	0.012	0.0369305	5.32825e-05	4.71531e-05	0.024066	0.0135	0.0349185	5.20137e-05	5.03149e-05	0.02241	0.0115	0.029457	0.170324	0.206056	0.021014	0.0075	0.0226209	1.20001e-06	9.70911e-07	0.027044	0.019	0.0505042	2.79079e-05	3.04081e-05	0.02483	0.0085	0.0312007	1.08528e-06	1.20148e-06	0.026205	0.01	0.0356587	5.0401e-05	4.33764e-05	0.022984
631	5	93000000	94000000	93016468	93980429	47	0.00774224	0.00534911	0.02798	0.013	0.0338706	6.00785e-05	4.54453e-05	0.029312	0.015	0.0402324	6.18103e-05	4.86979e-05	0.02797	0.013	0.034116	6.11559e-05	4.30995e-05	0.026209	0.0085	0.025563	0.204624	0.150709	0.025242	0.009	0.0244371	1.46889e-06	9.97615e-07	0.033112	0.022	0.053988	3.2227e-05	2.37618e-05	0.028918	0.012	0.0343044	1.23973e-06	8.92232e-07	0.029867	0.017	0.042677	6.46405e-05	5.61767e-05	0.029483
632	5	94000000	95000000	94003466	94951009	38	0.00854788	0.00635173	0.030869	0.019	0.0442881	6.75892e-05	5.94987e-05	0.03292	0.0245	0.0548919	6.77301e-05	5.49343e-05	0.030615	0.0205	0.0462292	6.85568e-05	5.2764e-05	0.029635	0.0155	0.037082	0.226047	0.169781	0.0278	0.0125	0.0308462	1.55686e-06	1.13549e-06	0.035164	0.0285	0.062829	3.54663e-05	2.80243e-05	0.031805	0.0215	0.0487523	1.33631e-06	1.02876e-06	0.032297	0.024	0.054305	6.85718e-05	5.22823e-05	0.03129
633	5	95000000	96000000	95028489	95984058	42	0.0100453	0.0115673	0.036502	0.036	0.0951246	7.38186e-05	5.64845e-05	0.035808	0.0355	0.0783892	7.49077e-05	6.05767e-05	0.03397	0.0265	0.0603895	7.41972e-05	5.76744e-05	0.031875	0.023	0.0573161	0.257581	0.244221	0.031743	0.021	0.05664	1.89349e-06	1.89297e-06	0.042848	0.0535	0.115048	4.01986e-05	3.21242e-05	0.036134	0.033	0.0755758	1.614e-06	1.8377e-06	0.039007	0.0505	0.121015	7.93923e-05	6.25053e-05	0.036263
634	5	96000000	97000000	96014893	96995660	57	0.0115353	0.0134127	0.041769	0.0975	0.402461	8.8717e-05	9.91629e-05	0.042878	0.097	0.387641	8.8887e-05	9.65665e-05	0.040297	0.088	0.38065	9.63232e-05	0.000121926	0.041448	0.091	0.39775	0.343567	0.403616	0.041932	0.107	0.410967	2.15133e-06	2.46979e-06	0.048611	0.1185	0.407264	4.69062e-05	5.66518e-05	0.041805	0.091	0.416132	1.8785e-06	2.15486e-06	0.045295	0.1065	0.436936	9.17544e-05	0.000109074	0.041846
635	5	97000000	98000000	97017695	97969052	48	0.0101465	0.00645931	0.036652	0.0115	0.0316249	7.93456e-05	4.77032e-05	0.038626	0.021	0.0488333	7.93667e-05	4.80647e-05	0.035798	0.015	0.0371884	8.13515e-05	7.42645e-05	0.035065	0.015	0.0360725	0.277361	0.669187	0.034245	0.0075	0.0226132	1.92074e-06	1.17068e-06	0.043216	0.029	0.0636261	4.10648e-05	2.34719e-05	0.036799	0.0155	0.0384387	1.62432e-06	1.5297e-06	0.039183	0.0195	0.0461913	7.77483e-05	4.15182e-05	0.035451
636	5	98000000	99000000	98015115	98997375	44	0.00910898	0.00536764	0.032909	0.0125	0.0330327	7.23781e-05	4.70781e-05	0.035061	0.013	0.0378412	7.10861e-05	4.15038e-05	0.032213	0.0115	0.0322472	7.4111e-05	4.47612e-05	0.031995	0.0125	0.0310647	0.239743	0.13389	0.029472	0.009	0.0244283	1.71095e-06	1.3899e-06	0.038505	0.014	0.0461418	3.82648e-05	3.38703e-05	0.034618	0.0165	0.0400135	1.4641e-06	8.67284e-07	0.035077	0.0145	0.0397331	7.25654e-05	4.53058e-05	0.033132
637	5	99000000	100000000	99010967	99975559	47	0.0109073	0.00655619	0.03937	0.0135	0.034613	8.68349e-05	5.04904e-05	0.042152	0.0235	0.0532752	8.56154e-05	4.82576e-05	0.038836	0.018	0.0419845	8.78301e-05	4.87392e-05	0.037876	0.016	0.0383685	0.292425	0.169246	0.035944	0.012	0.0298762	2.09864e-06	1.11224e-06	0.047261	0.033	0.070766	4.57086e-05	2.51352e-05	0.040842	0.02	0.0461975	1.77426e-06	1.02262e-06	0.04268	0.033	0.0729102	8.74856e-05	5.53905e-05	0.039912
638	5	100000000	101000000	100002993	100987806	43	0.00994029	0.00682525	0.035983	0.022	0.0507613	7.75139e-05	4.90365e-05	0.037747	0.0235	0.0532487	7.41934e-05	5.23256e-05	0.033599	0.0175	0.0411297	7.77748e-05	5.08772e-05	0.033537	0.015	0.036054	0.276472	0.831372	0.033969	0.0145	0.0351264	1.86389e-06	1.19744e-06	0.042036	0.028	0.062336	3.907e-05	2.24186e-05	0.03502	0.014	0.0364915	1.53806e-06	1.54316e-06	0.036999	0.018	0.0442099	7.94373e-05	8.18615e-05	0.036296
639	5	101000000	102000000	101037852	101883211	45	0.0106432	0.006444	0.038418	0.023	0.0527363	8.3617e-05	5.09096e-05	0.040737	0.0285	0.0635472	8.56368e-05	5.90475e-05	0.038796	0.0215	0.0480586	8.30563e-05	5.00153e-05	0.035822	0.0165	0.0396667	0.291021	0.200192	0.035857	0.0225	0.0626861	2.00447e-06	1.1758e-06	0.045152	0.044	0.0920646	4.40279e-05	2.82459e-05	0.039271	0.025	0.0564878	1.78664e-06	1.16751e-06	0.043005	0.0365	0.0805651	8.54496e-05	5.22399e-05	0.039094
640	5	102000000	103000000	102029541	102630827	17	0.00366854	0.00328541	0.013307	0.0015	0.026022	2.8993e-05	4.16308e-05	0.014089	0.002	0.0324053	2.91494e-05	2.56897e-05	0.013256	0.0025	0.0268831	2.81432e-05	2.30207e-05	0.012079	0.001	0.0218298	0.0936015	0.0898726	0.011535	0.0025	0.0193319	6.70624e-07	7.42784e-07	0.015141	0.0025	0.0419195	1.52519e-05	1.40283e-05	0.013703	0.001	0.0287602	5.68152e-07	4.69827e-07	0.013744	0.0025	0.0328465	2.80841e-05	2.15006e-05	0.012837
641	5	103000000	104000000	103109771	103937152	36	0.00843812	0.00905071	0.03043	0.011	0.0310904	6.15931e-05	4.65936e-05	0.030009	0.007	0.0335198	6.20988e-05	4.2316e-05	0.02808	0.0065	0.0279866	6.46959e-05	3.84474e-05	0.027848	0.0065	0.0236711	0.215472	0.175473	0.026582	0.006	0.0211173	1.50652e-06	9.03188e-07	0.033998	0.0175	0.0489775	3.33634e-05	2.91405e-05	0.029856	0.0085	0.0311906	1.25272e-06	8.23769e-07	0.030151	0.012	0.0373225	6.50874e-05	5.82132e-05	0.029583
642	5	104000000	105000000	104003814	104993098	55	0.012586	0.00779368	0.045403	0.0295	0.0697417	9.66993e-05	5.17234e-05	0.047019	0.035	0.077404	9.52786e-05	5.86022e-05	0.043268	0.0225	0.0500587	9.83528e-05	5.6596e-05	0.042388	0.0225	0.055777	0.324873	0.168651	0.040064	0.016	0.0395424	2.31867e-06	1.16191e-06	0.052295	0.053	0.113741	5.11415e-05	3.21838e-05	0.045758	0.0385	0.0903146	1.95211e-06	1.15357e-06	0.04691	0.0335	0.0739159	0.000101537	6.28503e-05	0.046364
643	5	105000000	106000000	105019250	105998811	102	0.0256374	0.0759429	0.092063	0.2545	0.57013	0.000192233	8.5888e-05	0.093578	0.33	0.634636	0.00018887	8.17553e-05	0.085495	0.2555	0.586643	0.000189128	7.80238e-05	0.081744	0.1985	0.540614	0.63114	0.249493	0.077686	0.1965	0.563158	4.51828e-06	1.8204e-06	0.101772	0.4265	0.737075	9.99026e-05	4.91153e-05	0.0895	0.2975	0.611881	3.91056e-06	1.88665e-06	0.094038	0.3275	0.64531	0.000190876	7.67782e-05	0.08711
644	5	106000000	107000000	106003473	106990076	212	0.0481883	0.0139994	0.174207	0.975	0.985	0.00037251	0.000126479	0.18066	0.972	0.984	0.000373265	0.000139702	0.169762	0.933	0.963	0.000383863	0.000198538	0.165407	0.9475	0.968	1.26994	0.415011	0.156343	0.9295	0.952167	8.99111e-06	2.63476e-06	0.202772	0.999	0.99925	0.000194771	6.08761e-05	0.174379	0.9655	0.976833	7.42144e-06	2.28388e-06	0.17844	0.9745	0.9865	0.000377799	0.000115131	0.17264
645	5	107000000	108000000	107013045	107984297	49	0.011158	0.00594369	0.040269	0.0185	0.0434814	8.64412e-05	4.34893e-05	0.042002	0.0165	0.0421109	8.95401e-05	5.61996e-05	0.04073	0.025	0.0569802	8.96101e-05	7.08741e-05	0.038748	0.0135	0.0330735	0.292128	0.164405	0.035786	0.0125	0.0308308	2.1272e-06	1.45666e-06	0.047918	0.0305	0.0662443	4.61168e-05	3.2667e-05	0.041331	0.02	0.0461753	1.79754e-06	1.05903e-06	0.043145	0.0235	0.0530117	8.59402e-05	4.0191e-05	0.039169
646	5	108000000	109000000	108000916	108996628	52	0.0112216	0.00905246	0.040332	0.0185	0.0434588	8.60485e-05	4.83317e-05	0.041739	0.019	0.0456019	8.71873e-05	5.09892e-05	0.0395	0.0185	0.0429466	8.612e-05	4.60622e-05	0.037057	0.014	0.034037	0.296826	0.164615	0.036517	0.0135	0.0327244	2.04925e-06	1.0483e-06	0.046157	0.026	0.059501	4.47197e-05	2.60037e-05	0.040128	0.0205	0.0470819	1.74134e-06	1.01513e-06	0.041867	0.02	0.0471353	8.66956e-05	6.08979e-05	0.039591
647	5	109000000	110000000	109010596	109995614	43	0.00961122	0.0065532	0.034606	0.0175	0.0414871	7.22882e-05	4.72132e-05	0.035348	0.0115	0.0364903	7.15781e-05	3.95264e-05	0.032517	0.0075	0.0286469	7.44946e-05	3.92434e-05	0.032146	0.008	0.025	0.248948	0.184771	0.03052	0.0075	0.0226056	1.79444e-06	1.04612e-06	0.040366	0.019	0.0504877	3.85497e-05	2.95732e-05	0.03454	0.0105	0.0329062	1.47229e-06	8.64468e-07	0.035408	0.0135	0.0385809	7.75083e-05	6.01657e-05	0.035415
648	5	110000000	111000000	110054724	110965444	37	0.00835442	0.00471608	0.030246	0.007	0.0276507	6.76591e-05	3.90135e-05	0.032885	0.0145	0.0396725	6.80069e-05	4.25168e-05	0.030854	0.0095	0.0302267	6.55698e-05	3.59833e-05	0.028242	0.005	0.0227633	0.223357	0.161835	0.027398	0.007	0.0220261	1.597e-06	1.15359e-06	0.036029	0.0175	0.0489618	3.44675e-05	2.03966e-05	0.030838	0.01	0.0323763	1.39429e-06	1.08913e-06	0.033553	0.0135	0.0385683	6.67203e-05	3.85262e-05	0.030418
649	5	111000000	112000000	111005971	111979813	54	0.0115558	0.00709263	0.041825	0.02	0.0465808	9.25897e-05	7.51465e-05	0.044743	0.0255	0.0570222	9.17798e-05	6.78588e-05	0.041596	0.0245	0.0553432	9.36246e-05	7.99878e-05	0.040416	0.016	0.0383467	0.305067	0.146808	0.037512	0.012	0.029862	2.23203e-06	1.19105e-06	0.05029	0.0415	0.08749	4.73929e-05	2.93172e-05	0.042372	0.021	0.0479606	1.85908e-06	1.0507e-06	0.044709	0.0215	0.049312	9.21127e-05	4.6585e-05	0.04223
650	5	112000000	113000000	112001075	112981457	42	0.00937071	0.00555731	0.033833	0.0115	0.0316143	7.55477e-05	5.23151e-05	0.036625	0.0155	0.0409353	7.63068e-05	5.55622e-05	0.034502	0.013	0.034104	7.41075e-05	4.40974e-05	0.031983	0.0085	0.0255545	0.255213	0.150585	0.031447	0.01	0.0259915	1.75545e-06	9.02346e-07	0.039523	0.0185	0.0499022	3.91997e-05	3.19136e-05	0.035143	0.0125	0.034846	1.54375e-06	1.13605e-06	0.037092	0.015	0.040297	7.57055e-05	4.46431e-05	0.034657
651	5	113000000	114000000	113010737	113993308	46	0.00943691	0.00586961	0.03422	0.0155	0.037946	7.05377e-05	4.34165e-05	0.034298	0.014	0.0390871	7.07721e-05	4.0049e-05	0.032036	0.009	0.0296682	7.33953e-05	3.79956e-05	0.031658	0.0075	0.0245105	0.237713	0.109064	0.029236	0.004	0.0198404	1.73874e-06	9.90844e-07	0.039203	0.0155	0.0472219	3.66461e-05	1.93665e-05	0.03286	0.01	0.0323658	1.47502e-06	1.16031e-06	0.035549	0.0145	0.0397198	7.22234e-05	4.05351e-05	0.032951
652	5	114000000	115000000	114007915	114979728	56	0.0123542	0.00648916	0.044653	0.0215	0.0496379	9.60463e-05	4.97964e-05	0.04666	0.0285	0.0635043	9.73996e-05	5.03601e-05	0.044158	0.022	0.049103	0.000100665	7.20716e-05	0.043381	0.021	0.0506793	0.339455	0.313006	0.041958	0.021	0.0565577	2.31601e-06	1.08198e-06	0.052314	0.042	0.0882177	5.11079e-05	2.71389e-05	0.045846	0.0245	0.0550895	1.98481e-06	1.35131e-06	0.047917	0.0265	0.059132	9.66308e-05	4.70686e-05	0.044056
653	5	115000000	116000000	115000310	115997166	58	0.0134544	0.0142379	0.048712	0.0305	0.0726622	0.000103513	5.18572e-05	0.050395	0.0395	0.0889569	0.000103823	5.10715e-05	0.047092	0.0315	0.0745431	0.000104305	6.41141e-05	0.044887	0.017	0.0406013	0.345108	0.171907	0.042475	0.016	0.0395122	2.51968e-06	1.30513e-06	0.056778	0.056	0.121655	5.37841e-05	2.54054e-05	0.047986	0.029	0.0660161	2.06766e-06	9.52597e-07	0.049891	0.0355	0.0783675	0.000105346	6.15369e-05	0.048192
654	5	116000000	117000000	116003082	116997023	62	0.0148418	0.0081443	0.05365	0.041	0.115073	0.00012231	0.000280842	0.059573	0.0515	0.129026	0.000119367	5.89337e-05	0.05416	0.052	0.166738	0.000117351	6.72157e-05	0.050567	0.0375	0.127856	0.395122	0.200747	0.048638	0.0285	0.0932094	2.79282e-06	1.34471e-06	0.06307	0.074	0.181177	6.01301e-05	2.65646e-05	0.053867	0.0475	0.130513	2.36756e-06	1.01951e-06	0.056956	0.056	0.148492	0.000118695	6.72869e-05	0.054232
655	5	117000000	118000000	117008357	117984267	75	0.0167504	0.0108587	0.060501	0.0555	0.215794	0.000131698	6.6222e-05	0.064107	0.079	0.293903	0.000133033	6.43302e-05	0.060311	0.0695	0.289965	0.000131751	5.50756e-05	0.05688	0.048	0.206391	0.440904	0.176701	0.054111	0.036	0.160093	3.15225e-06	1.78729e-06	0.071007	0.1055	0.33821	6.92871e-05	4.11907e-05	0.062053	0.0645	0.223632	2.72839e-06	1.56627e-06	0.06573	0.0875	0.306857	0.00013338	6.09111e-05	0.060946
656	5	118000000	119000000	118006536	118981243	65	0.0148495	0.00961558	0.053598	0.036	0.0949178	0.000114817	5.4987e-05	0.055698	0.0535	0.138727	0.00011447	5.94005e-05	0.051941	0.0345	0.0820938	0.000116825	7.02974e-05	0.05032	0.0345	0.109589	0.391121	0.217485	0.048147	0.026	0.08017	2.7127e-06	1.06486e-06	0.061185	0.071	0.170041	5.98428e-05	2.93295e-05	0.053728	0.041	0.0991667	2.2854e-06	1.18207e-06	0.055073	0.047	0.108994	0.000115005	5.48031e-05	0.052359
657	5	119000000	120000000	119000519	119990655	63	0.0165353	0.0648587	0.059121	0.0525	0.190144	0.000115388	5.09522e-05	0.056077	0.049	0.117896	0.000119767	7.9921e-05	0.054259	0.043	0.119329	0.00012064	6.13166e-05	0.05203	0.0365	0.122677	0.408782	0.236868	0.050349	0.0345	0.142429	2.84469e-06	1.37161e-06	0.064106	0.0825	0.212695	6.14749e-05	3.42585e-05	0.05506	0.049	0.136936	2.3739e-06	1.14734e-06	0.05707	0.06	0.171189	0.000120018	6.6224e-05	0.054817
658	5	120000000	121000000	120016680	120071585	5	0.000976184	0.00200558	0.003554	0.0015	0.0260121	7.48109e-06	1.18259e-05	0.003635	0.0005	0.0322186	7.945e-06	1.52045e-05	0.003627	0.001	0.0266544	7.88736e-06	1.29514e-05	0.003387	0	0.0217535	0.0259372	0.0529407	0.003207	0.001	0.019074	1.81225e-07	2.61911e-07	0.004068	0	0.0416274	3.76821e-06	5.17724e-06	0.003395	0	0.0286591	1.54207e-07	2.17103e-07	0.003739	0.0005	0.0325963	7.68157e-06	1.01578e-05	0.003493
659	6	0	1000000	129798	986277	46	0.0108937	0.00644557	0.039433	0.019	0.0442645	8.19539e-05	3.9532e-05	0.039888	0.018	0.0440686	8.1804e-05	4.41217e-05	0.037011	0.0095	0.0302169	8.75137e-05	5.12391e-05	0.037815	0.017	0.0405759	0.282689	0.145896	0.034765	0.0105	0.0269127	1.98229e-06	9.36877e-07	0.044663	0.0235	0.0561412	4.2243e-05	2.22147e-05	0.037886	0.011	0.0332614	1.70034e-06	1.12294e-06	0.040898	0.0175	0.0435153	8.74015e-05	9.33273e-05	0.039905
660	6	1000000	2000000	1010922	1973425	57	0.0121859	0.00577963	0.044011	0.0195	0.0454062	9.96485e-05	6.41826e-05	0.048255	0.035	0.0773295	9.60313e-05	5.69671e-05	0.043502	0.018	0.041965	9.94828e-05	6.7775e-05	0.042915	0.023	0.0572495	0.331851	0.209011	0.04091	0.0145	0.0351048	2.34703e-06	1.4642e-06	0.052757	0.0385	0.0815056	5.03648e-05	2.43552e-05	0.045238	0.027	0.0607057	1.94374e-06	8.74119e-07	0.046875	0.032	0.0703948	9.86255e-05	4.53829e-05	0.044986
661	6	2000000	3000000	2015037	2994011	62	0.0151592	0.00868359	0.054902	0.042	0.119904	0.000119836	7.88977e-05	0.058124	0.056	0.149856	0.000118408	6.21888e-05	0.053653	0.0465	0.136622	0.0001199	5.7842e-05	0.051768	0.0315	0.0911796	0.402054	0.190387	0.049531	0.031	0.109256	2.85478e-06	1.66111e-06	0.064376	0.0825	0.211778	6.15868e-05	4.39958e-05	0.055215	0.0465	0.125632	2.40195e-06	1.30281e-06	0.057726	0.063	0.182646	0.000119893	6.27346e-05	0.054768
662	6	3000000	4000000	3004899	3979390	67	0.0146791	0.00714048	0.053158	0.039	0.107125	0.000115816	5.68544e-05	0.056254	0.0485	0.115903	0.000113942	4.8336e-05	0.051693	0.0365	0.0906603	0.000117455	6.03989e-05	0.050606	0.0335	0.101928	0.391137	0.321494	0.048043	0.021	0.0564758	2.74475e-06	1.3334e-06	0.061838	0.0665	0.152796	6.13218e-05	2.6533e-05	0.054966	0.046	0.123012	2.30845e-06	9.8011e-07	0.055571	0.0465	0.10763	0.000117535	5.35531e-05	0.053785
663	6	4000000	5000000	4002712	4998395	65	0.0139266	0.0066873	0.050369	0.03	0.0708522	0.000110125	5.18214e-05	0.053513	0.0455	0.107421	0.000107749	4.64663e-05	0.048838	0.035	0.0842101	0.00010881	5.47568e-05	0.046983	0.0205	0.0491168	0.369486	0.170327	0.04555	0.0245	0.0725238	2.63326e-06	1.28084e-06	0.059406	0.0515	0.109063	5.68995e-05	2.97499e-05	0.051037	0.032	0.0733204	2.25555e-06	1.22721e-06	0.054435	0.0395	0.0879814	0.000113392	9.47742e-05	0.05167
664	6	5000000	6000000	5063081	5926377	25	0.00534752	0.00603784	0.019345	0.0035	0.0262605	4.38835e-05	3.54361e-05	0.02141	0.006	0.0331195	4.15324e-05	2.69487e-05	0.018787	0.0025	0.0268732	4.15665e-05	3.36319e-05	0.017913	0.004	0.0223598	0.14005	0.0965598	0.017291	0.004	0.0198338	9.78437e-07	6.1481e-07	0.022032	0.0035	0.0420609	2.22451e-05	1.56337e-05	0.019896	0.004	0.0292505	8.85199e-07	6.46105e-07	0.021266	0.0035	0.0330517	4.33226e-05	4.2974e-05	0.019735
665	6	6000000	7000000	6012892	6974401	46	0.0101327	0.00587003	0.036579	0.011	0.03108	8.0142e-05	4.53675e-05	0.0389	0.0195	0.0464636	8.06874e-05	4.44661e-05	0.036566	0.0125	0.0333306	8.05708e-05	4.76155e-05	0.034683	0.012	0.0302248	0.270699	0.203102	0.033304	0.012	0.0298478	2.07865e-06	4.43025e-06	0.047217	0.028	0.0623101	4.27327e-05	2.08934e-05	0.038221	0.0145	0.0371741	1.57972e-06	8.0239e-07	0.038072	0.014	0.039274	7.97729e-05	4.74611e-05	0.036449
666	6	7000000	8000000	7010723	7968676	39	0.0085309	0.00462012	0.030811	0.009	0.0289761	6.86249e-05	4.52297e-05	0.033327	0.0105	0.0356679	6.59102e-05	3.22565e-05	0.029918	0.006	0.0277399	6.90058e-05	6.47344e-05	0.029708	0.008	0.0249918	0.229493	0.157582	0.028202	0.006	0.0211104	1.69078e-06	1.60259e-06	0.038074	0.022	0.0539693	3.59249e-05	2.05341e-05	0.032259	0.0105	0.0328955	1.35137e-06	7.48433e-07	0.032504	0.008	0.0344029	6.90982e-05	5.79072e-05	0.031525
667	6	8000000	9000000	8047065	8991848	37	0.00833455	0.00467151	0.030127	0.006	0.0271332	6.57266e-05	4.70091e-05	0.031953	0.012	0.0369185	6.73648e-05	5.21231e-05	0.030608	0.01	0.0306705	6.84165e-05	4.58185e-05	0.029565	0.0085	0.025546	0.227371	0.132316	0.027969	0.0065	0.0214979	1.57725e-06	8.99297e-07	0.035474	0.0155	0.0472069	3.4892e-05	2.29944e-05	0.031328	0.01	0.0323553	1.31903e-06	6.93368e-07	0.031726	0.0075	0.0342113	6.76222e-05	3.97405e-05	0.030945
668	6	9000000	10000000	9037723	9988186	50	0.0115267	0.00960178	0.041686	0.022	0.0507271	8.77608e-05	4.20344e-05	0.042654	0.021	0.0488121	9.03761e-05	6.65048e-05	0.041043	0.0215	0.0480311	8.84326e-05	5.22445e-05	0.038069	0.0125	0.0310521	0.298432	0.182821	0.0367	0.013	0.031832	2.08545e-06	1.00791e-06	0.047049	0.026	0.0594778	4.7756e-05	8.32592e-05	0.042741	0.018	0.0425506	1.76487e-06	9.52017e-07	0.042616	0.0185	0.0448626	8.95192e-05	4.60585e-05	0.040888
669	6	10000000	11000000	10017733	10975938	41	0.00933152	0.00678517	0.033709	0.013	0.0338582	6.98615e-05	4.25643e-05	0.034023	0.0165	0.0420958	7.164e-05	6.14275e-05	0.032442	0.012	0.0329434	7.2242e-05	3.85635e-05	0.031144	0.0095	0.0269325	0.245218	0.163047	0.030114	0.006	0.0211035	1.70127e-06	1.07535e-06	0.038363	0.019	0.0504712	3.66513e-05	2.303e-05	0.032842	0.0105	0.0328847	1.4022e-06	8.33998e-07	0.033797	0.0095	0.0352812	7.46819e-05	5.99292e-05	0.033977
670	6	11000000	12000000	11005263	11980891	56	0.0128366	0.00646335	0.046394	0.031	0.0747242	0.000100976	5.53819e-05	0.049063	0.039	0.0875352	0.000102812	6.10599e-05	0.046491	0.0295	0.0700835	0.000102183	5.49002e-05	0.043926	0.024	0.0605501	0.346867	0.244269	0.042821	0.0215	0.0585354	2.42042e-06	1.32287e-06	0.054428	0.0515	0.108938	5.31145e-05	3.06779e-05	0.047794	0.0345	0.0791949	2.06412e-06	1.20562e-06	0.049765	0.0405	0.0904014	0.000102402	5.37947e-05	0.046772
671	6	12000000	13000000	12002585	12996961	51	0.0112792	0.00777195	0.040722	0.0295	0.069658	8.90601e-05	5.54771e-05	0.043379	0.0425	0.0983266	8.94067e-05	5.76833e-05	0.0404	0.0315	0.0744457	9.03988e-05	7.70026e-05	0.038935	0.026	0.0695775	0.296298	0.205921	0.036434	0.013	0.0318153	2.1272e-06	1.60841e-06	0.047934	0.0465	0.097464	4.70153e-05	2.79281e-05	0.042069	0.029	0.0659566	1.8197e-06	1.1785e-06	0.043877	0.033	0.0728485	9.02789e-05	6.86969e-05	0.041232
672	6	13000000	14000000	13027415	13987846	52	0.0115611	0.00843127	0.041781	0.0335	0.0839243	9.17276e-05	6.02343e-05	0.044568	0.042	0.0972846	9.23129e-05	6.67567e-05	0.041683	0.037	0.0927904	9.05266e-05	5.92811e-05	0.039096	0.0285	0.0793306	0.298556	0.188968	0.036839	0.0225	0.0625772	2.13484e-06	1.24494e-06	0.04815	0.0575	0.125895	4.93777e-05	3.88708e-05	0.044116	0.039	0.0922682	1.91678e-06	1.49251e-06	0.046167	0.0475	0.110408	9.14486e-05	7.36833e-05	0.041719
673	6	14000000	15000000	14016316	14991581	43	0.00930711	0.00557492	0.033594	0.0135	0.0346	7.26974e-05	5.02714e-05	0.035391	0.014	0.039074	7.11083e-05	4.00966e-05	0.032224	0.0085	0.0292814	7.45449e-05	6.79745e-05	0.032036	0.0145	0.0350083	0.252887	0.185324	0.031067	0.012	0.0298336	1.83936e-06	2.32597e-06	0.041542	0.03	0.0653294	3.85186e-05	2.79308e-05	0.03463	0.018	0.0425326	1.40894e-06	7.48661e-07	0.033995	0.014	0.0392609	7.48407e-05	6.43428e-05	0.03416
674	6	15000000	16000000	15012025	15989012	57	0.0131864	0.00835742	0.047699	0.047	0.148941	0.000107028	7.37818e-05	0.052172	0.0685	0.208509	0.00010093	5.38011e-05	0.045763	0.0355	0.0866529	0.000106158	6.24644e-05	0.045768	0.042	0.164829	0.354492	0.259468	0.043726	0.0335	0.133614	2.44281e-06	1.33985e-06	0.055118	0.0675	0.157177	5.46738e-05	3.09429e-05	0.048957	0.0415	0.100532	2.20435e-06	4.29686e-06	0.052994	0.0585	0.164104	0.000107075	7.65964e-05	0.048839
675	6	16000000	17000000	16001152	16963160	56	0.0127684	0.0104355	0.04628	0.0415	0.117608	9.73891e-05	5.24585e-05	0.047208	0.0385	0.0862822	9.90908e-05	5.56153e-05	0.044752	0.0375	0.0948801	0.00010181	6.20662e-05	0.043828	0.028	0.0770865	0.348416	0.290765	0.042825	0.03	0.103009	2.43204e-06	1.50893e-06	0.054744	0.068	0.159919	5.3869e-05	5.49195e-05	0.048461	0.0385	0.0901695	2.0386e-06	1.18301e-06	0.049018	0.055	0.143276	0.000103574	6.7697e-05	0.047228
676	6	17000000	18000000	17000835	17989989	61	0.0142793	0.00924156	0.051529	0.0485	0.161669	0.000110689	6.11431e-05	0.053859	0.066	0.202307	0.000109801	7.32569e-05	0.049647	0.0445	0.127626	0.000109944	7.23823e-05	0.047533	0.038	0.131633	0.366805	0.193134	0.04503	0.0295	0.0998315	2.57516e-06	1.39341e-06	0.05806	0.0745	0.18355	5.73242e-05	3.07989e-05	0.051376	0.056	0.17855	2.22856e-06	1.24459e-06	0.053687	0.063	0.181759	0.000110565	6.82063e-05	0.050553
677	6	18000000	19000000	18000195	18990160	56	0.0125564	0.0100025	0.045468	0.03	0.070765	9.90978e-05	5.33515e-05	0.048223	0.043	0.0998719	9.78109e-05	5.2685e-05	0.044455	0.0335	0.0791889	9.73203e-05	5.59803e-05	0.041987	0.0225	0.0557152	0.328959	0.191123	0.04042	0.0245	0.072361	2.32447e-06	1.24852e-06	0.052275	0.0525	0.112063	5.2701e-05	3.17589e-05	0.047172	0.032	0.0732403	2.01925e-06	1.12764e-06	0.048471	0.041	0.0918066	0.000100355	6.44445e-05	0.045609
678	6	19000000	20000000	19002834	19995002	57	0.0129594	0.00716507	0.046872	0.036	0.0947125	9.91948e-05	5.25428e-05	0.048097	0.0425	0.0981757	0.000101476	5.78892e-05	0.045902	0.0375	0.0946843	0.000103404	6.52157e-05	0.044567	0.033	0.0990718	0.337498	0.204303	0.041459	0.0235	0.0672439	2.47221e-06	2.69857e-06	0.055703	0.0615	0.135887	5.14989e-05	3.05278e-05	0.046101	0.0395	0.0940256	2.05235e-06	1.23088e-06	0.049406	0.0465	0.107439	0.000100799	7.60304e-05	0.046038
679	6	20000000	21000000	20075804	20989037	43	0.00903153	0.00506698	0.032638	0.0105	0.0304151	7.29515e-05	4.91515e-05	0.035482	0.016	0.0415881	7.44093e-05	5.54409e-05	0.033843	0.0175	0.0411112	7.21786e-05	3.73857e-05	0.031082	0.006	0.0233902	0.248684	0.157757	0.030589	0.013	0.0317987	1.76171e-06	1.30551e-06	0.039797	0.019	0.0504547	3.79167e-05	2.24255e-05	0.033901	0.013	0.035305	1.45859e-06	8.34494e-07	0.035164	0.0135	0.0385557	7.48899e-05	5.56536e-05	0.034164
680	6	21000000	22000000	21017624	21992009	48	0.011248	0.0068884	0.040696	0.018	0.042477	8.95743e-05	6.45685e-05	0.043344	0.0315	0.0695188	8.90336e-05	6.85647e-05	0.040424	0.024	0.0540688	8.4644e-05	4.94296e-05	0.036542	0.0155	0.0370622	0.288259	0.163347	0.035519	0.013	0.0317821	2.07298e-06	1.21288e-06	0.046748	0.033	0.07073	4.45036e-05	3.67034e-05	0.039831	0.0195	0.0449842	1.79518e-06	1.35197e-06	0.043165	0.033	0.072787	8.55759e-05	4.62341e-05	0.039114
681	6	22000000	23000000	22024063	22955554	63	0.0149962	0.00806597	0.054114	0.047	0.148233	0.000115418	6.30271e-05	0.056219	0.063	0.187195	0.000119806	6.69584e-05	0.054179	0.06	0.227076	0.000117863	5.99494e-05	0.050748	0.039	0.138639	0.418984	0.560027	0.051668	0.0355	0.151721	2.76871e-06	1.50338e-06	0.062365	0.0815	0.207357	6.06484e-05	3.48387e-05	0.054335	0.0575	0.188423	2.40095e-06	1.35038e-06	0.057933	0.0745	0.236984	0.000122853	0.000130158	0.055858
682	6	23000000	24000000	23027281	23989103	49	0.0125581	0.00736096	0.045342	0.0405	0.113021	9.73142e-05	5.92225e-05	0.047245	0.0465	0.110056	9.84045e-05	6.36901e-05	0.044414	0.0435	0.122059	0.000101788	6.67776e-05	0.043926	0.0405	0.155075	0.336464	0.231887	0.041376	0.033	0.126071	2.36991e-06	1.44061e-06	0.053617	0.0755	0.186651	5.13904e-05	4.62389e-05	0.045962	0.039	0.0921134	1.99516e-06	1.34352e-06	0.048122	0.0555	0.146532	9.95765e-05	6.35715e-05	0.045546
683	6	24000000	25000000	24015716	24953980	39	0.00876161	0.00536856	0.031735	0.0085	0.0286814	7.03499e-05	4.25484e-05	0.034271	0.012	0.0369065	7.03676e-05	4.73502e-05	0.03197	0.0095	0.0302071	7.11913e-05	4.9976e-05	0.030636	0.01	0.0275237	0.234328	0.135058	0.028837	0.0075	0.0225979	1.63772e-06	8.47654e-07	0.036918	0.013	0.0455011	3.62213e-05	2.06198e-05	0.032403	0.0105	0.032874	1.4347e-06	1.14356e-06	0.034492	0.014	0.0392478	7.34761e-05	0.000100032	0.033544
684	6	25000000	26000000	25007705	25987389	52	0.0124182	0.00727445	0.044921	0.0315	0.0763054	9.93903e-05	5.97445e-05	0.048291	0.0455	0.107226	0.000101765	6.40999e-05	0.046179	0.037	0.0926069	0.000102933	9.22562e-05	0.044255	0.029	0.0810476	0.335468	0.207017	0.041408	0.026	0.0799567	2.38325e-06	1.54603e-06	0.053701	0.06	0.131271	5.3184e-05	3.11431e-05	0.047518	0.0365	0.0846466	2.07978e-06	1.58635e-06	0.050108	0.0535	0.134666	9.90555e-05	6.06344e-05	0.045297
685	6	26000000	27000000	26008421	26989850	47	0.0115216	0.00799142	0.041712	0.0265	0.0614975	8.76992e-05	5.12403e-05	0.042552	0.0265	0.0589038	8.88521e-05	5.67043e-05	0.04038	0.0275	0.063163	9.12973e-05	5.90854e-05	0.039363	0.025	0.0654237	0.312928	0.205542	0.03843	0.0225	0.0624689	2.18941e-06	1.27575e-06	0.049278	0.0525	0.111927	4.65077e-05	4.04213e-05	0.041696	0.031	0.0705998	1.81612e-06	1.27962e-06	0.043712	0.033	0.0727257	9.24072e-05	6.35404e-05	0.042216
686	6	27000000	28000000	27010412	27983183	46	0.0107682	0.0104895	0.039002	0.0185	0.0434363	8.60928e-05	5.83674e-05	0.041984	0.0275	0.0610428	8.57262e-05	6.87279e-05	0.038756	0.022	0.0490738	8.15959e-05	4.17668e-05	0.035154	0.009	0.026042	0.286834	0.160163	0.035344	0.0185	0.0479637	2.03668e-06	1.11058e-06	0.045855	0.032	0.0686996	4.52609e-05	3.05689e-05	0.040479	0.0235	0.052885	1.69245e-06	9.43456e-07	0.04083	0.027	0.0602585	8.59577e-05	4.86988e-05	0.039291
687	6	28000000	29000000	28022653	28998777	44	0.00942348	0.00556781	0.034123	0.014	0.0355324	7.92288e-05	0.000160601	0.038281	0.0155	0.0409209	7.67265e-05	5.13441e-05	0.034787	0.013	0.0340919	7.52455e-05	5.68804e-05	0.032469	0.0085	0.0255376	0.255943	0.155103	0.031471	0.0105	0.0269017	1.83524e-06	2.07911e-06	0.041441	0.025	0.0581254	3.95257e-05	2.53233e-05	0.035481	0.016	0.0391413	1.54477e-06	1.08225e-06	0.037102	0.0195	0.0461732	7.55845e-05	3.90957e-05	0.034537
688	6	29000000	30000000	29044156	29968983	53	0.0122672	0.00660211	0.044333	0.02	0.0465536	9.39434e-05	5.58596e-05	0.045673	0.0265	0.0588693	9.57065e-05	5.47852e-05	0.043395	0.0325	0.0767709	0.00010072	9.26275e-05	0.043317	0.022	0.0544679	0.32883	0.178864	0.04055	0.0185	0.0479117	2.37564e-06	1.3562e-06	0.053578	0.058	0.126882	5.08451e-05	3.06345e-05	0.045458	0.0285	0.0645774	1.93221e-06	1.09356e-06	0.046385	0.0355	0.0782919	9.99681e-05	6.36468e-05	0.045894
689	6	30000000	31000000	30017114	30987252	47	0.0106266	0.00703285	0.038316	0.0195	0.0453809	8.26795e-05	5.75484e-05	0.040048	0.024	0.0539713	8.34943e-05	9.65483e-05	0.038096	0.015	0.0371737	8.65625e-05	5.64411e-05	0.037303	0.02	0.0475729	0.282868	0.17904	0.034899	0.014	0.0338396	2.02067e-06	1.18092e-06	0.045372	0.0365	0.0775267	4.3832e-05	2.6857e-05	0.03921	0.023	0.0517482	1.6963e-06	1.73465e-06	0.040767	0.0235	0.0529861	8.66416e-05	6.19082e-05	0.039508
690	6	31000000	32000000	31005373	31965891	57	0.0132818	0.00802745	0.047988	0.0355	0.0933095	0.000103912	5.25321e-05	0.050456	0.045	0.105889	0.000107621	6.81587e-05	0.048805	0.0465	0.136076	0.000105041	5.5102e-05	0.045228	0.0345	0.109187	0.349324	0.218642	0.043086	0.027	0.0847747	2.45713e-06	1.69406e-06	0.055401	0.0615	0.135644	5.64798e-05	3.92591e-05	0.050623	0.0505	0.143753	2.15176e-06	1.55674e-06	0.051763	0.0505	0.120745	0.000106279	7.85524e-05	0.048536
691	6	32000000	33000000	32010376	32994256	32	0.00767558	0.00496299	0.027786	0.0085	0.0286722	5.8202e-05	4.1737e-05	0.028282	0.009	0.0346077	5.96162e-05	3.8501e-05	0.027076	0.0105	0.0311765	6.05237e-05	4.12861e-05	0.025998	0.007	0.024164	0.206744	0.221893	0.025289	0.0105	0.0268908	1.42208e-06	8.83209e-07	0.032013	0.0145	0.0464797	3.01e-05	2.11804e-05	0.026903	0.008	0.0307909	1.1615e-06	8.0529e-07	0.02792	0.01	0.0356472	6.17171e-05	6.27412e-05	0.028144
692	6	33000000	34000000	33012309	33921391	42	0.00916024	0.00541078	0.033072	0.011	0.0310697	7.31509e-05	4.78382e-05	0.035552	0.017	0.042769	7.35603e-05	4.76405e-05	0.033389	0.018	0.0419455	7.35031e-05	4.27369e-05	0.031726	0.0095	0.0269231	0.244091	0.157157	0.029926	0.0075	0.0225903	1.76682e-06	1.1643e-06	0.03985	0.0205	0.052164	3.72592e-05	2.33307e-05	0.033412	0.015	0.0377887	1.49509e-06	9.36775e-07	0.036062	0.02	0.0471162	7.2627e-05	4.2403e-05	0.033134
693	6	34000000	35000000	34018647	34998937	50	0.0116184	0.00813298	0.04213	0.0255	0.0589651	9.02652e-05	5.3302e-05	0.04389	0.031	0.0684473	8.8911e-05	6.26069e-05	0.040285	0.021	0.0471473	9.38231e-05	6.86299e-05	0.040486	0.0245	0.0630228	0.298712	0.184738	0.036767	0.016	0.0394821	2.1399e-06	1.2037e-06	0.048238	0.0405	0.085706	4.76705e-05	3.12017e-05	0.042642	0.026	0.0587066	1.85856e-06	1.40229e-06	0.044711	0.035	0.077399	9.08357e-05	6.95034e-05	0.041282
694	6	35000000	36000000	35004065	35997831	112	0.0251555	0.0120817	0.090985	0.3175	0.675412	0.000207125	0.00011126	0.100696	0.3885	0.718706	0.000199198	9.17225e-05	0.090377	0.3115	0.659853	0.000201251	0.000117192	0.086656	0.271	0.613778	0.657686	0.366817	0.080931	0.2225	0.583528	4.79856e-06	2.38664e-06	0.108093	0.473	0.789353	0.000105258	4.86196e-05	0.094155	0.35	0.683676	4.07937e-06	1.9506e-06	0.098251	0.3885	0.715765	0.000201168	0.000105862	0.091875
695	6	36000000	37000000	36001162	36999602	245	0.0542511	0.0238691	0.196193	0.929	0.971	0.000426389	0.000187859	0.20713	0.946	0.9701	0.000416853	0.00018463	0.188788	0.892	0.935667	0.000446967	0.000459671	0.191644	0.903	0.9429	2.32316	10.6297	0.267675	0.8825	0.9293	1.02603e-05	4.50077e-06	0.231466	0.97	0.986417	0.000222005	0.000105626	0.199046	0.922	0.9565	8.63802e-06	3.71717e-06	0.20794	0.944	0.9721	0.000435483	0.000215489	0.198952
696	6	37000000	38000000	37000373	37999069	225	0.0486368	0.0189541	0.175694	0.9285	0.9625	0.000389475	0.00015544	0.1896	0.9525	0.976125	0.000385422	0.000155799	0.17472	0.924	0.95325	0.000401571	0.000365905	0.172471	0.9075	0.952875	5.75019	25.7705	0.594301	0.9075	0.941	9.06987e-06	3.10735e-06	0.204496	0.9795	0.994125	0.000200277	7.60009e-05	0.17949	0.93	0.965125	7.85423e-06	3.15517e-06	0.189168	0.957	0.979125	0.000388874	0.000134	0.177479
697	6	38000000	39000000	38001622	38983090	170	0.0410369	0.036172	0.148654	0.811	0.9345	0.000314485	0.00014856	0.15262	0.857	0.948286	0.000311763	0.000117537	0.141404	0.769	0.911857	0.000328679	0.000595259	0.140718	0.761	0.907857	1.0435	0.354754	0.128295	0.707	0.889929	7.42708e-06	2.52568e-06	0.167573	0.927	0.977929	0.000164901	6.09395e-05	0.14768	0.834	0.933714	6.38181e-06	3.10682e-06	0.153937	0.846	0.949286	0.000312958	0.00011098	0.142785
698	6	39000000	40000000	39030259	39985286	53	0.0126734	0.00658141	0.045818	0.032	0.0779937	0.000100042	5.63875e-05	0.04879	0.038	0.0852731	0.000100731	5.54291e-05	0.045465	0.032	0.0756337	9.95023e-05	5.99288e-05	0.04289	0.0245	0.0629352	0.33277	0.205146	0.040867	0.0195	0.0514534	2.44284e-06	3.41767e-06	0.054783	0.0555	0.120782	5.32041e-05	3.30538e-05	0.047558	0.0355	0.0813551	2.122e-06	1.74081e-06	0.051037	0.0515	0.1247	0.000103201	6.49448e-05	0.047086
699	6	40000000	41000000	40000045	40986739	69	0.0163544	0.00813336	0.059142	0.0765	0.371619	0.000127479	7.53835e-05	0.062096	0.086	0.314844	0.000128268	9.29401e-05	0.058031	0.072	0.306566	0.000132623	8.13575e-05	0.057203	0.073	0.357026	0.435809	0.237972	0.053602	0.0545	0.302989	3.14838e-06	1.82133e-06	0.071071	0.1425	0.490341	6.75396e-05	3.81714e-05	0.060385	0.0865	0.371489	2.60301e-06	1.38833e-06	0.062655	0.0935	0.34767	0.000129618	7.99422e-05	0.059271
700	6	41000000	42000000	41015703	41996260	51	0.0124621	0.00938994	0.045084	0.0355	0.0931136	9.54128e-05	6.31561e-05	0.046337	0.0395	0.088845	9.83447e-05	8.57727e-05	0.044452	0.0335	0.0790741	9.93232e-05	8.146e-05	0.04283	0.03	0.0847956	0.330889	0.226023	0.040636	0.0295	0.0994514	2.3913e-06	1.43068e-06	0.053898	0.068	0.159517	4.88537e-05	2.76973e-05	0.043762	0.026	0.0586641	1.89845e-06	1.04636e-06	0.04567	0.038	0.0837635	9.87483e-05	6.90317e-05	0.044981
701	6	42000000	43000000	42004652	42974326	54	0.0128234	0.00967804	0.046169	0.037	0.100023	9.44456e-05	5.52924e-05	0.045787	0.036	0.079488	9.54825e-05	5.36282e-05	0.043291	0.024	0.0540302	9.80948e-05	6.4314e-05	0.042216	0.031	0.0879421	0.338927	0.231671	0.041826	0.0275	0.0881727	2.30863e-06	1.37872e-06	0.051976	0.0575	0.1257	4.84516e-05	2.79892e-05	0.043509	0.032	0.0731605	1.99812e-06	1.70522e-06	0.048043	0.0465	0.107249	0.000100214	7.8411e-05	0.045672
702	6	43000000	44000000	43026197	43983354	63	0.0145379	0.00927541	0.052509	0.048	0.157379	0.000111889	5.87265e-05	0.054415	0.0615	0.175677	0.000115809	6.20999e-05	0.052581	0.059	0.217107	0.000113252	6.56151e-05	0.048847	0.036	0.118024	0.378155	0.200334	0.046404	0.0315	0.111739	2.75863e-06	1.80791e-06	0.062269	0.097	0.282822	5.90828e-05	3.29339e-05	0.053161	0.0535	0.166436	2.26139e-06	1.28885e-06	0.054585	0.067	0.202174	0.000117416	8.08882e-05	0.053671
703	6	44000000	45000000	44003666	44983137	45	0.0107489	0.00721373	0.038902	0.025	0.0575647	8.36408e-05	0.000209159	0.040328	0.019	0.0455839	7.98888e-05	5.36525e-05	0.036253	0.0145	0.0365301	8.11228e-05	4.75021e-05	0.034993	0.0135	0.0330587	0.282073	0.215991	0.034641	0.017	0.0426971	1.96925e-06	1.25031e-06	0.04435	0.0325	0.069574	4.30634e-05	2.68821e-05	0.038515	0.0215	0.0487269	1.62759e-06	1.22083e-06	0.039302	0.022	0.0502411	8.13879e-05	5.27083e-05	0.037226
704	6	45000000	46000000	45006367	45987623	56	0.0130152	0.00789983	0.047036	0.032	0.0778778	0.000103304	5.64146e-05	0.050127	0.044	0.102323	0.000104635	5.53337e-05	0.047476	0.046	0.133438	0.000103561	9.15494e-05	0.044621	0.0255	0.0671439	0.343043	0.181869	0.04205	0.0195	0.0513901	2.45489e-06	1.3363e-06	0.055271	0.0645	0.146562	5.55015e-05	3.39429e-05	0.049744	0.0445	0.113374	2.16835e-06	1.43726e-06	0.052219	0.0565	0.152118	0.000105129	6.21474e-05	0.047949
705	6	46000000	47000000	46021551	46979620	54	0.0119398	0.00687146	0.043162	0.029	0.0684405	9.63411e-05	5.65969e-05	0.046863	0.037	0.0818304	9.31188e-05	4.99676e-05	0.042292	0.0255	0.057992	9.68744e-05	6.17759e-05	0.041629	0.0215	0.0526052	0.31954	0.182941	0.039224	0.0175	0.0440994	2.27231e-06	1.3251e-06	0.051192	0.0445	0.0925979	4.90713e-05	2.64315e-05	0.044088	0.032	0.0730811	1.93035e-06	1.1638e-06	0.046333	0.036	0.0792099	9.8448e-05	7.99893e-05	0.04476
706	6	47000000	48000000	47016991	47989356	58	0.0119774	0.00664254	0.043287	0.027	0.0629469	9.33907e-05	5.49882e-05	0.045387	0.0265	0.0588348	9.38467e-05	5.28681e-05	0.042445	0.024	0.0539917	9.65721e-05	8.25599e-05	0.041614	0.0205	0.049074	0.313531	0.158844	0.038639	0.0165	0.0411676	2.29505e-06	1.21972e-06	0.051726	0.049	0.102682	4.95876e-05	2.56301e-05	0.044601	0.0295	0.0674281	1.90561e-06	1.06481e-06	0.045789	0.027	0.0602222	9.91543e-05	0.000115169	0.045232
707	6	48000000	49000000	48002715	48992348	55	0.0118838	0.00720946	0.043088	0.023	0.0526985	9.22737e-05	5.35969e-05	0.044879	0.0275	0.0610046	9.1477e-05	4.78669e-05	0.041375	0.022	0.0490447	9.5128e-05	7.72578e-05	0.041136	0.0215	0.0525529	0.31341	0.198648	0.038525	0.0185	0.0478598	2.21175e-06	1.14733e-06	0.04984	0.044	0.091989	4.78571e-05	4.0859e-05	0.04276	0.024	0.0539217	1.89781e-06	1.0853e-06	0.045847	0.0365	0.0804833	9.34632e-05	4.99164e-05	0.042619
708	6	49000000	50000000	49011409	49996234	59	0.0132917	0.00640614	0.048143	0.037	0.0997841	0.000104904	5.37067e-05	0.05105	0.047	0.111117	0.000110332	0.000101937	0.049911	0.0455	0.131422	0.000107586	5.49586e-05	0.046465	0.0365	0.122135	0.353425	0.224898	0.043533	0.0225	0.0623612	2.55173e-06	1.27592e-06	0.057492	0.0635	0.142437	5.58643e-05	3.10021e-05	0.050072	0.0455	0.119869	2.19012e-06	1.09551e-06	0.052642	0.047	0.108796	0.00010689	5.79113e-05	0.048748
709	6	50000000	51000000	50009636	50977643	51	0.0103415	0.00581752	0.037423	0.0195	0.0453556	8.6325e-05	5.98282e-05	0.041912	0.0285	0.0634614	8.38309e-05	5.09578e-05	0.038037	0.0205	0.0462043	8.13851e-05	5.07662e-05	0.035103	0.016	0.0383249	0.27356	0.159836	0.033746	0.013	0.0317655	1.98197e-06	1.50586e-06	0.044652	0.0325	0.0695397	4.42007e-05	2.52803e-05	0.039547	0.021	0.0479362	1.71528e-06	1.12697e-06	0.041368	0.0285	0.0633713	8.26792e-05	5.38232e-05	0.037766
710	6	51000000	52000000	51000488	51987876	37	0.00841953	0.00604406	0.030477	0.014	0.0355186	6.67102e-05	5.91371e-05	0.032443	0.015	0.0402186	6.48645e-05	3.89136e-05	0.029431	0.0095	0.0301972	6.59216e-05	5.65998e-05	0.028371	0.0095	0.0269137	0.220279	0.146268	0.027126	0.0105	0.0268798	1.61952e-06	2.15965e-06	0.036456	0.02	0.051561	3.37887e-05	1.99173e-05	0.030269	0.0075	0.0304163	1.34009e-06	8.60352e-07	0.032375	0.016	0.0414545	6.6617e-05	4.45522e-05	0.030474
711	6	52000000	53000000	52015216	52983746	51	0.012064	0.00908604	0.043607	0.036	0.0945087	9.96522e-05	7.66523e-05	0.048495	0.053	0.137093	9.90852e-05	8.9111e-05	0.045039	0.047	0.140032	9.39512e-05	5.38145e-05	0.04058	0.026	0.0694613	0.314521	0.196126	0.03872	0.0215	0.0584453	2.23126e-06	1.4037e-06	0.050266	0.0615	0.135402	5.00848e-05	2.92331e-05	0.045083	0.049	0.136447	1.96828e-06	1.202e-06	0.047309	0.0465	0.107061	9.28043e-05	6.29465e-05	0.042451
712	6	53000000	54000000	53018148	53991211	53	0.011962	0.0071121	0.043275	0.0325	0.0795405	9.79701e-05	7.04665e-05	0.047579	0.0455	0.107031	9.89838e-05	7.63511e-05	0.044721	0.0425	0.116414	9.7031e-05	5.84332e-05	0.041849	0.034	0.10686	0.32166	0.200922	0.039558	0.023	0.064851	2.27741e-06	1.41682e-06	0.051361	0.0615	0.135162	5.45327e-05	0.000129973	0.04815	0.044	0.111704	2.01511e-06	1.86578e-06	0.048174	0.0465	0.106873	9.70599e-05	7.31142e-05	0.044259
713	6	54000000	55000000	54004134	54978700	45	0.00972823	0.00590709	0.035306	0.0175	0.0414671	7.73101e-05	5.31603e-05	0.037583	0.0215	0.0497423	7.86289e-05	4.97843e-05	0.035471	0.019	0.0438382	7.83308e-05	4.63512e-05	0.033843	0.0175	0.0418688	0.280671	0.801891	0.034485	0.013	0.0317489	1.84845e-06	1.33866e-06	0.041615	0.034	0.0724785	3.98271e-05	2.42937e-05	0.035798	0.0175	0.0415761	1.58475e-06	1.00383e-06	0.038163	0.0225	0.0510538	7.83779e-05	5.77774e-05	0.035814
714	6	55000000	56000000	55000701	55979690	53	0.011793	0.0069319	0.042721	0.0305	0.0725681	9.60583e-05	6.4045e-05	0.046634	0.047	0.110903	9.76629e-05	6.27505e-05	0.044254	0.0435	0.121658	0.000151459	0.0012996	0.060447	0.032	0.0926715	0.334284	0.296456	0.041123	0.0325	0.12205	2.30973e-06	1.50282e-06	0.052104	0.0655	0.149422	4.89954e-05	3.40019e-05	0.043826	0.042	0.102373	1.97288e-06	1.61413e-06	0.047462	0.0465	0.106687	9.48305e-05	5.60427e-05	0.043116
715	6	56000000	57000000	56013208	56984435	60	0.0138935	0.00816046	0.050227	0.0585	0.241897	0.000109166	6.68378e-05	0.053079	0.073	0.249565	0.00011029	7.11601e-05	0.049874	0.054	0.179105	0.000127533	0.000268265	0.055215	0.068	0.342951	0.383394	0.266729	0.047086	0.0485	0.277184	2.6643e-06	1.58251e-06	0.060025	0.1055	0.334886	5.8586e-05	3.39041e-05	0.052657	0.0655	0.23537	2.2858e-06	1.41426e-06	0.054968	0.077	0.250435	0.0001063	6.37994e-05	0.048562
716	6	57000000	58000000	57003760	57984344	43	0.0103222	0.00776532	0.037389	0.027	0.0628843	8.70636e-05	7.36583e-05	0.042222	0.041	0.0936828	8.40392e-05	5.79355e-05	0.03818	0.028	0.0655953	8.13329e-05	5.85201e-05	0.034977	0.018	0.043074	0.275275	0.20813	0.033917	0.02	0.0532432	1.90974e-06	1.42151e-06	0.04309	0.0395	0.0833846	4.34027e-05	2.85474e-05	0.038925	0.028	0.0634887	1.69616e-06	1.50165e-06	0.04082	0.034	0.0750923	7.8736e-05	4.8948e-05	0.035815
717	6	58000000	59000000	58015117	58943636	48	0.0096337	0.0089257	0.035039	0.027	0.062822	7.88955e-05	5.12649e-05	0.038337	0.03	0.0669137	7.85331e-05	5.58149e-05	0.035452	0.0245	0.0553019	7.40374e-05	5.4376e-05	0.031849	0.016	0.0383031	0.252328	0.174521	0.031061	0.0165	0.0411337	1.76222e-06	1.37071e-06	0.039698	0.032	0.0686665	4.06625e-05	2.79939e-05	0.03656	0.0235	0.0528533	1.60144e-06	1.11005e-06	0.038608	0.03	0.0665878	7.47196e-05	4.85417e-05	0.034146
718	6	59000000	60000000	59006553	59992877	56	0.0138841	0.00877159	0.050192	0.057	0.227892	0.000107579	6.69492e-05	0.052278	0.063	0.186233	0.000110102	7.24829e-05	0.04997	0.0595	0.220957	0.000110501	6.93267e-05	0.047609	0.049	0.210553	0.362064	0.321135	0.044499	0.033	0.125377	2.58846e-06	1.61207e-06	0.058389	0.095	0.272974	5.72606e-05	3.48727e-05	0.051478	0.0645	0.221824	2.22171e-06	1.40311e-06	0.053424	0.067	0.201009	0.00011225	0.000100669	0.051184
719	6	60000000	61000000	60006851	60964436	58	0.0125954	0.00862918	0.04561	0.052	0.181208	0.000100542	6.51773e-05	0.048767	0.0565	0.151435	0.00010034	6.65984e-05	0.045552	0.0495	0.151096	9.89905e-05	6.52296e-05	0.042714	0.0385	0.135723	0.332835	0.224079	0.04091	0.031	0.108776	2.35902e-06	1.96695e-06	0.053054	0.0725	0.176687	5.31749e-05	3.47989e-05	0.047442	0.0505	0.143195	2.07426e-06	1.32086e-06	0.04984	0.0645	0.193289	9.85232e-05	6.79778e-05	0.044921
720	6	61000000	62000000	61063375	61981475	42	0.00961761	0.00695273	0.034785	0.022	0.050693	7.68544e-05	5.08261e-05	0.037292	0.025	0.0559436	7.84041e-05	6.58056e-05	0.035397	0.0205	0.0461795	7.45494e-05	5.21622e-05	0.03209	0.014	0.0340211	0.252051	0.183517	0.030947	0.0125	0.0308154	1.79993e-06	1.49222e-06	0.040519	0.028	0.0622843	4.04032e-05	3.16979e-05	0.036306	0.0195	0.0449637	1.93352e-06	1.50027e-05	0.045494	0.0265	0.0590976	7.39348e-05	4.89334e-05	0.033821
721	6	62000000	63000000	62001816	62956966	42	0.00904544	0.00776944	0.032602	0.013	0.0338459	7.26425e-05	4.24794e-05	0.035303	0.015	0.0402047	7.26351e-05	4.62859e-05	0.032892	0.0135	0.0349057	6.83908e-05	3.73229e-05	0.029491	0.0055	0.0230937	0.233651	0.145228	0.028729	0.009	0.0244195	1.71211e-06	1.42167e-06	0.038564	0.0215	0.0533421	3.80794e-05	2.28798e-05	0.034038	0.0145	0.0371609	1.49281e-06	1.23098e-06	0.035956	0.0185	0.0448456	7.04738e-05	4.78045e-05	0.032215
722	6	63000000	64000000	63043986	63998884	47	0.0104543	0.00616535	0.037836	0.0195	0.0453304	8.60053e-05	9.45605e-05	0.041729	0.0275	0.0609664	8.33493e-05	4.84389e-05	0.037723	0.0195	0.0446605	8.71641e-05	5.74133e-05	0.037653	0.023	0.0571831	0.286949	0.167601	0.035164	0.011	0.0278798	2.04224e-06	1.47338e-06	0.046064	0.036	0.0763913	4.38831e-05	2.67272e-05	0.039398	0.0255	0.0577494	1.6966e-06	9.17985e-07	0.040838	0.0245	0.055198	8.57905e-05	5.1597e-05	0.039132
723	6	64000000	65000000	64087802	64988467	45	0.0109583	0.00847225	0.039549	0.034	0.0853956	8.42771e-05	5.45349e-05	0.040917	0.034	0.0749884	8.46174e-05	5.47239e-05	0.038315	0.0245	0.0552607	8.40973e-05	6.02095e-05	0.036237	0.0235	0.0589073	0.271176	0.163725	0.033305	0.0125	0.0308001	1.9882e-06	1.43415e-06	0.044802	0.041	0.0864581	4.29358e-05	3.10531e-05	0.038551	0.0215	0.0487016	1.65206e-06	1.05854e-06	0.039725	0.0235	0.0529606	8.09255e-05	4.71346e-05	0.03699
724	6	65000000	66000000	65016132	65992280	45	0.00960963	0.00525515	0.03471	0.0145	0.0362475	7.82495e-05	4.60544e-05	0.038038	0.0195	0.0464448	7.95283e-05	6.5801e-05	0.036131	0.0175	0.0410926	7.65971e-05	4.35394e-05	0.033011	0.011	0.0288261	0.255334	0.264967	0.031431	0.008	0.0230842	1.77908e-06	9.71341e-07	0.040149	0.0175	0.0489461	4.01838e-05	2.77476e-05	0.036108	0.017	0.0407692	1.58058e-06	8.8969e-07	0.037988	0.0205	0.0478116	7.76676e-05	4.54556e-05	0.035404
725	6	66000000	67000000	66011429	66990090	53	0.0109738	0.00533175	0.03963	0.012	0.0323414	9.15542e-05	5.01882e-05	0.044556	0.0315	0.0694639	9.21511e-05	5.28871e-05	0.041822	0.03	0.0709189	9.11731e-05	6.73617e-05	0.039394	0.0205	0.0490313	0.305348	0.179017	0.037522	0.02	0.0531736	2.20794e-06	1.92048e-06	0.049748	0.044	0.0919137	5.07667e-05	0.000104296	0.046034	0.026	0.0586216	1.97559e-06	2.62362e-06	0.047436	0.039	0.086638	9.16461e-05	5.15994e-05	0.041855
726	6	67000000	68000000	67009926	67996664	43	0.0100302	0.00530443	0.036219	0.0145	0.0362331	7.96764e-05	5.36911e-05	0.03879	0.024	0.053944	8.26773e-05	4.97719e-05	0.037408	0.0195	0.0446376	8.15977e-05	7.69e-05	0.035217	0.019	0.045449	0.279643	0.363808	0.034503	0.0155	0.0379838	1.90612e-06	1.51864e-06	0.043024	0.033	0.070694	4.30039e-05	2.67229e-05	0.038551	0.0225	0.0508761	1.6482e-06	1.0405e-06	0.039801	0.024	0.0542776	8.28057e-05	5.55219e-05	0.037866
727	6	68000000	69000000	68024483	68986129	46	0.0103115	0.00614428	0.037248	0.02	0.0465265	7.86383e-05	4.60553e-05	0.038351	0.0245	0.0548634	8.00871e-05	5.5047e-05	0.036222	0.016	0.0385067	8.02701e-05	4.92239e-05	0.034642	0.0125	0.0310395	0.273447	0.175582	0.0337	0.0165	0.0411	1.93115e-06	1.2582e-06	0.043569	0.0345	0.0731755	4.1688e-05	2.77159e-05	0.037419	0.02	0.0461531	1.64626e-06	1.12185e-06	0.039753	0.027	0.0601859	8.00259e-05	4.51278e-05	0.036556
728	6	69000000	70000000	69045805	69980675	50	0.0108911	0.00726662	0.039266	0.021	0.0486108	9.29824e-05	6.53913e-05	0.045241	0.04	0.0908094	9.26744e-05	5.87886e-05	0.042092	0.0305	0.07152	8.81642e-05	4.96964e-05	0.03797	0.018	0.0430441	0.289398	0.170674	0.035628	0.018	0.046193	2.04129e-06	1.18711e-06	0.046001	0.038	0.0803016	4.81056e-05	4.6307e-05	0.043061	0.032	0.0730019	1.89735e-06	1.49628e-06	0.045785	0.0385	0.0848773	8.84034e-05	7.23104e-05	0.040227
729	6	70000000	71000000	70019326	70996176	31	0.00769437	0.00528145	0.027878	0.0095	0.0293564	6.10543e-05	5.48487e-05	0.029574	0.0095	0.0348207	6.00994e-05	4.08688e-05	0.027219	0.007	0.0283067	6.23459e-05	4.27719e-05	0.026863	0.012	0.0302129	0.209628	0.191612	0.025751	0.0125	0.0307848	1.52773e-06	2.75688e-06	0.034311	0.0165	0.0478851	3.1156e-05	2.01196e-05	0.027838	0.008	0.0307809	1.26093e-06	1.03994e-06	0.030424	0.0145	0.0397065	6.21801e-05	6.15823e-05	0.028315
730	6	71000000	72000000	71024650	71986705	44	0.0102226	0.00703861	0.036962	0.0155	0.0379299	8.15131e-05	7.08922e-05	0.039604	0.025	0.0559135	7.82489e-05	5.38942e-05	0.035538	0.014	0.03555	7.95346e-05	4.69073e-05	0.034328	0.0135	0.0330439	0.266294	0.158871	0.03278	0.012	0.0298194	1.90324e-06	1.16427e-06	0.042908	0.026	0.0594546	4.21526e-05	2.56755e-05	0.037671	0.024	0.0538883	1.61054e-06	9.66819e-07	0.038828	0.024	0.0542502	8.3372e-05	6.21702e-05	0.038133
731	6	72000000	73000000	72009926	72982095	51	0.0121166	0.00683554	0.043778	0.0305	0.0724744	9.21719e-05	4.64394e-05	0.044786	0.0315	0.0694092	9.18859e-05	4.94854e-05	0.041725	0.0295	0.070001	9.76432e-05	7.56342e-05	0.041979	0.025	0.0653261	0.312374	0.156299	0.038353	0.0155	0.0379569	2.33589e-06	1.44853e-06	0.052511	0.0495	0.103632	4.90732e-05	2.81896e-05	0.043848	0.032	0.0729231	1.87919e-06	1.03712e-06	0.045213	0.0295	0.0655567	9.58455e-05	6.18586e-05	0.043671
732	6	73000000	74000000	73018262	73986810	34	0.00775552	0.0057552	0.027863	0.011	0.0310593	5.78458e-05	3.43222e-05	0.02806	0.009	0.0345964	5.88257e-05	3.8866e-05	0.02662	0.008	0.028944	6.03585e-05	4.02804e-05	0.026034	0.007	0.0241561	0.198195	0.140056	0.024356	0.0045	0.0200925	1.42265e-06	9.01767e-07	0.032079	0.0105	0.0440319	3.01561e-05	2.13001e-05	0.026995	0.006	0.0297833	1.19498e-06	7.33071e-07	0.028708	0.0095	0.0352698	5.91617e-05	3.39948e-05	0.026973
733	6	74000000	75000000	74055110	74990848	28	0.00579495	0.00421163	0.020922	0.0045	0.0264977	4.56129e-05	2.99344e-05	0.022126	0.006	0.0331083	4.67677e-05	3.49416e-05	0.021078	0.0025	0.0268633	4.6305e-05	3.19484e-05	0.019982	0.0045	0.0225098	0.155292	0.130227	0.019164	0.005	0.0203722	1.14544e-06	1.08248e-06	0.025817	0.005	0.0422449	2.41974e-05	1.61496e-05	0.02168	0.0045	0.0293223	9.22711e-07	6.21766e-07	0.022262	0.0055	0.033461	4.61093e-05	3.2352e-05	0.021056
734	6	75000000	76000000	75035526	75963880	34	0.00799617	0.00487607	0.028913	0.009	0.0289668	6.67665e-05	0.000156939	0.031991	0.014	0.0390608	6.35842e-05	5.60302e-05	0.02871	0.0105	0.0311663	6.30082e-05	3.95139e-05	0.027191	0.007	0.0241483	0.217729	0.149152	0.026781	0.007	0.0220187	1.55893e-06	1.06967e-06	0.035095	0.021	0.0527999	3.31386e-05	2.10949e-05	0.029636	0.01	0.0323448	1.27785e-06	1.26616e-06	0.030666	0.014	0.0392347	6.61298e-05	5.86449e-05	0.030441
735	6	76000000	77000000	76041724	76994223	37	0.00939073	0.0133061	0.03406	0.0215	0.0496057	6.88411e-05	4.194e-05	0.033476	0.014	0.0390477	7.03388e-05	4.96861e-05	0.031874	0.0135	0.034893	6.99408e-05	4.44369e-05	0.03019	0.0105	0.0281503	0.23113	0.156568	0.028371	0.01	0.0259814	1.70672e-06	1.24487e-06	0.03843	0.0285	0.0628028	3.67625e-05	2.40545e-05	0.033066	0.014	0.0364788	1.36919e-06	8.73816e-07	0.033016	0.0115	0.0367971	6.96541e-05	4.44773e-05	0.031781
736	6	77000000	78000000	77014765	77967685	39	0.00927398	0.00597264	0.033559	0.0135	0.0345871	7.40726e-05	4.66359e-05	0.035916	0.0195	0.046426	7.36824e-05	5.42108e-05	0.033425	0.011	0.0317149	7.54219e-05	6.16886e-05	0.032492	0.012	0.0302011	0.253027	0.2673	0.031346	0.0125	0.0307695	1.7109e-06	9.003e-07	0.03857	0.023	0.0556366	3.88154e-05	2.71804e-05	0.034671	0.016	0.0391266	1.47675e-06	1.01235e-06	0.035563	0.0145	0.0396932	7.53275e-05	9.32584e-05	0.034457
737	6	78000000	79000000	78015189	78989075	42	0.00956499	0.00656847	0.034611	0.0155	0.0379139	7.78699e-05	4.96345e-05	0.037776	0.0185	0.0447253	7.78264e-05	6.36884e-05	0.035348	0.02	0.045548	7.5585e-05	4.35672e-05	0.032627	0.011	0.0288154	0.253054	0.162578	0.031215	0.012	0.0298053	1.83249e-06	1.32443e-06	0.041312	0.0265	0.0600617	4.21719e-05	6.12289e-05	0.037725	0.02	0.046131	1.58548e-06	1.29192e-06	0.038435	0.0225	0.0510307	7.81962e-05	6.16865e-05	0.035796
738	6	79000000	80000000	79001489	79986443	45	0.0103828	0.00557546	0.037507	0.016	0.0387317	7.9472e-05	4.60815e-05	0.03854	0.018	0.044052	8.09171e-05	4.80345e-05	0.036724	0.019	0.0438163	8.31024e-05	5.34638e-05	0.035844	0.0175	0.0418411	0.272248	0.187389	0.033529	0.011	0.0278678	1.98195e-06	1.29272e-06	0.044654	0.029	0.063599	4.20716e-05	2.41486e-05	0.037679	0.0185	0.0433564	1.68614e-06	1.12026e-06	0.040458	0.0235	0.0529352	8.41938e-05	5.96639e-05	0.038551
739	6	80000000	81000000	80009645	80956681	50	0.0104964	0.0066521	0.037966	0.0175	0.0414471	8.31291e-05	4.79851e-05	0.040412	0.023	0.0523726	8.59298e-05	5.56433e-05	0.038926	0.02	0.045524	8.37192e-05	9.05768e-05	0.036051	0.0135	0.0330291	0.283272	0.185692	0.034821	0.016	0.039452	1.99205e-06	1.08059e-06	0.044917	0.0355	0.0754327	4.42051e-05	2.91318e-05	0.039532	0.024	0.0538549	1.77954e-06	1.7697e-06	0.042753	0.0295	0.0655108	8.3388e-05	4.36775e-05	0.038079
740	6	81000000	82000000	81013293	81999668	37	0.00888771	0.00596665	0.032135	0.014	0.0355048	7.25885e-05	4.33298e-05	0.035297	0.022	0.0507449	7.14202e-05	6.77358e-05	0.032431	0.0115	0.0322364	7.12826e-05	5.16009e-05	0.03078	0.0105	0.02814	0.236614	0.166432	0.02907	0.0075	0.0225827	1.71112e-06	1.45244e-06	0.038641	0.023	0.0556165	3.80498e-05	3.28322e-05	0.034193	0.0175	0.0415591	1.46787e-06	1.04561e-06	0.035477	0.0185	0.0448286	7.1405e-05	5.98738e-05	0.032558
741	6	82000000	83000000	82042268	82992397	43	0.00951238	0.00602341	0.034293	0.011	0.031049	7.41263e-05	4.3733e-05	0.036011	0.0155	0.0409066	7.95785e-05	0.000167842	0.035392	0.0095	0.0301874	7.36218e-05	4.13349e-05	0.031731	0.0085	0.0255291	0.246077	0.147033	0.030331	0.0075	0.022575	1.80086e-06	1.08018e-06	0.040653	0.0205	0.0521465	3.94038e-05	3.27255e-05	0.035288	0.012	0.034293	1.48439e-06	1.03085e-06	0.035857	0.0135	0.0385431	7.49329e-05	6.35554e-05	0.03421
742	6	83000000	84000000	83003450	83979787	42	0.00972197	0.00568569	0.035119	0.017	0.0406324	7.61723e-05	4.46739e-05	0.036926	0.0165	0.0420807	7.68726e-05	4.428e-05	0.034901	0.0095	0.0301776	7.81908e-05	5.33047e-05	0.0338	0.0155	0.0370423	0.255795	0.149133	0.031502	0.0105	0.0268689	1.83501e-06	1.15664e-06	0.041391	0.0245	0.0573683	4.04273e-05	2.92619e-05	0.036201	0.017	0.0407531	1.57443e-06	1.0235e-06	0.037959	0.017	0.0426618	7.74592e-05	4.71184e-05	0.035385
743	6	84000000	85000000	84000396	84959316	36	0.00818093	0.00527558	0.029525	0.01	0.0298884	6.26857e-05	3.95138e-05	0.030417	0.0105	0.0356564	6.33524e-05	4.75486e-05	0.028656	0.0105	0.031156	6.58958e-05	5.80236e-05	0.028428	0.011	0.0288047	0.214109	0.147926	0.026379	0.01	0.0259713	1.55839e-06	1.03187e-06	0.035116	0.0165	0.04787	3.46905e-05	2.84158e-05	0.031117	0.0175	0.0415422	1.28263e-06	8.38634e-07	0.030859	0.0125	0.0377247	6.70834e-05	6.3078e-05	0.030696
744	6	85000000	86000000	85029289	85989376	49	0.0111048	0.0100764	0.040213	0.0215	0.0495736	8.73673e-05	5.80715e-05	0.042512	0.028	0.0621781	8.82414e-05	4.95583e-05	0.040024	0.02	0.0455	9.0076e-05	0.000117532	0.039228	0.0205	0.0489888	0.299051	0.192419	0.036794	0.018	0.0461462	2.12717e-06	1.56181e-06	0.048005	0.0375	0.0791002	4.58041e-05	2.92135e-05	0.041054	0.024	0.0538216	1.75868e-06	1.02512e-06	0.042335	0.0265	0.0590632	8.9045e-05	5.01262e-05	0.040644
745	6	86000000	87000000	86003369	86998607	57	0.0131601	0.00733115	0.047573	0.0435	0.1276	0.000108991	0.000217815	0.053078	0.0535	0.138313	0.000105865	7.83532e-05	0.047841	0.039	0.102333	0.000101828	5.01166e-05	0.043861	0.025	0.0652289	0.349921	0.213425	0.043047	0.025	0.0750878	2.47376e-06	1.40947e-06	0.055792	0.0575	0.125507	5.39469e-05	2.9392e-05	0.048285	0.04	0.0951938	2.08618e-06	1.2421e-06	0.050258	0.052	0.126825	0.000109854	0.000231543	0.050113
746	6	87000000	88000000	87003480	87998831	56	0.0132771	0.00728788	0.048091	0.0415	0.117237	0.000106984	7.16146e-05	0.052101	0.0585	0.159457	0.000110322	6.88258e-05	0.050124	0.0535	0.173661	0.000104666	7.04022e-05	0.045084	0.0305	0.0866491	0.343614	0.165541	0.042309	0.0215	0.0583556	2.53543e-06	1.5416e-06	0.057216	0.067	0.155304	5.62783e-05	4.43562e-05	0.050397	0.044	0.111432	2.18309e-06	1.30079e-06	0.05261	0.0505	0.120477	0.000106129	6.3987e-05	0.048457
747	6	88000000	89000000	88024804	88992447	37	0.0087563	0.00661468	0.031602	0.0085	0.0286629	6.85111e-05	4.2675e-05	0.033289	0.015	0.0401909	6.99724e-05	5.34013e-05	0.031724	0.0155	0.0379637	6.82219e-05	4.41073e-05	0.029396	0.01	0.027514	0.227074	0.134676	0.027845	0.0065	0.0214908	1.66656e-06	1.17757e-06	0.037566	0.022	0.0539506	3.60721e-05	2.24113e-05	0.032385	0.0155	0.0384246	1.42876e-06	1.39706e-06	0.034475	0.0105	0.0360043	6.93824e-05	4.9855e-05	0.031591
748	6	89000000	90000000	89004898	89983118	46	0.00988147	0.00772994	0.035788	0.0125	0.033021	7.6366e-05	3.9579e-05	0.037114	0.0125	0.0373995	7.5094e-05	4.11388e-05	0.034095	0.011	0.0317043	7.63284e-05	4.1271e-05	0.032931	0.009	0.0260333	0.262633	0.198238	0.032333	0.0095	0.0251694	1.8424e-06	9.67917e-07	0.041525	0.019	0.0504382	3.97031e-05	2.14168e-05	0.0356	0.012	0.0342816	1.52776e-06	7.76599e-07	0.036809	0.0115	0.0367852	7.92737e-05	4.81169e-05	0.036098
749	6	90000000	91000000	90001215	90991665	56	0.0125735	0.00742714	0.045464	0.045	0.135185	9.46018e-05	6.59473e-05	0.04589	0.048	0.112876	9.60433e-05	8.24338e-05	0.043537	0.038	0.0975341	9.85297e-05	6.97179e-05	0.042348	0.033	0.0987673	0.336709	0.217332	0.041542	0.0405	0.209572	2.40611e-06	1.64539e-06	0.054132	0.0855	0.226894	5.04055e-05	3.1474e-05	0.04517	0.043	0.107825	1.94694e-06	1.67462e-06	0.046946	0.044	0.100708	9.95201e-05	6.11789e-05	0.045577
750	6	91000000	92000000	91004076	91994872	57	0.0119668	0.00758717	0.04333	0.034	0.0852449	9.18456e-05	5.75969e-05	0.04459	0.039	0.0874286	9.33515e-05	5.76839e-05	0.04234	0.0355	0.0865029	9.85957e-05	6.87194e-05	0.042694	0.034	0.106485	0.317124	0.214483	0.038994	0.021	0.0563943	2.26293e-06	1.24906e-06	0.051096	0.0515	0.108813	4.87146e-05	3.95755e-05	0.043462	0.033	0.0754888	1.86264e-06	1.08278e-06	0.044753	0.042	0.0946883	9.58939e-05	5.75714e-05	0.043794
751	6	92000000	93000000	92019487	92980797	59	0.0126599	0.00787834	0.045697	0.0455	0.140984	0.000104107	6.77866e-05	0.050571	0.0675	0.204741	0.000104635	6.81781e-05	0.047496	0.055	0.185029	9.97762e-05	6.69779e-05	0.04295	0.026	0.0693457	0.339429	0.198014	0.041758	0.035	0.146381	2.43217e-06	1.60524e-06	0.054819	0.0765	0.191946	5.46421e-05	4.91026e-05	0.048868	0.0545	0.171748	2.0846e-06	1.43098e-06	0.050274	0.06	0.170443	0.000102845	6.76826e-05	0.047005
752	6	93000000	94000000	93004363	93989787	64	0.0136608	0.00667552	0.049348	0.03	0.070678	0.000110955	7.05329e-05	0.05394	0.052	0.132153	0.000109091	5.46927e-05	0.049472	0.036	0.087878	0.000109726	8.11579e-05	0.047187	0.0265	0.071764	0.367318	0.172109	0.045194	0.0245	0.0721993	2.56138e-06	1.2128e-06	0.057754	0.052	0.110208	5.76057e-05	2.85091e-05	0.051625	0.0435	0.109586	2.21165e-06	1.02421e-06	0.053233	0.0435	0.098872	0.000109495	4.87948e-05	0.049965
753	6	94000000	95000000	94036555	94960595	34	0.00864015	0.00694609	0.031239	0.012	0.0323302	6.70519e-05	5.52783e-05	0.032709	0.0185	0.0447081	6.61127e-05	4.67539e-05	0.029972	0.0105	0.0311457	6.70364e-05	4.33777e-05	0.029017	0.01	0.0275042	0.223888	0.153633	0.02755	0.0075	0.0225674	1.62981e-06	1.47518e-06	0.036818	0.021	0.052782	3.48284e-05	2.07699e-05	0.0311	0.011	0.0332505	1.31609e-06	7.96046e-07	0.031643	0.009	0.0349315	6.78432e-05	4.95285e-05	0.031005
754	6	95000000	96000000	95058099	95970405	42	0.00994558	0.00579997	0.035973	0.0155	0.0378979	7.92715e-05	7.686e-05	0.038453	0.0125	0.0373873	8.06451e-05	7.84832e-05	0.036573	0.014	0.0355368	7.56163e-05	3.58763e-05	0.032612	0.0045	0.0225023	0.258501	0.172168	0.031828	0.0105	0.026858	1.83937e-06	1.00033e-06	0.041409	0.0235	0.0561208	4.05039e-05	2.14133e-05	0.0362	0.0135	0.0357982	1.61567e-06	1.04051e-06	0.038885	0.021	0.048507	7.8633e-05	4.41147e-05	0.035765
755	6	96000000	97000000	96009245	96992269	68	0.0151514	0.0070553	0.054845	0.0485	0.160785	0.000120476	6.03586e-05	0.058497	0.054	0.140415	0.000120077	5.21919e-05	0.054368	0.045	0.128547	0.000119216	5.40767e-05	0.05129	0.0285	0.0791639	0.4079	0.18113	0.05021	0.0345	0.141482	2.83916e-06	1.58656e-06	0.064049	0.0835	0.217471	6.36855e-05	4.1571e-05	0.057063	0.0525	0.153583	2.47064e-06	1.62728e-06	0.05962	0.0565	0.151584	0.000118984	5.62106e-05	0.054351
756	6	97000000	98000000	97016148	97988970	47	0.0101365	0.00653755	0.036641	0.013	0.0338335	8.00228e-05	4.54207e-05	0.038787	0.0195	0.0464072	7.9529e-05	4.34599e-05	0.036134	0.018	0.041926	7.97499e-05	4.5724e-05	0.034492	0.0105	0.0281298	0.269207	0.1388	0.033168	0.0095	0.02516	1.88379e-06	1.03697e-06	0.042418	0.025	0.0581034	4.02417e-05	2.33271e-05	0.036042	0.0105	0.0328632	1.59258e-06	8.60458e-07	0.038315	0.0155	0.0408469	7.97682e-05	5.52813e-05	0.036362
757	6	98000000	99000000	98010222	98993280	51	0.0115119	0.00771014	0.041637	0.0225	0.0518843	8.67764e-05	6.05097e-05	0.042051	0.022	0.0507215	8.6771e-05	4.77698e-05	0.039244	0.0155	0.0379484	8.83013e-05	4.17119e-05	0.037985	0.011	0.028794	0.294351	0.152997	0.03628	0.013	0.0317324	2.15299e-06	1.43403e-06	0.04858	0.03	0.0653003	4.55291e-05	2.61985e-05	0.040683	0.024	0.0537884	1.72746e-06	8.62905e-07	0.041601	0.0155	0.0408329	8.71069e-05	4.99212e-05	0.039711
758	6	99000000	100000000	99005080	99975719	48	0.0103194	0.00510621	0.037269	0.012	0.0323191	8.29881e-05	5.37465e-05	0.040383	0.0195	0.0463884	8.58705e-05	5.33064e-05	0.038885	0.0175	0.0410741	8.49023e-05	0.000100288	0.036669	0.0135	0.0330144	0.274371	0.1729	0.033801	0.0075	0.0225598	1.987e-06	1.18767e-06	0.044845	0.0265	0.0600381	4.4146e-05	2.73049e-05	0.039521	0.0165	0.039998	1.71834e-06	1.08058e-06	0.041286	0.022	0.0502189	8.22211e-05	4.3773e-05	0.037621
759	6	100000000	101000000	100008280	100994419	50	0.0108739	0.00987493	0.039326	0.017	0.0406134	8.58535e-05	6.04097e-05	0.041656	0.0195	0.0463697	8.80011e-05	5.75995e-05	0.039802	0.022	0.0490156	8.34869e-05	4.07559e-05	0.035999	0.0115	0.0294458	0.286122	0.2858	0.03519	0.0115	0.0288212	1.99075e-06	1.22296e-06	0.044957	0.027	0.0608779	4.47962e-05	2.73843e-05	0.040092	0.0205	0.0470587	1.74939e-06	1.03944e-06	0.042057	0.028	0.0627547	8.49908e-05	4.95516e-05	0.038837
760	6	101000000	102000000	101004260	101993668	46	0.0093512	0.00449525	0.033779	0.0085	0.0286537	7.67095e-05	4.54948e-05	0.037415	0.0165	0.0420656	7.81753e-05	6.73784e-05	0.035451	0.013	0.0340798	8.02074e-05	8.92938e-05	0.034688	0.015	0.0360355	0.255606	0.13598	0.03144	0.007	0.0220114	1.79862e-06	1.0708e-06	0.040515	0.017	0.0484334	4.0793e-05	3.34732e-05	0.036504	0.015	0.0377751	1.56305e-06	7.64053e-07	0.037682	0.018	0.0441934	7.69591e-05	3.9218e-05	0.03513
761	6	102000000	103000000	102017062	102978496	57	0.0123709	0.0072566	0.044742	0.0195	0.0453053	0.000100611	6.21666e-05	0.049009	0.0355	0.0783121	0.000101441	6.34327e-05	0.046064	0.029	0.0686444	9.92231e-05	5.099e-05	0.042816	0.0245	0.0628481	0.336565	0.270183	0.04144	0.0215	0.0582663	2.38498e-06	1.54018e-06	0.053879	0.0495	0.103526	5.39771e-05	6.5408e-05	0.048125	0.032	0.0728445	2.04852e-06	1.04599e-06	0.049258	0.0365	0.0804019	9.88051e-05	4.99641e-05	0.045116
762	6	103000000	104000000	103013037	103998733	57	0.0126495	0.00752334	0.045748	0.029	0.0683612	9.60836e-05	4.85254e-05	0.046616	0.0235	0.0532222	9.79559e-05	5.58698e-05	0.044378	0.026	0.0592057	9.79491e-05	5.02544e-05	0.042199	0.018	0.0430143	0.323322	0.212328	0.039911	0.0115	0.0288082	2.33089e-06	1.30251e-06	0.052613	0.0405	0.085644	4.98003e-05	2.68234e-05	0.044554	0.02	0.046109	1.96351e-06	1.08487e-06	0.04732	0.028	0.0627139	9.72036e-05	5.06944e-05	0.044443
763	6	104000000	105000000	104025858	104986207	57	0.013143	0.00726814	0.047338	0.0295	0.0695747	0.00010502	5.65907e-05	0.050931	0.0435	0.100671	0.000104455	6.97191e-05	0.047397	0.029	0.0685667	0.00010459	5.76918e-05	0.045142	0.027	0.0736038	0.350523	0.207884	0.043074	0.021	0.0563131	2.46029e-06	1.3036e-06	0.055473	0.0465	0.0973746	5.4262e-05	2.70562e-05	0.048713	0.034	0.0776527	2.09823e-06	1.0742e-06	0.050556	0.043	0.0972749	0.000104786	5.81635e-05	0.047769
764	6	105000000	106000000	105010849	105999319	62	0.0143854	0.00823846	0.052002	0.048	0.156556	0.000112745	6.03612e-05	0.054602	0.0445	0.104239	0.000110367	5.53037e-05	0.050131	0.035	0.0840726	0.000111443	6.44213e-05	0.047969	0.0265	0.0716373	0.372402	0.168104	0.045816	0.026	0.0797451	2.70328e-06	1.31616e-06	0.06087	0.0665	0.152448	5.94561e-05	3.95205e-05	0.053379	0.0395	0.0938619	2.30471e-06	1.44279e-06	0.055504	0.047	0.108599	0.00011523	0.000114114	0.053006
765	6	106000000	107000000	106006717	106992044	60	0.0137865	0.00653601	0.049858	0.033	0.0822459	0.000111568	7.6408e-05	0.054159	0.043	0.0997139	0.000109577	5.88975e-05	0.04968	0.039	0.102089	0.000108436	5.61696e-05	0.046745	0.027	0.0734679	0.361145	0.159004	0.04446	0.0205	0.0546849	2.58817e-06	1.34838e-06	0.058348	0.064	0.145044	5.78803e-05	3.10137e-05	0.051989	0.039	0.0919594	2.23951e-06	1.16364e-06	0.054057	0.0505	0.120211	0.000109059	6.96102e-05	0.049637
766	6	107000000	108000000	107003769	107997412	49	0.0106976	0.00597348	0.038559	0.015	0.0372266	8.444e-05	4.75614e-05	0.041059	0.0225	0.0513873	8.46961e-05	4.21997e-05	0.038423	0.0145	0.036516	8.45811e-05	4.12711e-05	0.036497	0.0125	0.0310269	0.276953	0.133315	0.034032	0.009	0.0244107	2.04803e-06	1.47455e-06	0.046093	0.0225	0.0548852	4.50829e-05	3.06899e-05	0.040228	0.021	0.0479118	1.7024e-06	9.76256e-07	0.040906	0.0155	0.0408189	8.40085e-05	4.27105e-05	0.038374
767	6	108000000	109000000	108020924	108988413	57	0.0129505	0.00578864	0.046824	0.024	0.0551545	0.00010402	5.57005e-05	0.050516	0.04	0.0906901	0.000102599	6.32659e-05	0.04676	0.0285	0.0669239	0.000103288	4.79999e-05	0.0445	0.017	0.0405505	0.355769	0.255302	0.043745	0.0195	0.0513271	2.46061e-06	1.11387e-06	0.055476	0.0505	0.106296	5.45301e-05	3.10135e-05	0.04899	0.0325	0.0743825	2.0971e-06	1.00894e-06	0.0506	0.0365	0.0803207	0.000105311	5.37148e-05	0.047997
768	6	109000000	110000000	109005617	109995580	66	0.0150838	0.00650701	0.054484	0.047	0.147534	0.000116961	5.28853e-05	0.056865	0.0485	0.11566	0.000117593	5.75328e-05	0.05323	0.0385	0.0990607	0.000119851	6.23072e-05	0.051652	0.0335	0.101599	0.404013	0.18856	0.049637	0.0335	0.132806	2.79452e-06	1.28741e-06	0.063035	0.0685	0.160732	6.24712e-05	3.24882e-05	0.056051	0.059	0.195857	2.40623e-06	1.0821e-06	0.05797	0.0565	0.151056	0.000119689	6.67478e-05	0.054746
769	6	110000000	111000000	110005562	110997172	58	0.0131562	0.00633246	0.047485	0.0255	0.0589132	0.000103801	5.42211e-05	0.050323	0.033	0.0723515	0.000105661	5.57711e-05	0.047911	0.032	0.0755325	0.000103631	4.54516e-05	0.044723	0.025	0.0651322	0.362017	0.468594	0.044496	0.025	0.0749089	2.50733e-06	1.29692e-06	0.056541	0.0505	0.10618	5.60989e-05	5.0249e-05	0.050141	0.0365	0.0845262	2.10915e-06	1.05309e-06	0.050842	0.037	0.0818184	0.000107313	0.000143618	0.048905
770	6	111000000	112000000	111010279	111994675	64	0.0151614	0.0340019	0.05459	0.038	0.103536	0.000112176	5.29209e-05	0.054415	0.0405	0.0922772	0.00011295	5.6423e-05	0.051126	0.035	0.0839359	0.000112197	4.86288e-05	0.04838	0.026	0.0692308	0.375934	0.156546	0.046368	0.026	0.0795352	2.65863e-06	1.21791e-06	0.06004	0.061	0.133981	5.98567e-05	3.32975e-05	0.053656	0.044	0.111162	2.30352e-06	1.30184e-06	0.055494	0.0455	0.104006	0.000112324	7.15228e-05	0.051207
771	6	112000000	113000000	112012758	112976928	53	0.01164	0.0058246	0.042064	0.0175	0.0414271	9.36065e-05	4.73342e-05	0.045525	0.027	0.0600736	9.41934e-05	7.08901e-05	0.042728	0.0185	0.0429258	9.13576e-05	4.64691e-05	0.039258	0.012	0.0301893	0.310035	0.172086	0.038211	0.015	0.0365607	2.181e-06	1.2102e-06	0.049123	0.03	0.0652713	4.93525e-05	2.67139e-05	0.044218	0.0235	0.0528217	1.92281e-06	1.13226e-06	0.046388	0.0305	0.0674644	9.10503e-05	4.08694e-05	0.041558
772	6	113000000	114000000	113005937	113999468	60	0.0130641	0.00733909	0.047198	0.0255	0.0588615	0.000102111	5.80471e-05	0.049541	0.032	0.070412	0.000101699	5.62077e-05	0.046148	0.025	0.0569351	0.000104399	6.28493e-05	0.044978	0.0245	0.0627613	0.355328	0.231607	0.043672	0.0225	0.062254	2.50844e-06	1.27948e-06	0.056553	0.0585	0.128296	5.47417e-05	3.8396e-05	0.048934	0.0355	0.0812483	2.04207e-06	9.44631e-07	0.049149	0.0375	0.0830422	0.000103142	4.97495e-05	0.047241
773	6	114000000	115000000	114013522	114998897	68	0.0164034	0.00803028	0.059162	0.055	0.213924	0.000126985	5.59627e-05	0.061702	0.0715	0.237728	0.000131414	6.8689e-05	0.059738	0.0665	0.268802	0.000128477	5.69279e-05	0.055449	0.0435	0.172227	0.431041	0.194566	0.053061	0.04	0.19398	3.06897e-06	1.35216e-06	0.069189	0.1125	0.391509	6.74447e-05	3.20227e-05	0.060362	0.0685	0.264696	2.59052e-06	1.44295e-06	0.062595	0.079	0.263692	0.000130433	5.76736e-05	0.059524
774	6	115000000	116000000	115025395	115959367	61	0.0137743	0.00988135	0.049735	0.0315	0.0761966	0.000106974	5.61651e-05	0.052067	0.036	0.0794077	0.000108755	5.14004e-05	0.049333	0.0295	0.0699189	0.000108868	5.83945e-05	0.046904	0.0245	0.0626749	0.355519	0.153081	0.043758	0.02	0.0531044	2.65297e-06	3.32284e-06	0.059945	0.0585	0.128091	5.6984e-05	2.99308e-05	0.051009	0.0425	0.104993	2.15945e-06	9.17189e-07	0.051975	0.0335	0.0738518	0.000108972	5.4878e-05	0.049698
775	6	116000000	117000000	116002681	116897360	42	0.00952128	0.0048062	0.034427	0.0125	0.0330094	7.72121e-05	6.79927e-05	0.037497	0.016	0.0415733	7.46173e-05	3.8988e-05	0.033849	0.0105	0.0311355	8.24555e-05	0.00029569	0.035634	0.0105	0.0281197	0.249611	0.133444	0.030764	0.007	0.0220041	1.80311e-06	1.59802e-06	0.040705	0.014	0.0461272	4.02747e-05	2.25026e-05	0.036085	0.018	0.0425146	1.5245e-06	8.37836e-07	0.036744	0.0145	0.0396799	7.46594e-05	3.70988e-05	0.03412
776	6	117000000	118000000	117095200	117767753	29	0.00701677	0.00705923	0.02534	0.0105	0.0304052	5.30571e-05	3.69507e-05	0.025877	0.007	0.0335086	5.2584e-05	4.17157e-05	0.023802	0.004	0.0270849	5.33101e-05	4.32483e-05	0.023056	0.007	0.0241404	0.175943	0.0983409	0.021626	0.002	0.0192154	1.24117e-06	8.4137e-07	0.027997	0.005	0.0422298	2.78164e-05	3.08053e-05	0.024934	0.007	0.0302389	1.05854e-06	6.56508e-07	0.025409	0.0045	0.0332172	5.16824e-05	2.90868e-05	0.023562
777	7	0	1000000	130947	991649	126	0.0283716	0.0103343	0.102355	0.4385	0.741429	0.000228469	8.62715e-05	0.110899	0.5495	0.821208	0.000228664	0.000169262	0.10344	0.4285	0.724143	0.000224585	7.45732e-05	0.096868	0.3705	0.701643	0.7668	0.434519	0.094553	0.313	0.650967	5.484e-06	2.42622e-06	0.123534	0.6795	0.92145	0.000115855	4.30692e-05	0.103918	0.473	0.767692	4.53149e-06	1.59937e-06	0.109287	0.513	0.794423	0.000225539	7.29098e-05	0.102886
778	7	1000000	2000000	1000989	1997360	86	0.0203936	0.0083577	0.073517	0.135	0.458156	0.000158764	6.05464e-05	0.077102	0.168	0.506375	0.00016347	7.39802e-05	0.074273	0.143	0.450516	0.000160014	7.05951e-05	0.068934	0.0995	0.416719	0.534562	0.234737	0.065768	0.0815	0.373471	3.95701e-06	2.32317e-06	0.089096	0.2645	0.629214	8.32057e-05	3.68588e-05	0.074507	0.1405	0.463076	3.30973e-06	1.49011e-06	0.079952	0.1905	0.526467	0.00015954	6.66174e-05	0.072852
779	7	2000000	3000000	2006637	2990881	61	0.014774	0.0094657	0.053301	0.0425	0.122326	0.000114118	5.14152e-05	0.055422	0.0495	0.120546	0.000114983	0.000112271	0.052037	0.0355	0.0863538	0.000117662	6.13406e-05	0.050727	0.0345	0.10879	0.388198	0.185192	0.047683	0.0285	0.0928922	2.73706e-06	1.58809e-06	0.061752	0.069	0.16281	6.23283e-05	3.70334e-05	0.0559	0.053	0.160779	2.41251e-06	3.56384e-06	0.057967	0.0535	0.134294	0.000115984	5.90344e-05	0.052995
780	7	3000000	4000000	3000024	3964114	69	0.0157998	0.00707065	0.057042	0.048	0.155746	0.000125168	5.95336e-05	0.060923	0.0715	0.235901	0.000126832	6.89394e-05	0.057545	0.053	0.169618	0.000127365	5.79229e-05	0.054811	0.0405	0.154078	0.42499	0.199016	0.052225	0.039	0.188108	3.134e-06	5.16127e-06	0.070551	0.0995	0.298398	6.7438e-05	3.23063e-05	0.060398	0.066	0.244175	2.64245e-06	1.91147e-06	0.063529	0.0775	0.252524	0.000125678	5.68096e-05	0.057355
781	7	4000000	5000000	4007339	4990428	48	0.0117795	0.00618479	0.042531	0.0255	0.0588099	9.33767e-05	5.20256e-05	0.045354	0.0265	0.0588003	9.34654e-05	5.02269e-05	0.042316	0.025	0.0568901	9.32736e-05	7.38414e-05	0.040126	0.016	0.0382814	0.314569	0.215254	0.038588	0.0145	0.0350832	2.20638e-06	1.42067e-06	0.049712	0.0365	0.0774802	5.00889e-05	4.07367e-05	0.044681	0.028	0.0634355	1.84827e-06	1.06606e-06	0.044348	0.021	0.0484867	9.32048e-05	5.63428e-05	0.042578
782	7	5000000	6000000	5005713	5999902	57	0.0128657	0.00645883	0.046559	0.0255	0.0587585	0.000100413	5.26636e-05	0.048893	0.032	0.0703552	0.000101117	5.97328e-05	0.045652	0.024	0.0539533	0.000101444	4.61511e-05	0.043731	0.017	0.0405252	0.336338	0.16463	0.041309	0.017	0.0426596	2.43889e-06	1.44808e-06	0.054919	0.047	0.0986466	5.27844e-05	2.71208e-05	0.0473	0.0295	0.0673648	2.03423e-06	1.1315e-06	0.04888	0.034	0.0750253	0.00010244	5.66311e-05	0.046697
783	7	6000000	7000000	6007488	6962296	49	0.0109802	0.00699162	0.039685	0.0185	0.0434137	8.47056e-05	4.38622e-05	0.041232	0.017	0.0427533	8.61065e-05	6.03912e-05	0.039078	0.017	0.0401774	8.56317e-05	4.20261e-05	0.037001	0.0135	0.0329996	0.287446	0.162606	0.035352	0.0115	0.0287953	2.08438e-06	1.47422e-06	0.046865	0.029	0.0635719	4.52194e-05	2.95522e-05	0.04042	0.0195	0.0449431	1.78492e-06	1.78129e-06	0.043169	0.0235	0.0529098	8.47577e-05	4.11845e-05	0.038645
784	7	7000000	8000000	7011872	7990016	53	0.0115057	0.00569753	0.041637	0.023	0.0526607	9.05004e-05	5.48171e-05	0.044154	0.0175	0.0433682	9.02819e-05	5.98899e-05	0.040695	0.022	0.0489866	9.29709e-05	4.7175e-05	0.040197	0.019	0.0454144	0.302875	0.155693	0.037329	0.0105	0.0268471	2.15726e-06	1.10164e-06	0.048578	0.036	0.0763467	4.68569e-05	2.51703e-05	0.041955	0.0215	0.0486763	1.81958e-06	1.02954e-06	0.043766	0.0285	0.0633295	9.07669e-05	4.79665e-05	0.041521
785	7	8000000	9000000	8003641	8905045	23	0.00461429	0.00354035	0.016612	0.002	0.0260707	3.80253e-05	3.11049e-05	0.018551	0.004	0.0326419	3.74931e-05	2.70803e-05	0.01701	0.0035	0.0270092	3.62181e-05	2.7123e-05	0.015588	0.0035	0.0221705	0.125924	0.109431	0.015547	0.0035	0.0196279	8.70677e-07	6.4771e-07	0.019564	0.0035	0.0420453	1.89407e-05	1.27958e-05	0.01698	0.0035	0.0291676	7.32168e-07	4.44513e-07	0.017668	0.002	0.0327483	3.67478e-05	2.46632e-05	0.016784
786	7	9000000	10000000	9002781	9935560	18	0.00375399	0.00503018	0.013585	0.0025	0.0261571	2.96918e-05	3.6707e-05	0.014306	0.004	0.0326302	2.86887e-05	2.08332e-05	0.013059	0.001	0.0266441	3.01802e-05	2.53546e-05	0.012991	0.003	0.0221015	0.0971697	0.089238	0.011938	0.0025	0.019325	7.14395e-07	5.69444e-07	0.016124	0.0035	0.0420297	1.56827e-05	1.27749e-05	0.014036	0.0035	0.0291571	5.71005e-07	4.14465e-07	0.013769	0.001	0.0326729	2.91669e-05	2.14634e-05	0.013325
787	7	10000000	11000000	10055082	10694692	15	0.00381573	0.0057849	0.013713	0.0045	0.0264887	2.64923e-05	2.1862e-05	0.012837	0.002	0.032393	2.92145e-05	6.02438e-05	0.013204	0.0035	0.0269996	2.83478e-05	2.8769e-05	0.012242	0.003	0.0220938	0.102965	0.26996	0.012546	0.0035	0.0196212	6.94649e-07	8.24138e-07	0.015619	0.006	0.0425312	1.44604e-05	1.21657e-05	0.012955	0.001	0.028749	5.47948e-07	6.87548e-07	0.013272	0.0035	0.0330397	2.79404e-05	2.57259e-05	0.012774
788	7	11000000	12000000	11082079	11998769	32	0.00823996	0.00942804	0.029746	0.0095	0.029347	6.18534e-05	3.75241e-05	0.030091	0.01	0.035247	6.30319e-05	5.15948e-05	0.028528	0.012	0.0329321	6.22179e-05	3.63742e-05	0.02689	0.007	0.0241326	0.216866	0.215128	0.026554	0.007	0.0219968	1.51371e-06	1.10682e-06	0.034097	0.018	0.0495163	3.2563e-05	2.0929e-05	0.029276	0.013	0.0352931	1.24234e-06	8.4348e-07	0.029927	0.0075	0.0341999	6.33961e-05	4.18433e-05	0.028922
789	7	12000000	13000000	12032461	12994583	53	0.0119216	0.00530693	0.043125	0.016	0.0387148	9.88933e-05	5.10168e-05	0.048086	0.0325	0.0711584	9.78891e-05	6.52485e-05	0.044427	0.0255	0.0579447	9.64697e-05	5.48622e-05	0.041589	0.012	0.0301775	0.323839	0.176875	0.039819	0.015	0.0365365	2.22637e-06	1.02535e-06	0.050263	0.0285	0.0627765	5.01806e-05	2.24513e-05	0.045032	0.023	0.0517184	1.96746e-06	1.05254e-06	0.047406	0.0255	0.0570762	9.70017e-05	4.8248e-05	0.044277
790	7	13000000	14000000	13010078	13955793	56	0.0111628	0.006969	0.04049	0.0305	0.0723811	8.74061e-05	4.69729e-05	0.042457	0.0295	0.0658938	8.7779e-05	5.58144e-05	0.039692	0.021	0.0471211	8.75613e-05	4.59077e-05	0.037718	0.018	0.0429845	0.288159	0.164761	0.035491	0.0155	0.03793	2.09386e-06	1.12299e-06	0.047159	0.0405	0.0855822	4.55317e-05	3.06213e-05	0.040714	0.018	0.0424967	1.76452e-06	1.17801e-06	0.042599	0.0295	0.0654651	8.71659e-05	4.96347e-05	0.03976
791	7	14000000	15000000	14002427	14974844	44	0.010498	0.00772935	0.037981	0.0325	0.079418	8.37869e-05	6.16821e-05	0.040709	0.0425	0.0980256	8.1564e-05	5.47254e-05	0.036905	0.032	0.0754317	8.32114e-05	7.37534e-05	0.03568	0.025	0.065036	0.273318	0.191075	0.033705	0.022	0.0602207	1.98814e-06	1.50951e-06	0.044617	0.0525	0.111791	4.39828e-05	3.06022e-05	0.03935	0.036	0.0825588	1.76867e-06	1.31881e-06	0.042463	0.052	0.126515	8.59835e-05	6.55659e-05	0.03921
792	7	15000000	16000000	15011826	15999737	45	0.0111353	0.0296678	0.039974	0.026	0.0603021	8.15873e-05	9.11346e-05	0.03949	0.033	0.0722904	8.1229e-05	6.47309e-05	0.036893	0.032	0.0753314	8.25176e-05	6.81288e-05	0.035718	0.0215	0.0525008	0.264199	0.188877	0.032448	0.0185	0.0478081	1.88423e-06	1.37581e-06	0.04246	0.04	0.0846698	4.21368e-05	2.98544e-05	0.037723	0.028	0.0633825	1.66909e-06	1.28519e-06	0.040235	0.042	0.0945572	8.2486e-05	0.000106913	0.037534
793	7	16000000	17000000	16025214	16928075	33	0.00658034	0.0051273	0.023717	0.007	0.0276417	5.34483e-05	6.56923e-05	0.025809	0.012	0.0368945	5.36239e-05	4.98904e-05	0.024256	0.01	0.0306605	5.28481e-05	4.63062e-05	0.022755	0.008	0.0249836	0.176914	0.162488	0.021808	0.0085	0.0237076	1.28227e-06	1.32897e-06	0.028991	0.02	0.0515439	2.81081e-05	2.94547e-05	0.025097	0.0085	0.0311805	1.05382e-06	8.76038e-07	0.02525	0.014	0.0392217	5.20251e-05	4.30831e-05	0.023776
794	7	17000000	18000000	17007913	17996900	43	0.00997066	0.00659626	0.035967	0.014	0.035491	7.94604e-05	4.65288e-05	0.038565	0.0225	0.0513632	7.70925e-05	4.21294e-05	0.034914	0.013	0.0340678	7.86519e-05	4.85872e-05	0.033811	0.012	0.0301657	0.259728	0.15317	0.031995	0.0095	0.0251506	1.86264e-06	1.18771e-06	0.041973	0.0265	0.0600144	4.06953e-05	2.61753e-05	0.036597	0.016	0.0391119	1.57857e-06	1.05094e-06	0.038067	0.022	0.0501968	7.97361e-05	5.50543e-05	0.036429
795	7	18000000	19000000	18017010	18995005	35	0.00818886	0.00705627	0.029641	0.01	0.0298788	6.5339e-05	4.37755e-05	0.031799	0.016	0.0415585	6.49014e-05	4.54075e-05	0.029385	0.0105	0.0311252	6.80386e-05	5.20215e-05	0.029329	0.011	0.0287833	0.228378	0.173027	0.028125	0.014	0.0338201	1.56851e-06	1.39711e-06	0.035358	0.017	0.048418	3.40422e-05	2.93634e-05	0.030554	0.0135	0.035786	1.30682e-06	8.43287e-07	0.031418	0.019	0.0456392	6.70304e-05	5.35471e-05	0.030546
796	7	19000000	20000000	19027786	19964975	26	0.00602424	0.00543497	0.021746	0.0065	0.0273739	4.74179e-05	3.64192e-05	0.023039	0.005	0.0328264	4.80692e-05	3.73617e-05	0.021919	0.007	0.0282975	4.87735e-05	8.02601e-05	0.020906	0.0055	0.0230862	0.16422	0.214611	0.020278	0.0065	0.0214838	1.11974e-06	7.90388e-07	0.025248	0.008	0.0429865	2.57465e-05	3.00022e-05	0.023163	0.0075	0.0304065	9.75829e-07	7.6468e-07	0.023487	0.007	0.0339848	4.74077e-05	3.64943e-05	0.02166
797	7	20000000	21000000	20074017	20995449	41	0.00970252	0.00913518	0.035042	0.013	0.0338212	7.77317e-05	7.38147e-05	0.037777	0.0215	0.0497201	7.96733e-05	7.89179e-05	0.03648	0.0185	0.0429052	7.99284e-05	0.000123592	0.03442	0.0135	0.0329849	0.248914	0.145449	0.030636	0.0115	0.0287823	1.87794e-06	2.1704e-06	0.042361	0.0345	0.0731362	4.07814e-05	2.62212e-05	0.036612	0.0235	0.0527901	1.57635e-06	1.24832e-06	0.037952	0.0265	0.0590289	7.79079e-05	5.74059e-05	0.035548
798	7	21000000	22000000	21029344	21989754	78	0.0179732	0.00813464	0.06492	0.102	0.419389	0.000140147	7.37903e-05	0.068297	0.1245	0.466083	0.000140115	7.06741e-05	0.063528	0.0985	0.412583	0.000140187	6.52591e-05	0.060323	0.069	0.349825	0.470414	0.226041	0.057894	0.062	0.32745	3.39283e-06	1.76497e-06	0.076403	0.1695	0.537931	7.35391e-05	5.74706e-05	0.065837	0.102	0.424919	2.76236e-06	1.495e-06	0.066515	0.0985	0.379787	0.00014523	0.000124929	0.066432
799	7	22000000	23000000	22001928	22995940	131	0.0297437	0.0136061	0.107439	0.4725	0.789917	0.000249203	0.000598192	0.12096	0.5515	0.845909	0.000234214	0.000128645	0.106021	0.462	0.772958	0.000235887	9.42901e-05	0.101768	0.417	0.756375	0.808835	0.433687	0.099321	0.4	0.730958	5.62122e-06	3.01294e-06	0.127028	0.6605	0.878375	0.000121353	4.98371e-05	0.108841	0.495	0.82	4.75267e-06	2.08124e-06	0.114299	0.5465	0.844591	0.000236917	9.11922e-05	0.108271
800	7	23000000	24000000	23008048	23993545	57	0.0142812	0.0091433	0.051494	0.0615	0.258164	0.000113705	9.52766e-05	0.05525	0.071	0.230649	0.000111421	7.66913e-05	0.050326	0.0595	0.219012	0.00010843	6.43558e-05	0.046857	0.0405	0.153099	0.363194	0.210483	0.044609	0.031	0.108302	2.64303e-06	1.71229e-06	0.059567	0.107	0.348758	5.85133e-05	3.5807e-05	0.052694	0.0675	0.253904	2.24993e-06	1.32101e-06	0.054205	0.079	0.261354	0.000109314	6.25456e-05	0.049987
801	7	24000000	25000000	24019900	24973453	42	0.00954481	0.00605089	0.034582	0.017	0.0405945	8.00411e-05	5.72325e-05	0.03893	0.029	0.0643769	8.03691e-05	7.42239e-05	0.036503	0.02	0.0454761	7.55525e-05	4.63531e-05	0.032583	0.01	0.0274944	0.25424	0.148019	0.031304	0.0105	0.0268362	1.81837e-06	1.19632e-06	0.040974	0.0285	0.0627504	4.14777e-05	2.93361e-05	0.037118	0.0195	0.0449226	1.59845e-06	1.06331e-06	0.038627	0.0255	0.057045	7.72983e-05	4.72421e-05	0.035379
802	7	25000000	26000000	25010356	25973779	48	0.010729	0.00826529	0.03887	0.0185	0.0433912	8.75815e-05	0.000108708	0.042289	0.0285	0.0634187	8.43343e-05	4.97996e-05	0.038345	0.0165	0.0393118	8.30246e-05	5.08142e-05	0.035737	0.0165	0.0396427	0.281094	0.160029	0.034642	0.017	0.0426223	1.9181e-06	1.06818e-06	0.04332	0.0305	0.0662142	4.39727e-05	2.35512e-05	0.039384	0.0185	0.0433376	1.71684e-06	9.58953e-07	0.041367	0.027	0.0601498	8.30273e-05	5.40795e-05	0.037938
803	7	26000000	27000000	26001738	26995609	62	0.013251	0.00731105	0.047958	0.0345	0.0885844	0.000109282	5.51256e-05	0.053144	0.068	0.207232	0.000109653	6.8687e-05	0.049862	0.0425	0.116064	0.000106413	5.70029e-05	0.045779	0.027	0.0733328	0.345569	0.167689	0.04252	0.023	0.0647314	2.51921e-06	1.56336e-06	0.056765	0.068	0.15912	5.59175e-05	3.01624e-05	0.04996	0.0455	0.119534	2.14584e-06	1.12786e-06	0.051693	0.0415	0.0934027	0.000103337	5.23752e-05	0.04717
804	7	27000000	28000000	27031629	27957392	48	0.0107888	0.00871969	0.038962	0.042	0.119513	8.79964e-05	6.45475e-05	0.042774	0.0505	0.125183	8.57001e-05	6.2984e-05	0.03886	0.039	0.101846	8.33093e-05	6.0235e-05	0.035904	0.0285	0.0789984	0.294935	0.405836	0.036001	0.026	0.0793268	2.06345e-06	1.90904e-06	0.04664	0.0645	0.146255	4.54564e-05	3.5006e-05	0.040761	0.0425	0.104766	1.75933e-06	1.28984e-06	0.042323	0.0565	0.150533	8.73942e-05	8.77269e-05	0.039846
805	7	28000000	29000000	28003385	28969413	47	0.0111504	0.0073924	0.040257	0.035	0.0903194	9.32579e-05	6.40445e-05	0.045268	0.0525	0.133617	9.19394e-05	6.41819e-05	0.041617	0.0405	0.108167	9.0429e-05	6.8238e-05	0.038989	0.0325	0.0964267	0.305351	0.221715	0.037559	0.025	0.0747313	2.16379e-06	1.43314e-06	0.048697	0.0665	0.152102	4.90802e-05	3.52061e-05	0.043983	0.0475	0.130085	1.90185e-06	1.50987e-06	0.045709	0.0565	0.150016	9.02394e-05	5.77145e-05	0.041113
806	7	29000000	30000000	29008910	29984590	51	0.011063	0.00749939	0.040047	0.037	0.0995472	9.06963e-05	6.28286e-05	0.044091	0.045	0.105702	8.82005e-05	5.86552e-05	0.039982	0.034	0.080487	8.63971e-05	5.82267e-05	0.037217	0.0185	0.0443807	0.29038	0.270522	0.035869	0.0175	0.0440585	2.10641e-06	2.71263e-06	0.047361	0.0455	0.0948092	4.63668e-05	3.2829e-05	0.041644	0.038	0.0886209	1.81878e-06	1.51359e-06	0.043834	0.05	0.118398	8.5816e-05	6.37504e-05	0.039177
807	7	30000000	31000000	30001730	30971175	41	0.00980425	0.00799157	0.035548	0.028	0.0659546	7.73864e-05	6.10254e-05	0.037624	0.036	0.0793278	7.7041e-05	5.64729e-05	0.034959	0.026	0.0591556	7.41656e-05	5.4286e-05	0.031924	0.021	0.0506325	0.254167	0.240492	0.031306	0.019	0.0494275	1.75993e-06	1.32117e-06	0.039589	0.0405	0.0855205	3.93765e-05	2.97207e-05	0.035239	0.0265	0.0596611	1.5673e-06	1.69729e-06	0.037754	0.0405	0.0902872	7.47795e-05	7.46473e-05	0.034168
808	7	31000000	32000000	31002720	31951869	51	0.0112336	0.00667949	0.040599	0.0235	0.0543141	9.07851e-05	5.06738e-05	0.044129	0.0295	0.0658462	9.15007e-05	5.3139e-05	0.041414	0.024	0.053915	8.86084e-05	4.98872e-05	0.038168	0.011	0.0287726	0.2932	0.154474	0.036044	0.018	0.0460995	2.11223e-06	1.24637e-06	0.047611	0.041	0.0863947	4.74524e-05	2.7594e-05	0.04254	0.027	0.0606591	1.82824e-06	1.12132e-06	0.044047	0.0305	0.0674149	8.94812e-05	6.35726e-05	0.040907
809	7	32000000	33000000	32010210	32991380	44	0.00969335	0.00572495	0.035076	0.012	0.0323079	7.96478e-05	4.64498e-05	0.0387	0.0235	0.0531958	7.67267e-05	4.80315e-05	0.034771	0.0145	0.0365019	8.15589e-05	6.06292e-05	0.035166	0.015	0.0360171	0.263353	0.174268	0.032336	0.009	0.0244019	1.86707e-06	1.0626e-06	0.04213	0.027	0.0608534	4.00607e-05	2.8131e-05	0.036004	0.01	0.0323343	1.65937e-06	2.377e-06	0.039942	0.02	0.0470972	7.90372e-05	5.1729e-05	0.036112
810	7	33000000	34000000	33034158	33991914	56	0.013663	0.00976296	0.049352	0.043	0.124016	0.000104083	5.53291e-05	0.050486	0.041	0.0935521	0.000107593	6.29717e-05	0.048703	0.0375	0.0944898	0.000106724	5.72668e-05	0.046007	0.031	0.0877231	0.3808	1.01249	0.046789	0.0275	0.0878982	2.60522e-06	1.6206e-06	0.058633	0.0725	0.176148	5.53549e-05	3.22531e-05	0.049687	0.0505	0.142643	2.12554e-06	1.16462e-06	0.051176	0.048	0.111243	0.000109052	5.73046e-05	0.049864
811	7	34000000	35000000	34029486	34987802	53	0.011133	0.00569899	0.040277	0.017	0.0405755	8.92342e-05	4.72687e-05	0.043419	0.021	0.0487909	8.85362e-05	4.887e-05	0.040159	0.0205	0.0461548	8.95345e-05	7.67671e-05	0.038496	0.0175	0.0418135	0.297302	0.165037	0.036639	0.014	0.0338006	2.09348e-06	1.08525e-06	0.047183	0.032	0.0686335	4.56391e-05	2.42901e-05	0.041002	0.022	0.0498505	1.83782e-06	1.1972e-06	0.044219	0.026	0.0579004	8.84133e-05	4.62905e-05	0.04037
812	7	35000000	36000000	35001997	35986446	57	0.0132366	0.00728072	0.047937	0.033	0.0821102	0.000103216	5.52548e-05	0.050222	0.046	0.108817	0.00010021	5.36818e-05	0.045252	0.0295	0.069837	0.000104177	5.63116e-05	0.044971	0.025	0.0649402	0.341088	0.194863	0.041919	0.0225	0.0621475	2.50392e-06	1.46801e-06	0.056365	0.0665	0.15176	5.2904e-05	2.8431e-05	0.047455	0.038	0.0884837	2.12032e-06	1.1998e-06	0.050982	0.0515	0.124405	0.000107977	9.27791e-05	0.049208
813	7	36000000	37000000	36009511	36953594	43	0.00983004	0.00570368	0.035533	0.015	0.0372112	7.72538e-05	4.65346e-05	0.037534	0.016	0.0415437	7.96432e-05	0.000169752	0.035882	0.0145	0.0364878	7.79647e-05	4.74564e-05	0.03363	0.0115	0.0294346	0.266591	0.199419	0.032777	0.0125	0.0307542	1.86141e-06	1.1019e-06	0.042108	0.033	0.0706581	4.00239e-05	2.78883e-05	0.035894	0.0175	0.0415253	1.53414e-06	9.65732e-07	0.036864	0.0165	0.0420942	8.36119e-05	0.000192625	0.037873
814	7	37000000	38000000	37004234	37990594	57	0.0136279	0.00727676	0.049292	0.0475	0.15262	0.000114487	7.66177e-05	0.05566	0.0745	0.268066	0.000110655	6.22616e-05	0.050297	0.054	0.177977	0.000108006	7.79047e-05	0.046524	0.0315	0.090937	0.361221	0.193588	0.044434	0.031	0.107833	2.57549e-06	1.36732e-06	0.058139	0.075	0.184772	5.79363e-05	3.93265e-05	0.052032	0.0565	0.180623	2.31241e-06	1.34374e-06	0.055734	0.078	0.25684	0.000110579	6.39155e-05	0.050556
815	7	38000000	39000000	38019483	38979490	38	0.00796491	0.00487761	0.028738	0.007	0.0276327	6.46011e-05	4.51782e-05	0.031411	0.013	0.0378288	6.38842e-05	3.70854e-05	0.028917	0.009	0.0296587	6.29892e-05	4.73235e-05	0.027247	0.0105	0.0281095	0.213017	0.137829	0.026221	0.007	0.0219896	1.51836e-06	1.00925e-06	0.034298	0.018	0.0495003	3.42656e-05	2.7487e-05	0.030629	0.006	0.0297733	1.29734e-06	7.87285e-07	0.031291	0.0135	0.0385304	6.41373e-05	3.89814e-05	0.029271
816	7	39000000	40000000	39099143	39986504	37	0.00825346	0.00440107	0.029851	0.0055	0.0268833	6.99903e-05	4.63278e-05	0.034058	0.0155	0.0408923	7.04601e-05	4.61562e-05	0.031919	0.0135	0.0348803	6.72796e-05	3.61076e-05	0.028988	0.007	0.0241247	0.230566	0.164351	0.028326	0.008	0.0230763	1.70215e-06	1.27666e-06	0.038427	0.0215	0.0533239	3.77167e-05	3.87748e-05	0.03384	0.014	0.0364661	1.46256e-06	1.56248e-06	0.035271	0.0175	0.0434994	7.00313e-05	7.05791e-05	0.031939
817	7	40000000	41000000	40016810	40981064	51	0.0119648	0.00753246	0.043221	0.0325	0.0792961	9.37802e-05	5.42054e-05	0.045648	0.038	0.085174	9.61362e-05	5.43048e-05	0.043576	0.0315	0.0743488	9.4351e-05	4.93897e-05	0.040701	0.0205	0.0489464	0.318149	0.212172	0.039026	0.0135	0.0327066	2.33609e-06	1.61799e-06	0.052521	0.0575	0.125315	5.06445e-05	7.14537e-05	0.045379	0.0335	0.0767316	1.98661e-06	1.9964e-06	0.047725	0.0415	0.0932767	9.94007e-05	7.08973e-05	0.045327
818	7	41000000	42000000	41006438	41982734	48	0.0103101	0.00615208	0.0372	0.0195	0.0452802	8.13582e-05	4.73481e-05	0.039495	0.024	0.0539167	8.27781e-05	6.6609e-05	0.037599	0.0195	0.0446148	8.56856e-05	6.15736e-05	0.037047	0.022	0.05441	0.278151	0.166372	0.034305	0.015	0.0365123	1.89912e-06	1.07937e-06	0.042844	0.03	0.0652424	4.26671e-05	2.43545e-05	0.038245	0.02	0.0460869	1.64658e-06	9.87184e-07	0.039623	0.022	0.0501746	8.23453e-05	4.95675e-05	0.037668
[truncated: 1,683 more rows]
[truncated: 7 more columns]

## Sheet: GWAS, π = 0.90
window	chr	wStart	wEnd	start_SNP	end_SNP	numSNP	AFC90_estimateGenVar	AFC90_stdGenVar	AFC90_prGenVar	AFC90_WPPA	AFC90_PPA_t	BC90_estimateGenVar	BC90_stdGenVar	BC90_prGenVar	BC90_WPPA	BC90_PPA_t	BS190_estimateGenVar	BS190_stdGenVar	BS190_prGenVar	BS190_WPPA	BS190_PPA_t	BS290_estimateGenVar	BS290_stdGenVar	BS290_prGenVar	BS290_WPPA	BS290_PPA_t	iBWT90_estimateGenVar	iBWT90_stdGenVar	iBWT90_prGenVar	iBWT90_WPPA	iBWT90_PPA_t	iDENS90_estimateGenVar	iDENS90_stdGenVar	iDENS90_prGenVar	iDENS90_WPPA	iDENS90_PPA_t	iIMF90_estimateGenVar	iIMF90_stdGenVar	iIMF90_prGenVar	iIMF90_WPPA	iIMF90_PPA_t	iYG90_estimateGenVar	iYG90_stdGenVar	iYG90_prGenVar	iYG90_WPPA	iYG90_PPA_t	MTM190_BC_estimateGenVar	MTM190_BC_stdGenVar	MTM190_BC_prGenVar
[truncated: 2,501 more rows]
[truncated: 67 more columns]

[truncated: 1 more sheets: GWAS, π = 0.95]
