# Supplementary material for: Genome-wide association study of the reproductive, body size, and carcass-related latent and directly measured traits in admixed beef heifers
Source: Front Genet. 2026 Jul 7;17:1653878. doi: 10.3389/fgene.2026.1653878 (PMC13384437; doi:10.3389/fgene.2026.1653878)
Supplement: Supplementary file 3 [file Table1.xlsx]

## Sheet: Abbreviation Key
Abbreviation or Term	Description
001 or 90 or 95	pi (π) value, the proportion of markers not included, for that analysis
AFC	Antral Follicular Count
BC	univariate analysis of Body Composition (Model 1)
BS1	univariate analysis of Body Size (Model 1)
BS2	univariate analysis of Body Size (Model 2)
GenCorr	additive genetic correlation
GenVar	additive genetic variance
Herit	heritability (narrow sense)
iBWT	univariate analysis of body weight (representative trait)
iDENS	univariate analysis of body density (NC-ERT trait)
iIMF	univariate analysis of intramuscular fat (NC-ERT trait)
iYG	univariate analysis of yield grade (representative trait)
MTM1	multi-trait analysis using Model 1 UBT (BS, BC)
MTM2	multi-trait analysis using Model 2 UBT (BS, OS)
OS	univariate analysis of ovary size (Model 2)
ResidVar	residual variance
SEM1	structural equation modeling using Model 1 UBT (BS, BC) and causal structure
SEM2	structural equation modeling using Model 2 UBT (BS, OS) and causal structure
Struct or ca12	causal structure estimate given trait 1 influences trait 2
YG	univariate analysis of yield grade UBT (Model 2)

## Sheet: Effective Sample Sizes
Effective Sample Sizes per analysis and parameter estimated
			π = 0.001				π = 0.90				π = 0.95
Approach	Trait Category	Phenotypes	GenVar	ResidVar	Herit		GenVar	ResidVar	Herit or GenCorr1		GenVar	ResidVar	Herit		All Min/Max	π = 0.90 only
Univariate	Model 1 UBT	Body Size	1184.57	1467.75	1276.63		1213.67	1576.96	1380.01		1149.42	1297.25	1097.64		323.54	359.59
		Body Composition	811.1	1324.6	1107.61		986.11	1335.84	1080.1		908.76	1307.87	982.68		1777.24	1667.77
	Model 2 UBT	Body Size	1583.97	1554.61	1508.71		1374.09	1529.97	1472.56		1464.54	1681.33	1474.3
		Ovary Size	459.83	628.76	392.85		481.98	518.04	425.12		490.46	537.67	447.51
		Yield Grade	330.57	509.24	334.98		371.83	551.47	422.06		349.59	558.94	396.81
	Representative traits	Body Weight	1619.14	1777.24	1774.88		1371.82	1566.53	1445.39		1391.16	1549.08	1340.45
		Antral Follicule Count	621.2	822.39	657.2		474.27	645.23	483.79		380.54	623.8	495.78
		Yield Grade	323.54	545.95	390.17		359.59	554.3	368.49		341.03	513.35	361.81
	Non-Contributing Economically Relevant Traits	Body Density	1018.02	1656.52	1149.18		997.95	1667.77	1229.84		1213.42	1412.4	1204.28
		Intra-Muscular Fat	393.96	486.57	394.66		472.22	574.53	469.67		381.77	507.17	375.33
MTM	Model 1	Body Size	--	--	--		802.36	1099.23	821.76		--	--	--
		Body Composition	--	--	--		745.9	1112.96	787.43		--	--	--
		Covariance	--	--	--		604.05	885.84	677.94		--	--	--
	Model 2	Body Size	--	--	--		1421.28	1663.95	1481.04		--	--	--
		Ovary Size	--	--	--		441.56	617.05	439.96		--	--	--
		Covariance	--	--	--		813.52	1129.22	874		--	--	--
SEM	Model 1	Body Size	--	--	--		1143.05	1401.84	1215.06		--	--	--
		Body Composition	--	--	--		921.3	1451.28	1104.41		--	--	--
		Covariance	--	--	--		365.78	--	361.47		--	--	--
		Causal Structure	--	--	--		423.43	--	--		--	--	--
	Model 2	Body Size	--	--	--		1664.21	1653.8	1538.09		--	--	--
		Ovary Size	--	--	--		391.49	546.63	404.85		--	--	--
		Covariance	--	--	--		381.52	--	400.23		--	--	--
		Causal Structure	--	--	--		449.78	--	--		--	--	--
1Genetic correlations were calculated per MCMC sample based on additive genetic covariance divided by the square root of the product of the two traits' variances. These are reported for the "Covariance" row of a given analysis.

## Sheet: Autocorrelation, π = 0.90
Analysis Component	Lag	Autocorrelation			Lag	Min	Max
AFC90_GenVar	0	1			5	-0.0365387	0.1961
	1	0.52795			10	-0.0541785	0.105758
	5	0.0971957			50	-0.0489882	0.070079
	10	-0.0160293			100	-0.0770964	0.0345587
	50	0.0262957
	100	-0.0446058
AFC90_ResidVar	0	1
	1	0.34981
	5	0.088959
	10	0.0182594
	50	0.0274232
	100	-0.0197042
AFC90_Herit	0	1
	1	0.512635
	5	0.109469
	10	0.000357689
	50	0.0351842
	100	-0.0352106
BC90_GenVar	0	1
	1	0.243797
	5	0.0457496
	10	0.000471479
	50	-0.0311297
	100	-0.00848389
BC90_ResidVar	0	1
	1	0.16036
	5	0.0412703
	10	0.0157784
	50	-0.0162701
	100	-0.0198315
BC90_Herit	0	1
	1	0.236822
	5	0.0477091
	10	0.0201814
	50	-0.028475
	100	-0.0319008
BS190_GenVar	0	1
	1	0.20349
	5	0.00502742
	10	-0.0322876
	50	0.041574
	100	0.0126948
BS190_ResidVar	0	1
	1	0.118022
	5	0.0190798
	10	0.0313685
	50	0.0136751
	100	0.0150592
BS190_Herit	0	1
	1	0.183186
	5	0.0191857
	10	0.00519493
	50	0.0290965
	100	0.013792
BS290_GenVar	0	1
	1	0.086517
	5	0.0710874
	10	0.0163539
	50	-0.0136946
	100	-0.0521102
BS290_ResidVar	0	1
	1	0.0917051
	5	0.0226418
	10	-0.00817611
	50	-0.0368276
	100	-0.0272957
BS290_Herit	0	1
	1	0.10379
	5	0.0425872
	10	-0.00272704
	50	-0.043375
	100	-0.0437274
iBWT90_GenVar	0	1
	1	0.133754
	5	0.000532486
	10	0.0439416
	50	-0.0209282
	100	0.0185538
iBWT90_ResidVar	0	1
	1	0.078222
	5	-0.0365387
	10	0.00319515
	50	0.0119118
	100	0.0042866
iBWT90_Herit	0	1
	1	0.118099
	5	-0.0352503
	10	0.00808117
	50	-0.000956105
	100	-0.00258794
iDENS90_GenVar	0	1
	1	0.225915
	5	0.0230682
	10	0.0142068
	50	-0.0104524
	100	-0.0203653
iDENS90_ResidVar	0	1
	1	0.0440832
	5	-0.0276064
	10	0.0101072
	50	-0.00441327
	100	-0.0334895
iDENS90_Herit	0	1
	1	0.154722
	5	0.00207108
	10	0.0143046
	50	0.000417956
	100	-0.0327335
iIMF90_GenVar	0	1
	1	0.56695
	5	0.136405
	10	-0.0216955
	50	-0.0126784
	100	-0.0722423
iIMF90_ResidVar	0	1
	1	0.402505
	5	0.101966
	10	-0.0321183
	50	0.00140171
	100	-0.0560435
iIMF90_Herit	0	1
	1	0.543528
	5	0.132345
	10	-0.0349876
	50	-0.00354675
	100	-0.0770964
iYG90_GenVar	0	1
	1	0.580538
	5	0.155755
	10	0.0412713
	50	0.0384892
	100	-0.00797883
iYG90_ResidVar	0	1
	1	0.332631
	5	0.0869969
	10	0.022809
	50	0.0222751
	100	-0.0122213
iYG90_Herit	0	1
	1	0.538094
	5	0.144946
	10	0.038648
	50	0.0378875
	100	-0.00135129
OS90_GenVar	0	1
	1	0.515028
	5	0.137411
	10	0.0536826
	50	0.0698541
	100	0.00244163
OS90_ResidVar	0	1
	1	0.380629
	5	0.112689
	10	0.0372889
	50	0.0552513
	100	0.00971969
OS90_Herit	0	1
	1	0.521842
	5	0.141876
	10	0.0591552
	50	0.070079
	100	-0.00212529
YG90_GenVar	0	1
	1	0.575402
	5	0.178886
	10	0.0608858
	50	-0.0489882
	100	0.00555193
YG90_ResidVar	0	1
	1	0.336256
	5	0.108708
	10	0.0503559
	50	-0.00774317
	100	0.0228259
YG90_Herit	0	1
	1	0.545019
	5	0.168789
	10	0.0642827
	50	-0.0338002
	100	0.0119003
MTM190_BSBS_GenVar	0	1
	1	0.293739
	5	0.0142112
	10	0.00663859
	50	0.0110974
	100	-0.00783301
MTM190_BSBC_GenVar	0	1
	1	0.353118
	5	0.0673342
	10	0.000249054
	50	-0.0403254
	100	0.0270247
MTM190_BCBS_GenVar	0	1
	1	0.353118
	5	0.0673342
	10	0.000249054
	50	-0.0403254
	100	0.0270247
MTM190_BCBC_GenVar	0	1
	1	0.27269
	5	0.073219
	10	0.0232573
	50	-0.0370378
	100	-0.00809138
MTM190_GenCorr	0	1
	1	0.312399
	5	0.0651
	10	-0.00121712
	50	-0.0310794
	100	0.0227301
MTM190_BSBS_ResidVar	0	1
	1	0.148364
	5	0.0216124
	10	0.00233203
	50	0.00181498
	100	0.0161747
MTM190_BSBC_ResidVar	0	1
	1	0.256762
	5	0.0513441
	10	0.000788865
	50	-0.0354777
	100	-0.00768922
MTM190_BCBS_ResidVar	0	1
	1	0.256762
	5	0.0513441
	10	0.000788865
	50	-0.0354777
	100	-0.00768922
MTM190_BCBC_ResidVar	0	1
	1	0.152523
	5	0.0321811
	10	-0.00338382
	50	0.0135335
	100	-0.00719248
MTM190_BS_Herit	0	1
	1	0.258846
	5	0.0320582
	10	0.0110553
	50	0.0203366
	100	0.00738478
MTM190_BC_Herit	0	1
	1	0.248841
	5	0.0701844
	10	-0.00048464
	50	-0.00292062
	100	-0.010038
MTM290_BSBS_GenVar	0	1
	1	0.168909
	5	-0.0248146
	10	-0.00492798
	50	0.00267782
	100	0.0345587
MTM290_BSOS_GenVar	0	1
	1	0.33233
	5	0.0328647
	10	-0.0255252
	50	0.00733305
	100	-0.00540834
MTM290_OSBS_GenVar	0	1
	1	0.33233
	5	0.0328647
	10	-0.0255252
	50	0.00733305
	100	-0.00540834
MTM290_OSOS_GenVar	0	1
	1	0.559958
	5	0.129256
	10	0.0536935
	50	-0.0198737
	100	-0.0644592
MTM290_GenCorr	0	1
	1	0.308974
	5	0.0278478
	10	-0.0264747
	50	0.00168135
	100	-0.00485582
MTM290_BSBS_ResidVar	0	1
	1	0.0914685
	5	0.00668624
	10	-0.0104519
	50	-0.020861
	100	0.00560613
MTM290_BSOS_ResidVar	0	1
	1	0.21534
	5	0.0288457
	10	0.00673055
	50	0.0179913
	100	-0.00990784
MTM290_OSBS_ResidVar	0	1
	1	0.21534
	5	0.0288457
	10	0.00673055
	50	0.0179913
	100	-0.00990784
MTM290_OSOS_ResidVar	0	1
	1	0.38577
	5	0.110331
	10	0.034491
	50	-0.0124924
	100	-0.0652905
MTM290_BS_Herit	0	1
	1	0.148837
	5	0.00324795
	10	-0.0177828
	50	-0.0143129
	100	0.00909713
MTM290_OS_Herit	0	1
	1	0.544729
	5	0.136769
	10	0.0517633
	50	-0.0191572
	100	-0.0732946
SEM190_BSBS_GenVar	0	1
	1	0.185512
	5	0.0341966
	10	-0.0541785
	50	-0.0174251
	100	0.0338122
SEM190_BSBC_GenVar	0	1
	1	0.556743
	5	0.169696
	10	0.0290653
	50	-0.0184778
	100	-0.023441
SEM190_BCBS_GenVar	0	1
	1	0.556743
	5	0.169696
	10	0.0290653
	50	-0.0184778
	100	-0.023441
SEM190_BCBC_GenVar	0	1
	1	0.278621
	5	0.032828
	10	-0.0405168
	50	-0.0266944
	100	-0.00351282
SEM190_GenCorr	0	1
	1	0.548974
	5	0.177904
	10	0.0297154
	50	-0.0214718
	100	-0.0196582
SEM190_BS_ResidVar	0	1
	1	0.134329
	5	0.0074004
	10	-0.0167979
	50	-0.000699654
	100	-0.00171482
SEM190_BC_ResidVar	0	1
	1	0.0887635
	5	0.0289809
	10	-0.00758674
	50	-0.0362333
	100	0.0296354
SEM190_BS_Herit	0	1
	1	0.188728
	5	0.0164949
	10	-0.0395374
	50	0.00458952
	100	0.0127973
SEM190_BC_Herit	0	1
	1	0.174861
	5	0.0409278
	10	-0.00810573
	50	-0.0411142
	100	0.0260967
SEM190_ca12	0	1
	1	0.501695
	5	0.13005
	10	0.02704
	50	-0.019517
	100	-0.0187883
SEM290_BSBS_GenVar	0	1
	1	0.0913937
	5	0.0298546
	10	0.00373406
	50	0.00413442
	100	0.0269325
SEM290_BSOS_GenVar	0	1
	1	0.580543
	5	0.169361
	10	0.0339463
	50	-0.0255644
	100	0.00505388
SEM290_OSBS_GenVar	0	1
	1	0.580543
	5	0.169361
	10	0.0339463
	50	-0.0255644
	100	0.00505388
SEM290_OSOS_GenVar	0	1
	1	0.543738
	5	0.1961
	10	0.105758
	50	0.0476163
	100	-0.0353874
SEM290_GenCorr	0	1
	1	0.561037
	5	0.153203
	10	0.038006
	50	-0.0225139
	100	0.00200883
SEM290_BS_ResidVar	0	1
	1	0.0945035
	5	0.0100375
	10	0.00378862
	50	-0.022449
	100	0.0180762
SEM290_OS_ResidVar	0	1
	1	0.377816
	5	0.115718
	10	0.0360377
	50	0.0195233
	100	-0.0241374
SEM290_BS_Herit	0	1
	1	0.130306
	5	0.0123333
	10	0.00152254
	50	-0.0157268
	100	0.0228169
SEM290_OS_Herit	0	1
	1	0.54132
	5	0.186125
	10	0.0821984
	50	0.0446918
	100	-0.0342138
SEM290_ca12	0	1
	1	0.519404
	5	0.155909
	10	0.0181825
	50	0.000966267
	100	0.00664472

## Sheet: Posterior Herit + GenCorr
			π = 0.001				π = 0.90				π = 0.95
Approach	Trait Category	Attribute1	Mean ± SD	Cred. Interv.	HPD		Mean ± SD	Cred. Interv.	HPD		Mean ± SD	Cred. Interv.	HPD
Univariate	Model 1 UBT	BS	0.7780 ± 0.0772	0.6122 - 0.9025	0.6299 - 0.9130		0.7794 ± 0.0756	0.6054 - 0.8963	0.6219 - 0.9032		0.7769 ± 0.0746	0.6077 - 0.8937	0.6635 - 0.9035
		BC	0.6719 ± 0.0918	0.4865 - 0.8368	0.5020 - 0.8467		0.6661 ± 0.0915	0.4913 - 0.8371	0.5016 - 0.8419		0.6717 ± 0.0933	0.4817 - 0.8437	0.4971 - 0.8560
	Model 2 UBT	BS	0.7788 ± 0.0570	0.6554 - 0.8766	0.6576 - 0.8789		0.7782 ± 0.0574	0.6541 - 0.8772	0.6623 - 0.8817		0.7822 ± 0.0574	0.6623 - 0.8787	0.6623 - 0.8789
		OS	0.5238 ± 0.1056	0.3400 - 0.7532	0.3327 - 0.7382		0.5300 ± 0.1046	0.3510 - 0.7242	0.3395 - 0.7242		0.5260 ± 0.1013	0.3584 - 0.7426	0.3452 - 0.7220
		YG	0.4732 ± 0.1263	0.2898 - 0.7796	0.2674 - 0.7477		0.4694 ± 0.1225	0.2879 - 0.7565	0.2701 - 0.7359		0.4763 ± 0.1304	0.2828 - 0.7746	0.2558 - 0.7385
	Representative traits	BWT	0.8355 ± 0.0453	0.7350 - 0.9095	0.7510 - 0.9165		0.8398 ± 0.0439	0.7429 - 0.9109	0.7525 - 0.9171		0.8453 ± 0.0442	0.7413 - 0.9126	0.7509 - 0.9208
		AFC	0.5142 ± 0.1007	0.3434 - 0.7326	0.3357 - 0.7143		0.5191 ± 0.1028	0.3467 - 0.7347	0.3371 - 0.7226		0.5192 ± 0.1015	0.3452 - 0.7315	0.3396 - 0.7253
		YG	0.4847 ± 0.1320	0.2836 - 0.7967	0.2556 - 0.7582		0.4593 ± 0.1206	0.2864 - 0.7640	0.2701 - 0.7359		0.4866 ± 0.1318	0.2890 - 0.7903	0.2628 - 0.7552
	Non-Contributing Economically Relevant Traits	DENS	0.5326 ± 0.0633	0.4147 - 0.6655	0.4083 - 0.6571		0.5328 ± 0.0628	0.4175 - 0.6583	0.4213 - 0.6616		0.5303 ± 0.0634	0.4102 - 0.6638	0.4050 - 0.6541
		IMF	0.6045 ± 0.1415	0.3494 - 0.8657	0.3618 - 0.8725		0.6078 ± 0.1340	0.3659 - 0.8590	0.3700 - 0.8610		0.5942 ± 0.1402	0.3430 - 0.8561	0.3351 - 0.8464
MTM	Model 1	BS	--	--	--		0.7444 ± 0.0787	0.5732 - 0.8756	0.5819 - 0.8816		--	--	--
		BC	--	--	--		0.6554 ± 0.0892	0.4779 - 0.8208	0.4882 - 0.8292		--	--	--
		Corr	--	--	--		0.2297 ± 0.1137	-0.019 - 0.4226	-0.0045 - 0.4308		--	--	--
	Model 2	BS	--	--	--		0.7595 ± 0.0561	0.6365 - 0.8546	0.6481 - 0.8629		--	--	--
		OS	--	--	--		0.5124 ± 0.1013	0.3391 - 0.7286	0.3395 - 0.7242		--	--	--
		Corr	--	--	--		0.1062 ± 0.1038	-0.1174 - 0.2990	-0.0912 - 0.3166		--	--	--
SEM	Model 1	BS	--	--	--		0.7790 ± 0.0757	0.6061 - 0.8984	0.6297 - 0.9082		--	--	--
		BC	--	--	--		0.6846 ± 0.0852	0.5089 - 0.8369	0.5223 - 0.8439		--	--	--
		Corr	--	--	--		-0.0250 ± 0.1809	-0.3628 - 0.3263	-0.3752 - 0.3110		--	--	--
		CS	--	--	--		0.2837 ± 0.1304	0.0282 - 0.5349	0.0260 - 0.5291		--	--	--
	Model 2	BS	--	--	--		0.7795 ± 0.0582	0.6586 - 0.8772	0.6661 - 0.8820		--	--	--
		OS	--	--	--		0.5098 ± 0.1032	0.3395 - 0.7348	0.3319 - 0.7202		--	--	--
		Corr	--	--	--		0.0539 ± 0.1522	-02429 - 0.3588	-0.2667 - 0.3257		--	--	--
		CS	--	--	--		0.0888 ± 0.1422	-0.1957 - 0.3588	-0.1957 - 0.3595		--	--	--
1Genetic correlations were calculated per MCMC sample based on additive genetic covariance divided by the square root of the product of the two traits' variances. These are reported for the "Corr" row of a given analysis. Causual structure (CS) posterior estimates are given for SEM analyses. Credible Interval (Cred. Interv.) and highest posterior density (HPD) are given for the 95% interval.

## Sheet: MCMC, π = 0.001
Iteration	AFC001_GenVar	AFC001_ResidVar	AFC001_Herit	BC001_GenVar	BC001_ResidVar	BC001_Herit	BS1001_GenVar	BS1001_ResidVar	BS1001_Herit	BS2001_GenVar	BS2001_ResidVar	BS2001_Herit	iBWT001_GenVar	iBWT001_ResidVar	iBWT001_Herit	iDENS001_GenVar	iDENS001_ResidVar	iDENS001_Herit	iIMF001_GenVar	iIMF001_ResidVar	iIMF001_Herit	iYG001_GenVar	iYG001_ResidVar	iYG001_Herit	OS001_GenVar	OS001_ResidVar	OS001_Herit	YG001_GenVar	YG001_ResidVar	YG001_Herit
1	42.193	61.7972	0.40574	0.238769	0.150566	0.613275	0.343682	0.171628	0.666942	0.321348	0.116762	0.733487	1278.8	268.957	0.826227	0.00708612	0.00384494	0.648256	0.333397	0.162427	0.672409	0.00570728	0.0133104	0.300103	0.611006	0.344382	0.639537	0.399903	0.500067	0.444352
2	39.8664	55.3065	0.418884	0.327077	0.164941	0.664766	0.346678	0.202501	0.631265	0.360768	0.0854285	0.808541	1153.93	290.342	0.79897	0.00766926	0.00410255	0.651494	0.254358	0.169168	0.600572	0.00678036	0.0130856	0.341305	0.47552	0.43199	0.523983	0.340544	0.63912	0.347613
3	40.3007	61.7102	0.395063	0.297314	0.151778	0.662033	0.375908	0.181805	0.674016	0.375128	0.0886055	0.80893	1248.81	340.371	0.785821	0.00850494	0.00339972	0.714421	0.273079	0.170235	0.615994	0.00664691	0.00720346	0.479909	0.387487	0.440246	0.46813	0.332807	0.387147	0.462261
4	41.0447	54.0541	0.4316	0.293495	0.154375	0.655313	0.49273	0.051856	0.904779	0.359971	0.101231	0.780507	1128.59	326.125	0.775815	0.00657409	0.00470465	0.582875	0.288906	0.0955831	0.751402	0.00577529	0.012054	0.323921	0.346036	0.449595	0.43492	0.490592	0.256678	0.656512
5	34.4658	67.8507	0.336855	0.320346	0.159093	0.668168	0.540906	0.0531381	0.910549	0.308767	0.134219	0.697013	1290.64	300.793	0.810992	0.0047868	0.00685297	0.411245	0.378707	0.0743441	0.835903	0.00640966	0.0107164	0.374264	0.339728	0.504482	0.402422	0.346242	0.636616	0.352281
6	41.4303	62.4816	0.398706	0.26503	0.188212	0.584742	0.397109	0.159355	0.713629	0.425999	0.085941	0.832127	1206.08	265.998	0.819304	0.00503792	0.0066706	0.430278	0.356762	0.0678334	0.84024	0.00684118	0.0113503	0.376065	0.340327	0.38752	0.46758	0.322863	0.521118	0.382548
7	48.8699	65.6454	0.426754	0.268731	0.234157	0.534375	0.384117	0.191786	0.666982	0.392978	0.119456	0.766885	1473.37	243.012	0.858416	0.00476143	0.00613636	0.436917	0.208413	0.238021	0.466841	0.00687454	0.00928235	0.425487	0.318765	0.496228	0.391126	0.277715	0.536893	0.340919
8	58.2686	42.3849	0.578903	0.34723	0.157712	0.687662	0.433535	0.142547	0.752557	0.36287	0.0867038	0.807142	1586.08	192.634	0.8917	0.00548849	0.00428897	0.561341	0.294266	0.134569	0.686198	0.00644155	0.00895433	0.418394	0.473526	0.527648	0.472971	0.310815	0.487985	0.389103
9	54.8031	49.2128	0.526873	0.45342	0.117888	0.793652	0.376566	0.154754	0.708736	0.350643	0.0933484	0.789752	1370.44	316.901	0.812189	0.00558637	0.00544838	0.506253	0.231221	0.190191	0.548683	0.00907509	0.0104707	0.464298	0.371321	0.430589	0.463046	0.313989	0.475281	0.397822
10	75.8632	32.2874	0.701459	0.394372	0.102645	0.793479	0.3739	0.0984246	0.791616	0.319106	0.141231	0.693201	1461.58	257.219	0.850349	0.00590213	0.00491334	0.545712	0.221154	0.183184	0.546953	0.0113015	0.00542339	0.675729	0.387599	0.500745	0.436316	0.363562	0.400846	0.475613
11	84.1001	32.9636	0.718413	0.416758	0.129494	0.762941	0.651319	0.0678401	0.905668	0.386758	0.0908441	0.809791	1516	273.277	0.847269	0.00749024	0.00669781	0.527926	0.288856	0.141363	0.671417	0.00749884	0.00716203	0.511487	0.467066	0.326511	0.588558	0.330663	0.413628	0.444266
12	73.3956	34.8953	0.677763	0.373155	0.151088	0.711798	0.477165	0.113975	0.807194	0.302237	0.0978003	0.755522	1411.63	257.708	0.845623	0.00554816	0.00538504	0.50746	0.202702	0.291053	0.410531	0.00914152	0.00593878	0.60619	0.397345	0.438619	0.475314	0.40127	0.375072	0.516873
13	54.2737	63.3889	0.461266	0.409297	0.22637	0.643886	0.413448	0.114581	0.783002	0.36556	0.0886329	0.804856	1042.85	396.95	0.724301	0.00579785	0.00426191	0.576341	0.195095	0.269458	0.419962	0.0106979	0.00570465	0.652209	0.449783	0.324005	0.581274	0.638682	0.197904	0.763438
14	43.872	72.7986	0.376033	0.350357	0.217197	0.617311	0.419016	0.145279	0.742548	0.375365	0.0851293	0.815135	1365.96	300.475	0.81969	0.00546774	0.00535868	0.505037	0.260954	0.146877	0.639858	0.0144049	0.0044286	0.764855	0.559313	0.375808	0.598118	0.765835	0.170089	0.818266
15	43.6043	54.2495	0.445606	0.360736	0.164526	0.686774	0.443879	0.130202	0.773199	0.401316	0.0993197	0.801613	1514.82	215.96	0.875224	0.0060917	0.006938	0.467524	0.305033	0.134277	0.694345	0.0117088	0.00503919	0.699117	0.346993	0.49499	0.412114	0.469738	0.198757	0.70268
16	48.7237	62.3308	0.438737	0.357777	0.092843	0.793966	0.562091	0.0791418	0.876579	0.429859	0.0660928	0.866736	1511.11	170.687	0.898509	0.0062475	0.00666572	0.483806	0.331979	0.096654	0.774507	0.0138612	0.00336041	0.804873	0.603391	0.288624	0.676436	0.411122	0.685409	0.37493
17	46.4823	65.4873	0.415133	0.383172	0.164045	0.700219	0.514494	0.105936	0.829253	0.498629	0.0733218	0.871804	1480.12	298.512	0.832168	0.00553978	0.00511982	0.519699	0.339098	0.0670369	0.83494	0.010348	0.00452932	0.695555	0.536965	0.39152	0.578324	0.46305	0.345026	0.573028
18	54.9281	49.4536	0.526224	0.258255	0.220542	0.539383	0.501114	0.0833768	0.857351	0.413953	0.0869784	0.826366	1323.89	182.311	0.87896	0.0063464	0.00421094	0.601136	0.336792	0.0622787	0.843941	0.0107924	0.00974383	0.525529	0.532385	0.420132	0.558924	0.343865	0.519844	0.398126
19	62.6587	35.2714	0.639831	0.279802	0.185892	0.600829	0.428821	0.13842	0.755976	0.362375	0.120705	0.750135	1390.77	320.72	0.812607	0.00515829	0.0046823	0.524185	0.39389	0.043352	0.900851	0.0127619	0.00345788	0.786811	0.455057	0.338626	0.573349	0.470552	0.560685	0.456299
20	65.3739	39.2807	0.624664	0.305187	0.189289	0.617192	0.471827	0.0922777	0.836417	0.391791	0.130762	0.749764	1307.78	214.455	0.859118	0.00558215	0.00706255	0.441462	0.323657	0.126994	0.718199	0.00954808	0.00528551	0.64368	0.343262	0.488874	0.412507	0.363189	0.413772	0.467448
21	43.2925	62.4922	0.409251	0.385464	0.0798024	0.82848	0.454055	0.12468	0.784565	0.442119	0.0775517	0.850768	1427.8	300.636	0.826065	0.00620628	0.00766793	0.447325	0.176038	0.229929	0.433627	0.0069005	0.00905826	0.432396	0.391572	0.539912	0.420375	0.32145	0.439754	0.422292
22	33.4667	67.5275	0.331372	0.330979	0.177466	0.650963	0.349903	0.120395	0.744003	0.344089	0.089648	0.793312	1246.08	277.534	0.817845	0.00571565	0.0067178	0.459699	0.174006	0.23858	0.421745	0.00871182	0.009136	0.488117	0.3537	0.393997	0.473053	0.351913	0.451181	0.438196
23	41.866	56.1538	0.427117	0.417707	0.112629	0.787626	0.36215	0.166779	0.684685	0.39612	0.128267	0.755397	1109.37	392.783	0.738519	0.00569429	0.0048701	0.539008	0.157519	0.30429	0.341091	0.00870342	0.00622241	0.583111	0.59587	0.344618	0.633576	0.282905	0.476971	0.372304
24	53.7593	54.1846	0.49803	0.3148	0.227788	0.580182	0.455138	0.111214	0.803631	0.445765	0.0674923	0.868502	1374.21	190.886	0.878035	0.00555401	0.00447524	0.553781	0.178671	0.297669	0.375091	0.00793772	0.00793962	0.49994	0.575075	0.339374	0.628876	0.308519	0.634025	0.327326
25	54.2299	47.1991	0.534659	0.323289	0.219774	0.595306	0.45847	0.101032	0.819425	0.34621	0.10895	0.760633	1463.18	141.879	0.911605	0.00568555	0.00652233	0.465728	0.19038	0.199828	0.487894	0.00645853	0.0103999	0.383104	0.484088	0.428687	0.530347	0.281685	0.364039	0.436231
26	50.453	50.3004	0.500757	0.303681	0.168161	0.643607	0.542176	0.0765938	0.876216	0.414477	0.116196	0.78104	1315.93	214.123	0.860055	0.00569779	0.00580457	0.495358	0.259384	0.10101	0.719722	0.0082433	0.00894388	0.479619	0.473684	0.293561	0.617383	0.354479	0.505532	0.412179
27	59.6294	53.7195	0.52607	0.324529	0.124691	0.722428	0.465307	0.0810255	0.851692	0.363733	0.144755	0.715323	1157.06	403.114	0.741623	0.00649841	0.00519414	0.555773	0.200577	0.167969	0.544239	0.00881629	0.00623971	0.585566	0.549397	0.247625	0.689312	0.377878	0.383445	0.496344
28	55.5261	50.1398	0.525487	0.431425	0.0917143	0.824685	0.401536	0.157581	0.718161	0.357375	0.0891222	0.800397	1310.58	267.521	0.83048	0.00608651	0.00648229	0.484255	0.181461	0.30039	0.376591	0.00826082	0.00657967	0.556641	0.665233	0.313961	0.679368	0.311305	0.557818	0.358183
29	60.8346	46.8777	0.564788	0.353274	0.111822	0.759572	0.462082	0.0971098	0.826339	0.288971	0.134401	0.682546	1306.5	232.325	0.849024	0.00575248	0.0045938	0.555995	0.202613	0.229206	0.469209	0.0078738	0.00848282	0.481383	0.60076	0.389394	0.606734	0.317078	0.489197	0.393263
30	65.0194	46.4691	0.583194	0.294941	0.212811	0.580877	0.563953	0.0843811	0.869849	0.341903	0.146091	0.700629	1267.45	485.887	0.722878	0.00653132	0.00467145	0.58301	0.184514	0.168495	0.522688	0.00702955	0.0101984	0.408031	0.512249	0.441977	0.536822	0.405308	0.603303	0.401848
31	61.6139	69.9681	0.468255	0.276399	0.210858	0.567256	0.505865	0.124945	0.80193	0.434219	0.0555214	0.886631	1408.83	369.216	0.792348	0.00542202	0.00526739	0.507233	0.192161	0.273945	0.412269	0.00666153	0.0103235	0.392201	0.453674	0.448897	0.502647	0.272692	0.516057	0.345727
32	58.7691	40.1796	0.593935	0.299303	0.233403	0.561854	0.505753	0.0990772	0.83619	0.347851	0.159903	0.685078	1463.36	202.963	0.878197	0.0067236	0.00387621	0.634314	0.161662	0.296486	0.35286	0.009517	0.00839165	0.531419	0.353177	0.532985	0.398547	0.336811	0.454643	0.42556
33	37.3195	65.6133	0.362562	0.317553	0.232365	0.577456	0.355076	0.175402	0.669351	0.39962	0.103199	0.794759	1242.22	247.365	0.833937	0.00527094	0.00557024	0.486196	0.171644	0.252993	0.404213	0.0104261	0.00741825	0.58428	0.368059	0.540742	0.404994	0.307154	0.414327	0.425727
34	54.9653	44.8186	0.550844	0.388188	0.121077	0.762252	0.338526	0.189555	0.64105	0.449451	0.076858	0.853968	1325.65	427.298	0.756241	0.00603517	0.0063186	0.488529	0.177524	0.227303	0.438518	0.0101242	0.00551005	0.647567	0.304046	0.54874	0.356533	0.370107	0.37431	0.497177
35	61.886	43.2869	0.588422	0.301581	0.137994	0.686074	0.418883	0.167993	0.71375	0.415627	0.0702697	0.855381	1490.92	160.844	0.902623	0.00694371	0.00434303	0.615209	0.182761	0.170889	0.516785	0.00981176	0.00492371	0.66586	0.455092	0.36395	0.555639	0.418605	0.454661	0.479356
36	49.9172	46.7589	0.516334	0.337758	0.141898	0.704166	0.42491	0.162071	0.723891	0.33362	0.135732	0.71081	1240.36	328.458	0.790634	0.0061528	0.00407466	0.601596	0.203969	0.273572	0.427123	0.0059509	0.0124483	0.323432	0.469334	0.514341	0.477123	0.315756	0.64638	0.328182
37	64.2505	40.0909	0.615772	0.228806	0.243699	0.484241	0.415515	0.203596	0.671148	0.381451	0.135704	0.737595	1231.55	219.474	0.848745	0.00561633	0.00535398	0.511957	0.201614	0.203554	0.497606	0.00628809	0.00985055	0.38963	0.704846	0.373333	0.653738	0.320847	0.408043	0.440186
38	63.2296	39.5126	0.61542	0.259974	0.214244	0.548217	0.499835	0.181174	0.733962	0.31998	0.137619	0.699258	1479.28	248.4	0.856223	0.00635157	0.00556008	0.533224	0.223841	0.190868	0.539754	0.00683528	0.00688994	0.498009	0.42402	0.420709	0.501959	0.313001	0.418113	0.428115
39	72.5782	47.7308	0.603265	0.321828	0.190767	0.627841	0.539683	0.107209	0.83427	0.306161	0.123311	0.712879	1422	274.793	0.838051	0.00603786	0.00582992	0.50876	0.197925	0.204311	0.492062	0.00827488	0.00598542	0.580274	0.520027	0.341279	0.603766	0.342542	0.412311	0.453786
40	51.0221	50.1864	0.504129	0.256919	0.166372	0.606956	0.67259	0.0718649	0.903466	0.431512	0.147203	0.745639	1566.97	289.945	0.843856	0.00649141	0.00564606	0.534824	0.205021	0.249777	0.450796	0.00851783	0.00634336	0.573159	0.548456	0.494636	0.525798	0.367751	0.345311	0.515735
41	54.1039	60.3646	0.472653	0.314659	0.148568	0.679276	0.481428	0.0983137	0.830418	0.32338	0.108104	0.74946	1183.26	407.936	0.743629	0.00609806	0.00525499	0.53713	0.257398	0.205006	0.556652	0.0108217	0.00642257	0.627555	0.426681	0.417961	0.505162	0.282278	0.555029	0.337126
42	62.3187	42.0605	0.597041	0.330021	0.0818373	0.801297	0.556498	0.117534	0.825626	0.325857	0.166964	0.661207	1492.56	402.542	0.787588	0.00592933	0.00461696	0.56222	0.29575	0.0980962	0.750928	0.0111507	0.0057735	0.658862	0.398728	0.509653	0.438944	0.329817	0.411498	0.444908
43	52.7543	59.8998	0.468285	0.361115	0.147106	0.710547	0.41106	0.161752	0.717618	0.370944	0.111526	0.768843	1381.88	230.462	0.857064	0.00552484	0.00528541	0.511074	0.289356	0.194275	0.5983	0.0138032	0.00341933	0.801462	0.483705	0.376927	0.562035	0.400495	0.454718	0.468299
44	64.2214	48.6323	0.569068	0.250294	0.160229	0.609695	0.540594	0.111497	0.829016	0.39151	0.0808545	0.82883	1766.07	176.36	0.909206	0.00501646	0.00634762	0.441431	0.368662	0.0477898	0.885245	0.00934218	0.00443523	0.67808	0.623561	0.197895	0.759092	0.396389	0.404017	0.495234
45	61.6691	45.794	0.573863	0.302183	0.152622	0.664424	0.511289	0.0987071	0.838184	0.358024	0.104006	0.774893	1336.54	256.985	0.838732	0.0056338	0.00483409	0.538198	0.417347	0.137817	0.751754	0.010431	0.00730337	0.588181	0.617449	0.219707	0.737555	0.304978	0.471521	0.39276
46	56.5838	59.7836	0.486251	0.290423	0.173832	0.625568	0.666978	0.146841	0.819565	0.339042	0.113541	0.749127	1509.31	207.568	0.879101	0.00534947	0.00489688	0.522086	0.22374	0.189352	0.541623	0.014914	0.00177804	0.89348	0.546347	0.29817	0.646934	0.34003	0.570461	0.373458
47	63.7436	51.3159	0.554005	0.32067	0.118615	0.729983	0.429873	0.243861	0.638046	0.307394	0.155406	0.664205	1161.14	302.133	0.793522	0.00516671	0.00561282	0.479307	0.329997	0.113527	0.744035	0.0125236	0.00354432	0.779416	0.451237	0.386199	0.538831	0.282448	0.617488	0.313854
48	63.0588	45.5081	0.580829	0.335914	0.182956	0.647395	0.435656	0.0828811	0.840164	0.35799	0.151883	0.702116	1282.99	321.072	0.799839	0.00609393	0.00520743	0.539221	0.259461	0.109717	0.702808	0.0144641	0.00212444	0.871933	0.340421	0.36069	0.485545	0.35649	0.442472	0.446192
49	78.654	37.809	0.675356	0.26861	0.158703	0.628602	0.421937	0.115946	0.78444	0.360538	0.0703249	0.836781	1322.18	243.221	0.844627	0.0062265	0.00422073	0.595995	0.238029	0.210303	0.530921	0.0137438	0.00363911	0.79065	0.361628	0.465819	0.43704	0.424605	0.512804	0.452956
50	72.4761	41.5084	0.635842	0.295032	0.228491	0.563551	0.515137	0.127492	0.801609	0.386377	0.105061	0.786216	1259.53	283.637	0.816198	0.00487651	0.00593249	0.451152	0.227571	0.219974	0.508488	0.0102083	0.00446805	0.695562	0.400358	0.373992	0.517025	0.396989	0.309439	0.561967
51	60.8365	37.1149	0.621089	0.302056	0.176843	0.63073	0.428138	0.129431	0.767866	0.342335	0.0827748	0.805286	1236.06	353.236	0.77774	0.00653916	0.005889	0.526157	0.269677	0.234974	0.534384	0.0166878	0.00494096	0.771556	0.566567	0.337271	0.626846	0.363059	0.397976	0.477059
52	63.5991	46.1819	0.579327	0.38313	0.0855796	0.817414	0.386171	0.197307	0.661843	0.395504	0.118361	0.769666	1191.88	256.732	0.822774	0.00568252	0.00501731	0.531085	0.289386	0.152486	0.654909	0.0161307	0.00291167	0.847095	0.435141	0.358096	0.548564	0.288865	0.407429	0.41486
53	50.7212	59.0301	0.462146	0.397254	0.0882817	0.818177	0.424664	0.136075	0.757329	0.356682	0.162067	0.687581	1709.12	240.334	0.876718	0.00512458	0.00479501	0.516612	0.299562	0.177437	0.628013	0.0141028	0.00375646	0.789663	0.588721	0.297297	0.664457	0.298328	0.587421	0.336809
54	79.1558	39.2129	0.668723	0.38973	0.09442	0.804978	0.455042	0.0827402	0.846146	0.419129	0.125348	0.769783	1555.3	303.27	0.836826	0.00665887	0.00652077	0.505239	0.250442	0.127504	0.662641	0.00915075	0.00956702	0.48888	0.605152	0.362572	0.625336	0.311849	0.42027	0.425954
55	77.1393	48.4976	0.613986	0.367342	0.105735	0.776495	0.405441	0.0958926	0.808725	0.444495	0.0787358	0.84952	1279.62	413.743	0.755668	0.00482186	0.00488641	0.496675	0.216135	0.120393	0.642249	0.00824081	0.00702202	0.539927	0.610776	0.343323	0.64016	0.476787	0.42971	0.525966
56	49.2203	50.4545	0.493809	0.455129	0.033856	0.930763	0.526448	0.0791373	0.869321	0.378541	0.107106	0.779457	1306.74	197.74	0.868565	0.00688983	0.00486759	0.585999	0.247074	0.148496	0.624603	0.010101	0.00582143	0.634388	0.451277	0.391239	0.53563	0.335509	0.383427	0.466674
57	55.6622	63.3607	0.46766	0.343227	0.15118	0.69422	0.393462	0.169768	0.698582	0.354353	0.114737	0.755406	1514.17	163.543	0.90252	0.00567026	0.00626745	0.474987	0.178758	0.285349	0.385165	0.010217	0.00912643	0.528189	0.382438	0.427871	0.471966	0.457559	0.43798	0.510931
58	49.9948	48.065	0.50984	0.339535	0.161469	0.67771	0.489683	0.0771496	0.863893	0.39916	0.0667293	0.85677	1444.7	275.881	0.839658	0.00625325	0.00476928	0.567315	0.171222	0.218344	0.439519	0.0110302	0.0106296	0.509247	0.392628	0.48538	0.447181	0.533051	0.280462	0.655246
59	37.8721	85.8405	0.30613	0.271153	0.159205	0.630065	0.461347	0.121742	0.791211	0.356037	0.0957643	0.788039	1291.37	199.125	0.866403	0.00674423	0.00500109	0.574206	0.198041	0.157629	0.556811	0.00763438	0.00626625	0.549211	0.368064	0.431953	0.46007	0.429163	0.376476	0.532699
60	60.4361	46.8964	0.563074	0.22975	0.184992	0.553959	0.427158	0.161278	0.72592	0.389034	0.143115	0.731062	1386.67	215.341	0.865581	0.00592618	0.00399137	0.597545	0.219084	0.166804	0.56774	0.0107212	0.00464435	0.697743	0.349392	0.438326	0.443549	0.374373	0.540604	0.409161
61	34.6984	72.5318	0.323588	0.292965	0.145792	0.667715	0.381287	0.15359	0.71285	0.350533	0.0679507	0.837626	1323.56	232.852	0.850391	0.00484519	0.00592455	0.449889	0.253914	0.121837	0.675751	0.00997282	0.0057441	0.634528	0.375579	0.401885	0.483083	0.34149	0.362877	0.484818
62	69.5797	49.4298	0.584656	0.258075	0.188198	0.57829	0.424259	0.214972	0.663703	0.371901	0.106284	0.777734	1381.9	185.143	0.881852	0.00544552	0.00464306	0.539771	0.236155	0.256698	0.479158	0.0121109	0.00401527	0.751009	0.38327	0.480683	0.443623	0.535968	0.330909	0.618275
63	46.6091	64.8338	0.418233	0.252026	0.193075	0.566223	0.458722	0.158663	0.743008	0.368328	0.0921274	0.799921	1459.57	224.039	0.866929	0.00475996	0.00671934	0.414656	0.231588	0.179807	0.562933	0.0118878	0.00600093	0.664541	0.437881	0.461629	0.486799	0.404432	0.474306	0.460242
64	33.9676	60.5679	0.35931	0.265921	0.158865	0.626012	0.473528	0.0985806	0.827689	0.362119	0.0941306	0.793686	1145.85	336.493	0.773	0.00498193	0.00613184	0.448267	0.222169	0.158264	0.58399	0.0131796	0.0032034	0.804468	0.346668	0.375824	0.479823	0.314792	0.467577	0.402357
65	45.4235	62.9152	0.419273	0.226695	0.333537	0.404645	0.429729	0.2665	0.617223	0.29567	0.127439	0.698804	1398.89	212.06	0.868364	0.00510222	0.00485074	0.512633	0.195179	0.190274	0.506363	0.0139846	0.00407681	0.774281	0.332934	0.380525	0.466648	0.333154	0.568346	0.369555
66	60.2068	64.2475	0.483766	0.280238	0.130714	0.681923	0.294365	0.29376	0.500515	0.420025	0.0806505	0.838916	1140.84	202.638	0.849169	0.00649347	0.0045799	0.586404	0.251362	0.186734	0.573761	0.0117731	0.00488603	0.706705	0.346323	0.406996	0.459729	0.336565	0.466413	0.419145
67	53.1834	53.969	0.496334	0.389411	0.105419	0.786958	0.420797	0.232317	0.644294	0.401949	0.085909	0.823906	1214.22	250.627	0.828906	0.00549185	0.00574569	0.488706	0.284115	0.090649	0.758117	0.0125647	0.00356326	0.779063	0.398529	0.389515	0.505719	0.303697	0.71497	0.298132
68	52.958	44.7566	0.541966	0.246208	0.261819	0.484636	0.471472	0.086816	0.844496	0.344628	0.12362	0.735994	1497.79	247.576	0.858152	0.00583465	0.00477613	0.549879	0.206047	0.219036	0.484721	0.0130019	0.00539724	0.706658	0.262197	0.588532	0.308203	0.468759	0.416662	0.52942
69	56.2065	62.397	0.473902	0.244574	0.180879	0.574856	0.514373	0.0637741	0.889692	0.377487	0.0810776	0.823193	1465.15	224.278	0.867246	0.00485628	0.00719498	0.402969	0.201228	0.30443	0.397952	0.0121297	0.0062906	0.658496	0.393629	0.435507	0.474746	0.433025	0.478117	0.475255
70	67.678	50.4521	0.572911	0.315609	0.12226	0.720783	0.529037	0.0984424	0.843115	0.377375	0.0909244	0.805841	1279.48	313.632	0.803133	0.00603331	0.00667186	0.474871	0.228765	0.183992	0.554236	0.00993604	0.00876803	0.531224	0.417544	0.362701	0.535145	0.327603	0.292614	0.528206
71	63.3894	53.5921	0.541875	0.252106	0.155949	0.617823	0.469959	0.0798613	0.85475	0.419663	0.122791	0.773638	1296.07	374.085	0.776019	0.00523266	0.00614096	0.46007	0.196029	0.184289	0.515435	0.00980954	0.00514947	0.655761	0.438062	0.427716	0.505975	0.337975	0.471237	0.417659
72	49.7101	61.2657	0.447936	0.289826	0.24897	0.537914	0.513108	0.105818	0.82903	0.405005	0.07756	0.839276	1270.91	367.899	0.775508	0.00604039	0.00537861	0.528977	0.196114	0.231251	0.458891	0.00862344	0.0109581	0.440386	0.451002	0.361362	0.555173	0.347284	0.3303	0.512532
73	51.9733	50.8895	0.505268	0.235767	0.166874	0.585551	0.532232	0.113296	0.824491	0.400996	0.0701173	0.851167	1246.07	304.787	0.803472	0.00534262	0.00679783	0.440068	0.224561	0.160258	0.583549	0.0099183	0.00790811	0.556382	0.405238	0.465473	0.46541	0.273724	0.577883	0.321421
74	46.9527	56.8662	0.452256	0.241268	0.159189	0.602481	0.461577	0.208744	0.688591	0.3918	0.0946836	0.805372	1445.28	242.138	0.856504	0.00568315	0.00555505	0.505699	0.259339	0.148706	0.635566	0.0102151	0.0074071	0.579673	0.470292	0.320485	0.594722	0.281343	0.434297	0.393135
75	53.3169	53.9165	0.497204	0.314407	0.165163	0.655602	0.429876	0.20362	0.678578	0.402225	0.0961589	0.807058	1258.77	288.309	0.813643	0.00683606	0.00549789	0.554247	0.2575	0.16041	0.616161	0.0102259	0.00428495	0.704706	0.414445	0.434213	0.488354	0.547705	0.50079	0.522373
76	77.0012	49.6011	0.608213	0.308239	0.158369	0.660596	0.549481	0.0689709	0.888478	0.370031	0.123214	0.750197	1530.82	369.659	0.805491	0.00527038	0.00623644	0.458022	0.317436	0.170818	0.650146	0.012707	0.00503086	0.716376	0.546619	0.417499	0.566963	0.661813	0.199667	0.768228
77	61.8588	35.6893	0.634136	0.275752	0.194246	0.586709	0.449664	0.138545	0.764463	0.308485	0.159933	0.658567	1323.59	306.269	0.812089	0.00509808	0.00475006	0.517669	0.315132	0.127614	0.711767	0.0164005	0.00193351	0.89454	0.54812	0.310206	0.638592	0.484882	0.260188	0.650787
78	61.789	58.5459	0.513475	0.253551	0.16797	0.601514	0.456669	0.151713	0.750629	0.350881	0.140888	0.713508	1231.05	254.932	0.828442	0.00504479	0.00589849	0.460994	0.272997	0.213273	0.56141	0.0154322	0.00348939	0.815587	0.457951	0.343382	0.571487	0.474255	0.397286	0.544157
79	58.068	48.4652	0.545069	0.283408	0.24684	0.534481	0.428843	0.12221	0.778225	0.393672	0.0934135	0.80822	1272.8	386.769	0.766946	0.00566079	0.00496491	0.532745	0.26416	0.203441	0.564926	0.0138659	0.00360895	0.793477	0.52935	0.250546	0.678745	0.442065	0.429462	0.50723
80	37.7832	70.2589	0.349708	0.38704	0.117821	0.766627	0.521189	0.110374	0.825236	0.356985	0.121042	0.746788	1626.84	251.333	0.866182	0.0059338	0.00445397	0.571229	0.306636	0.156127	0.66262	0.0118468	0.00623865	0.655045	0.725815	0.208058	0.777209	0.402322	0.327676	0.551128
81	44.3271	53.0201	0.455351	0.29089	0.124449	0.700368	0.507966	0.0992802	0.836507	0.39317	0.100248	0.796829	1368.44	293.721	0.823289	0.00574599	0.00557359	0.507615	0.344198	0.050708	0.871595	0.0105459	0.0049671	0.67981	0.544978	0.266444	0.671633	0.328599	0.398487	0.45194
82	57.7083	48.55	0.543094	0.35272	0.138735	0.717705	0.626408	0.0647448	0.906324	0.382209	0.0833223	0.821017	1681.98	266.683	0.863146	0.0053356	0.00591667	0.47418	0.309197	0.145873	0.67945	0.00698441	0.00978807	0.416421	0.458099	0.381596	0.545554	0.428889	0.426643	0.501313
83	47.8418	77.2652	0.382407	0.276539	0.183891	0.60061	0.500488	0.102583	0.829898	0.374748	0.0896113	0.807022	1324.35	193.955	0.872256	0.0049096	0.00582332	0.457434	0.481107	0.0679108	0.876305	0.00653447	0.010211	0.390223	0.560245	0.248365	0.692849	0.418423	0.443548	0.485426
84	60.1292	51.661	0.537875	0.321079	0.120824	0.726582	0.397001	0.132015	0.750452	0.320967	0.118767	0.729911	1549.09	181.298	0.895227	0.00551773	0.00451995	0.549702	0.406418	0.151707	0.728185	0.0067808	0.00667287	0.504011	0.46765	0.379063	0.552313	0.559371	0.189736	0.746718
85	74.3544	40.7929	0.645733	0.391007	0.17195	0.694559	0.433907	0.142501	0.752777	0.295306	0.135973	0.684722	1454.49	211.712	0.872937	0.00605307	0.0044721	0.575104	0.330701	0.0695984	0.826134	0.0130761	0.00772465	0.628636	0.480949	0.457959	0.512243	0.396748	0.45087	0.468074
86	36.0901	69.0043	0.343407	0.274311	0.2059	0.57123	0.43456	0.242776	0.641573	0.354059	0.0851209	0.806182	1107.09	296.224	0.788911	0.00632852	0.00634722	0.499262	0.430759	0.0616951	0.874719	0.00933452	0.00996637	0.483632	0.361575	0.363104	0.498945	0.52775	0.396148	0.571221
87	41.7003	63.1373	0.397761	0.412398	0.0994153	0.805759	0.391252	0.149028	0.724165	0.380483	0.0919237	0.805414	1506.02	307.94	0.830239	0.00658998	0.00541381	0.548992	0.326196	0.0815894	0.799921	0.0085263	0.00856366	0.498907	0.399442	0.411947	0.492294	0.548771	0.284394	0.658658
88	51.0765	38.9962	0.567058	0.370005	0.170861	0.684097	0.402907	0.160714	0.714855	0.362744	0.132928	0.731822	1393.08	304.698	0.820531	0.00545576	0.00612738	0.471009	0.367607	0.0872755	0.808136	0.010038	0.00754009	0.571053	0.548612	0.47604	0.535413	0.641258	0.150498	0.809919
89	49.7488	50.7475	0.495031	0.394242	0.132812	0.74801	0.388839	0.304802	0.560577	0.407945	0.101361	0.800982	1413.48	343.788	0.804362	0.00577528	0.0054798	0.513126	0.330022	0.0959267	0.774793	0.00801524	0.0067887	0.541426	0.490008	0.339062	0.591034	0.509557	0.26618	0.656868
90	32.9054	76.0906	0.301896	0.47064	0.123915	0.791584	0.475317	0.152996	0.756497	0.384497	0.10516	0.785237	1256.21	332.906	0.790509	0.00592434	0.00510885	0.536956	0.316458	0.0761144	0.806114	0.00776954	0.00850657	0.477358	0.703896	0.288119	0.709562	0.527061	0.306261	0.632482
91	40.1365	65.1339	0.381271	0.369848	0.142361	0.722065	0.387143	0.126141	0.754247	0.403223	0.0922572	0.813802	1497.03	263.026	0.850558	0.00640599	0.00529257	0.547588	0.395359	0.0984484	0.800634	0.00715436	0.013398	0.348104	0.415411	0.479061	0.46442	0.35864	0.395252	0.475718
92	45.0135	52.4752	0.46173	0.300704	0.185663	0.618266	0.399812	0.146473	0.731875	0.377102	0.0817228	0.821887	1209.33	288.822	0.807214	0.00597283	0.00475928	0.556538	0.34179	0.111548	0.753941	0.00904295	0.00676524	0.572042	0.687577	0.290598	0.702918	0.30509	0.677762	0.310413
93	62.775	50.1127	0.556084	0.417511	0.0838209	0.832804	0.506548	0.128972	0.797061	0.345051	0.145848	0.702897	1798.97	415.66	0.812312	0.0057936	0.00612154	0.486238	0.284157	0.18899	0.600568	0.00783787	0.0076816	0.505034	0.502993	0.328266	0.605098	0.319853	0.439027	0.42148
94	37.8485	70.6818	0.348736	0.351954	0.162096	0.684668	0.597275	0.0550709	0.91558	0.407568	0.119059	0.773922	1360.7	300.575	0.81907	0.00569515	0.00403122	0.585537	0.39231	0.146379	0.728268	0.00659782	0.00653827	0.502267	0.615647	0.22407	0.73316	0.32855	0.378166	0.464897
95	60.5013	53.043	0.532843	0.329127	0.12697	0.721615	0.34599	0.0945803	0.785323	0.40138	0.0842526	0.82651	1393.13	173.921	0.889014	0.00531863	0.00480868	0.525177	0.330416	0.137152	0.70667	0.00652954	0.00807962	0.446948	0.560702	0.300068	0.651396	0.432434	0.56418	0.433903
96	60.7074	49.0533	0.553089	0.403036	0.189459	0.680236	0.386949	0.130034	0.748475	0.344093	0.125649	0.732515	1244.34	355.445	0.777817	0.00489214	0.00618657	0.44158	0.331459	0.163919	0.669103	0.00616965	0.00696873	0.46959	0.543567	0.358775	0.602396	0.47784	0.249192	0.657248
97	52.681	58.2202	0.475026	0.328175	0.225438	0.592788	0.490744	0.170901	0.741702	0.388415	0.119252	0.765098	1363.09	372.25	0.785488	0.00431462	0.0057016	0.430763	0.444989	0.130053	0.773838	0.00764668	0.00720946	0.514715	0.540981	0.336786	0.616315	0.424107	0.317905	0.571563
98	37.1222	69.9541	0.346689	0.378443	0.0905988	0.806843	0.335676	0.159954	0.677272	0.400546	0.109511	0.785296	1307.73	424.851	0.754787	0.00443333	0.00729537	0.37799	0.38301	0.120945	0.760008	0.00700245	0.0114818	0.378833	0.531156	0.334206	0.613796	0.593961	0.279547	0.679972
99	55.6886	67.0245	0.453811	0.276447	0.183718	0.600756	0.487307	0.12858	0.791228	0.411662	0.122978	0.76998	1268.6	304.009	0.806685	0.00556609	0.00472846	0.540683	0.35662	0.0824509	0.812215	0.00706806	0.00900494	0.439747	0.466798	0.301701	0.607415	0.689456	0.381801	0.643595
100	49.6201	60.7942	0.449399	0.372309	0.16486	0.693095	0.474721	0.0856496	0.847155	0.353693	0.147721	0.705391	1233.84	285.712	0.811976	0.00630354	0.00502129	0.556612	0.29485	0.214721	0.578624	0.00934213	0.00651924	0.588986	0.433083	0.378492	0.533633	0.505775	0.255989	0.663952
101	43.9904	56.756	0.436645	0.35736	0.130919	0.731877	0.540897	0.0734093	0.880501	0.38753	0.107794	0.782377	1428.1	193.656	0.880588	0.0049984	0.00508038	0.495933	0.282924	0.242819	0.538141	0.00662637	0.0118581	0.358483	0.401243	0.477788	0.456461	0.536224	0.308694	0.634646
102	44.5837	68.9128	0.39282	0.313934	0.253298	0.553449	0.420156	0.0979099	0.811009	0.337491	0.106243	0.76057	1261.22	215.766	0.853914	0.00566919	0.004577	0.553297	0.375992	0.072346	0.838635	0.00650133	0.00602724	0.51892	0.450556	0.305215	0.596154	0.716116	0.243116	0.746551
103	53.5743	64.9982	0.451828	0.341165	0.100817	0.771899	0.425863	0.0971905	0.814186	0.349838	0.0946697	0.787023	1169.36	312.519	0.789107	0.00543308	0.00437794	0.553774	0.219514	0.273364	0.445372	0.00650213	0.0105098	0.382211	0.364778	0.362231	0.501752	0.382662	0.51732	0.425189
104	55.5756	48.737	0.53278	0.374689	0.159967	0.700803	0.516817	0.160432	0.763112	0.320584	0.118716	0.729761	1258.26	271.076	0.822749	0.0073667	0.00471081	0.609952	0.320261	0.0875612	0.785296	0.0105273	0.00606973	0.634289	0.49703	0.451568	0.523963	0.366617	0.42916	0.460703
105	58.9328	49.87	0.541647	0.436772	0.192074	0.694561	0.516861	0.0866974	0.856356	0.322262	0.106123	0.752272	1214.74	224.493	0.84402	0.00608363	0.00454471	0.572397	0.40347	0.098074	0.804456	0.00687346	0.00743584	0.480349	0.451845	0.380396	0.542925	0.401179	0.554474	0.419796
106	72.638	53.0423	0.577958	0.31057	0.148319	0.676787	0.548369	0.118085	0.822816	0.384879	0.100557	0.792852	1192.29	383.782	0.756494	0.00555394	0.00432292	0.562318	0.375969	0.143189	0.724189	0.00720782	0.0105725	0.405382	0.295654	0.479296	0.381514	0.422397	0.331201	0.560507
107	67.5205	48.3015	0.582968	0.31029	0.138898	0.690779	0.406619	0.0710643	0.851231	0.372702	0.119179	0.757707	1503.24	208.425	0.878233	0.00599838	0.00460006	0.565968	0.35723	0.14077	0.717329	0.00577398	0.00912802	0.387464	0.31098	0.637259	0.327955	0.399211	0.475573	0.456354
108	58.8151	51.3734	0.533768	0.317953	0.180598	0.637754	0.388893	0.168128	0.698166	0.406729	0.0654147	0.861452	1289.43	204.621	0.863043	0.0059034	0.00449163	0.567906	0.331385	0.10061	0.767103	0.00694284	0.00971769	0.416724	0.432309	0.421843	0.506126	0.374625	0.395245	0.486608
109	58.6545	51.1861	0.533996	0.412339	0.128626	0.762228	0.417506	0.163493	0.718601	0.360559	0.104452	0.775377	1439.98	222.348	0.866243	0.00568462	0.00411773	0.579924	0.248654	0.132782	0.651889	0.0053296	0.0118598	0.310051	0.450079	0.34554	0.565696	0.539132	0.373009	0.591062
110	42.9077	58.0585	0.424971	0.39939	0.121105	0.767327	0.392102	0.224186	0.636232	0.350048	0.124245	0.738042	1333.82	345.923	0.794063	0.00496956	0.00608939	0.44937	0.203745	0.186197	0.5225	0.00637424	0.00903499	0.413664	0.393917	0.344205	0.533674	0.469277	0.288073	0.619631
111	45.8605	52.3413	0.467003	0.351208	0.169285	0.67476	0.503393	0.0761159	0.868655	0.343875	0.0961917	0.781416	1464.96	310.562	0.825087	0.00651696	0.00478343	0.576702	0.244825	0.278287	0.468017	0.00605681	0.00901913	0.401753	0.43586	0.413841	0.512957	0.472537	0.357565	0.569252
112	66.4794	47.3467	0.584044	0.338252	0.141728	0.704721	0.441367	0.142948	0.755358	0.38035	0.102393	0.787894	1648	200.662	0.891456	0.00772397	0.00339167	0.694874	0.211613	0.175659	0.54642	0.00863244	0.00674996	0.56119	0.443047	0.399873	0.52561	0.327792	0.461388	0.415358
113	49.4797	54.0422	0.477964	0.255175	0.196486	0.564971	0.515024	0.12728	0.801839	0.434989	0.0757642	0.851662	1430.19	205.867	0.874169	0.00596458	0.00401723	0.597545	0.253996	0.173337	0.594375	0.0132133	0.00552237	0.705248	0.515126	0.302818	0.629781	0.378961	0.498697	0.431786
114	43.5751	54.8779	0.442598	0.289059	0.12193	0.703326	0.485802	0.156463	0.756388	0.4247	0.095311	0.816714	1205.77	256.909	0.824357	0.00773343	0.00501552	0.606594	0.255342	0.170261	0.599953	0.0125391	0.00329268	0.792021	0.502679	0.380496	0.569173	0.317648	0.439683	0.419431
115	44.4534	65.9004	0.402826	0.342981	0.120315	0.740307	0.444336	0.0848978	0.839584	0.380085	0.099037	0.793295	1503.51	172.027	0.89733	0.00511278	0.00520979	0.495301	0.355649	0.139704	0.71797	0.0095839	0.00492342	0.660625	0.476601	0.575634	0.452942	0.243128	0.495799	0.329028
116	46.3726	56.3611	0.451387	0.359643	0.167993	0.681612	0.499171	0.180502	0.734428	0.393293	0.0707495	0.847537	1425.07	239.367	0.856188	0.00616111	0.00497716	0.553148	0.199127	0.221701	0.473179	0.00853978	0.00785547	0.520869	0.614555	0.273643	0.691912	0.284208	0.455194	0.384376
117	51.8044	59.6162	0.464944	0.391389	0.193729	0.668907	0.58458	0.0599088	0.907044	0.294239	0.171447	0.63184	1489.11	272.863	0.845137	0.0051991	0.00572593	0.475889	0.218696	0.154524	0.585971	0.00686587	0.00980789	0.411777	0.513296	0.371921	0.579853	0.534078	0.188349	0.739283
118	58.7347	58.5417	0.500823	0.359024	0.183422	0.661861	0.489398	0.0595081	0.891588	0.366178	0.09599	0.792305	1328.81	275.231	0.828414	0.00496178	0.00551045	0.473803	0.277977	0.103954	0.72782	0.00631791	0.0101885	0.382754	0.470277	0.486654	0.491443	0.299667	0.588652	0.337342
119	45.175	53.5354	0.457652	0.254397	0.190374	0.571973	0.558078	0.0807365	0.873615	0.349312	0.107758	0.764241	1392.52	439.843	0.759958	0.00692288	0.00510097	0.575762	0.287454	0.144744	0.665099	0.00768585	0.0108887	0.413784	0.507626	0.405602	0.555859	0.369503	0.352125	0.512041
120	47.0913	57.9787	0.44819	0.340545	0.18639	0.646276	0.487574	0.0927606	0.84016	0.363743	0.139919	0.722196	1356.34	238.149	0.850643	0.00626702	0.0041444	0.601938	0.274	0.145965	0.652436	0.00545926	0.00736904	0.425564	0.481798	0.36958	0.565904	0.333335	0.459647	0.420357
121	65.0682	29.9299	0.684942	0.423266	0.192215	0.687699	0.560338	0.089453	0.862336	0.382032	0.0739967	0.837737	1603.62	191.443	0.89335	0.00539289	0.0050717	0.515347	0.247077	0.170409	0.591821	0.0144988	0.00619501	0.700634	0.394294	0.353254	0.527449	0.40914	0.396418	0.507896
122	64.7463	37.4199	0.633735	0.29265	0.148404	0.663524	0.588922	0.0849138	0.873984	0.336662	0.103506	0.76485	1466.76	241.73	0.858512	0.00551433	0.00548269	0.501439	0.345878	0.0854037	0.801977	0.010084	0.00660674	0.604167	0.486166	0.453188	0.517553	0.387261	0.625136	0.382519
123	86.4464	37.3393	0.698355	0.354071	0.148288	0.704817	0.541624	0.0874663	0.860964	0.402009	0.0871593	0.821821	1357.08	204.327	0.869139	0.00606275	0.00536643	0.530462	0.272376	0.181252	0.600439	0.00861443	0.00661649	0.565588	0.500006	0.379709	0.568372	0.429362	0.329002	0.566169
124	79.7285	35.0622	0.694556	0.275837	0.158319	0.635341	0.451142	0.117282	0.793672	0.436597	0.0897793	0.829439	1375.97	244.491	0.849122	0.00623547	0.00435568	0.588743	0.371236	0.107112	0.776079	0.0117912	0.00798452	0.596247	0.338612	0.391107	0.464031	0.403771	0.33724	0.544893
125	75.7278	48.3285	0.610431	0.264093	0.210004	0.557044	0.44978	0.0898971	0.833424	0.399988	0.0545736	0.879942	1537.47	168.137	0.901421	0.00861603	0.00355028	0.708188	0.260081	0.145748	0.640863	0.010759	0.00571912	0.652927	0.337585	0.424558	0.442942	0.276478	0.450878	0.380113
126	50.0295	55.3108	0.474932	0.323194	0.157726	0.672033	0.497492	0.151116	0.767015	0.433766	0.0762031	0.850573	1336.07	263.545	0.835245	0.00642523	0.00386881	0.62417	0.345609	0.122128	0.738896	0.00468281	0.0113512	0.292054	0.392424	0.388581	0.50246	0.33877	0.469987	0.418878
127	51.7344	38.9075	0.570756	0.33019	0.160499	0.672911	0.407036	0.0957941	0.80949	0.441991	0.0760088	0.853265	1594.41	277.592	0.851714	0.00781885	0.00382834	0.671308	0.180971	0.21689	0.45486	0.00594841	0.0153978	0.278663	0.400946	0.327944	0.550077	0.412918	0.556	0.426164
128	38.9749	63.792	0.379255	0.333251	0.139022	0.705632	0.519825	0.0546978	0.904794	0.383795	0.116671	0.766876	1551.79	207.902	0.881853	0.0058972	0.00419214	0.584499	0.253699	0.134981	0.65272	0.00870089	0.00677715	0.562144	0.547076	0.364192	0.600346	0.387484	0.418064	0.481019
129	43.1333	57.4691	0.42875	0.287208	0.111494	0.720358	0.382613	0.174786	0.686426	0.361377	0.143552	0.715698	1295.15	322.239	0.800767	0.00577442	0.00542381	0.515655	0.324931	0.0839439	0.794695	0.00925826	0.00736909	0.556809	0.552081	0.319445	0.633464	0.483832	0.318415	0.603096
130	34.4015	57.2572	0.375322	0.338845	0.15672	0.683755	0.497404	0.0724734	0.872826	0.32176	0.155571	0.674082	1229.06	470.089	0.723338	0.0058176	0.00422869	0.579079	0.340896	0.116363	0.745521	0.00674471	0.00641804	0.512409	0.639199	0.249827	0.718988	0.365865	0.504841	0.420194
131	44.0679	68.2072	0.392499	0.340282	0.142301	0.705126	0.491398	0.106075	0.822461	0.362299	0.0989318	0.785505	1395.68	338.732	0.804699	0.00490599	0.0079045	0.382967	0.384272	0.0922654	0.806384	0.0104198	0.00595622	0.636284	0.546651	0.297526	0.647555	0.272457	0.635476	0.300085
132	54.7022	47.5775	0.53483	0.306146	0.165103	0.649649	0.485018	0.0891511	0.84473	0.380447	0.110931	0.774246	1570.8	149.463	0.913116	0.00775716	0.00556416	0.582312	0.411848	0.0446357	0.902219	0.00666149	0.00943436	0.413864	0.800635	0.20457	0.796489	0.279907	0.496311	0.360604
133	41.2211	63.1462	0.394962	0.222246	0.253155	0.467492	0.406563	0.133737	0.752476	0.342559	0.101956	0.770636	1484.19	168.234	0.898189	0.00751098	0.00290253	0.721272	0.235969	0.263214	0.472711	0.00699376	0.00999639	0.411636	0.625559	0.220613	0.739281	0.413263	0.507603	0.448776
134	38.6737	66.8329	0.366552	0.354506	0.12352	0.741604	0.475435	0.0681767	0.874586	0.327994	0.122537	0.728016	1490.74	215.825	0.873532	0.00665104	0.00508189	0.56687	0.238908	0.196179	0.549104	0.00612145	0.00866586	0.413966	0.785779	0.239793	0.766186	0.322169	0.440705	0.42231
135	54.8339	48.4283	0.531016	0.316168	0.324321	0.493635	0.429399	0.150325	0.740695	0.365285	0.0884378	0.805084	1449.79	199.346	0.879121	0.00593913	0.00530254	0.528314	0.186358	0.219869	0.458753	0.010105	0.00524783	0.658185	0.519219	0.281122	0.648747	0.311469	0.552242	0.360617
136	41.4332	64.6499	0.390573	0.316324	0.119124	0.726433	0.527712	0.0864141	0.859289	0.324569	0.115402	0.737705	1453.29	273.283	0.841719	0.0048497	0.00602596	0.445922	0.315049	0.138709	0.694311	0.00660776	0.00910534	0.420526	0.529596	0.318385	0.624537	0.323541	0.38854	0.45436
137	36.9294	63.7489	0.366806	0.257238	0.203438	0.558392	0.471744	0.187752	0.71531	0.287625	0.112601	0.718656	1475.75	233.638	0.863321	0.00527935	0.00658805	0.444862	0.310805	0.113592	0.732346	0.0083069	0.00521469	0.614344	0.451951	0.368356	0.550954	0.315986	0.596495	0.346293
138	44.0579	59.7054	0.4246	0.349198	0.139697	0.71426	0.483803	0.169293	0.740784	0.315131	0.132153	0.704544	1337.34	398.191	0.770566	0.0045375	0.00752476	0.376173	0.280441	0.105158	0.727287	0.00537646	0.0121926	0.306018	0.536304	0.350733	0.604602	0.331442	0.505435	0.396046
139	44.0892	54.6828	0.446373	0.407258	0.103205	0.797821	0.48607	0.155101	0.758097	0.334122	0.122024	0.73249	1472.73	205.096	0.877761	0.00588931	0.00568348	0.508893	0.295078	0.117255	0.71563	0.00478416	0.0110853	0.301469	0.494308	0.407443	0.548165	0.43361	0.396197	0.522543
140	51.5198	47.3813	0.520922	0.333107	0.173993	0.656887	0.452361	0.0919307	0.8311	0.335615	0.186119	0.643268	1293.74	220.67	0.854287	0.00579576	0.00563858	0.506873	0.231468	0.261535	0.469507	0.00485649	0.0101258	0.324148	0.412148	0.430604	0.48905	0.340571	0.532162	0.390235
141	52.6119	54.3628	0.491816	0.346427	0.103936	0.769217	0.493381	0.118996	0.805682	0.443379	0.0927197	0.827047	1551.93	201.041	0.885314	0.00704169	0.00445596	0.612446	0.314758	0.182625	0.632828	0.00545214	0.0100149	0.352502	0.454873	0.524283	0.464556	0.40974	0.472928	0.464206
142	67.7036	53.196	0.559999	0.329464	0.131119	0.71532	0.532661	0.0864074	0.860423	0.435301	0.0649663	0.870137	1413.93	319.648	0.815614	0.00615079	0.00421217	0.593536	0.345395	0.106786	0.763843	0.00646648	0.0107416	0.375782	0.286682	0.621429	0.315691	0.44972	0.38673	0.537653
143	65.2417	52.2968	0.555066	0.324726	0.111615	0.744203	0.570492	0.160152	0.780807	0.358009	0.149578	0.705316	1122.32	304.6	0.786533	0.00589273	0.00745763	0.441391	0.248068	0.133984	0.649305	0.00560435	0.0135721	0.292252	0.426935	0.453587	0.484866	0.302297	0.641906	0.320161
144	52.1721	53.4875	0.493775	0.345772	0.141663	0.709371	0.436513	0.134575	0.764352	0.367747	0.074542	0.831463	1304.91	321.238	0.802454	0.00688494	0.00436383	0.612061	0.249196	0.196315	0.559349	0.00596295	0.0115929	0.339656	0.363146	0.421203	0.46299	0.414341	0.436541	0.486954
145	53.5124	45.9324	0.538112	0.378294	0.160737	0.701804	0.508308	0.0568523	0.899405	0.371333	0.0780195	0.826374	1436.2	301.437	0.826525	0.00618821	0.00581398	0.51559	0.249739	0.169605	0.595547	0.00623486	0.00969477	0.3914	0.391412	0.46778	0.455558	0.454715	0.355468	0.56125
146	59.3716	42.5322	0.582624	0.468007	0.0944883	0.832019	0.381568	0.156652	0.708944	0.361709	0.100175	0.783117	1512.56	223.965	0.871027	0.00626503	0.00512726	0.549936	0.192724	0.258107	0.427487	0.0057752	0.0117767	0.329035	0.359443	0.361843	0.498337	0.293403	0.575252	0.337767
147	59.8221	49.2298	0.548566	0.354281	0.124761	0.739562	0.36138	0.139677	0.721235	0.4086	0.0982658	0.806131	1480.72	210.422	0.875575	0.00563445	0.00535944	0.512508	0.287184	0.186366	0.60645	0.0056285	0.0121617	0.316382	0.356508	0.506252	0.413218	0.283175	0.662173	0.299546
148	57.1354	52.846	0.519501	0.307934	0.188522	0.620264	0.384378	0.170167	0.693142	0.357522	0.0864622	0.805258	1186.34	259.519	0.820509	0.00506396	0.00552852	0.478071	0.215957	0.219499	0.495933	0.00634245	0.00881273	0.418501	0.369376	0.484031	0.432825	0.303911	0.45092	0.402622
149	53.942	54.9195	0.49551	0.374851	0.0926287	0.801855	0.442805	0.152057	0.744383	0.407406	0.110219	0.787067	1479.71	248.562	0.856179	0.00556645	0.00589781	0.485548	0.210759	0.237892	0.469762	0.00787189	0.00712062	0.525055	0.405748	0.361689	0.528705	0.340551	0.599522	0.36226
150	45.2986	59.7249	0.431319	0.240611	0.204313	0.540791	0.503754	0.0921282	0.845392	0.364722	0.113696	0.76235	1369.83	217.062	0.863216	0.00602708	0.00473745	0.559902	0.26483	0.257846	0.50668	0.00722813	0.00957788	0.430092	0.355341	0.468623	0.431258	0.402558	0.499837	0.4461
151	59.3181	53.3692	0.526396	0.263126	0.178808	0.595397	0.435572	0.120312	0.783566	0.41569	0.0494749	0.89364	1212.93	440.94	0.733389	0.00564351	0.00442144	0.560709	0.28069	0.192847	0.592752	0.00635889	0.00786409	0.447086	0.622661	0.493449	0.557885	0.428103	0.327313	0.566712
152	70.931	43.1178	0.621936	0.270571	0.171664	0.611826	0.37551	0.145176	0.721183	0.339977	0.0958581	0.780059	1293.23	354.523	0.784844	0.00466974	0.00550364	0.459015	0.44533	0.0854979	0.838935	0.00607085	0.00831338	0.422049	0.660111	0.34706	0.655411	0.468032	0.21232	0.687927
153	77.468	35.7885	0.684005	0.431546	0.086356	0.833258	0.372696	0.199635	0.65119	0.394541	0.0836575	0.825057	1430.74	278.848	0.836892	0.00582438	0.00491909	0.542132	0.375674	0.0700779	0.842787	0.00765841	0.0103645	0.424927	0.456049	0.407526	0.528095	0.517816	0.326602	0.613222
154	68.691	55.4713	0.553235	0.317273	0.17139	0.649267	0.504226	0.106614	0.825463	0.42233	0.0838923	0.834278	1529.31	190.721	0.889118	0.0048923	0.00561296	0.4657	0.399879	0.0934156	0.810629	0.00979483	0.00749124	0.566632	0.48162	0.40677	0.542127	0.323579	0.374792	0.463334
155	57.3078	55.5624	0.507732	0.391451	0.0783208	0.833279	0.42944	0.139734	0.754497	0.426234	0.0607973	0.875168	1160.86	335.38	0.775852	0.00571573	0.00605041	0.485778	0.260771	0.142259	0.647027	0.0068302	0.00869175	0.440035	0.391583	0.466173	0.45652	0.653102	0.350924	0.650483
156	65.9235	35.6203	0.649212	0.322859	0.139631	0.698089	0.554056	0.154349	0.782118	0.400002	0.110304	0.783847	1361.66	197.088	0.87356	0.00640937	0.0054793	0.539116	0.305136	0.116623	0.723484	0.00703782	0.0126897	0.356751	0.528577	0.316776	0.625273	0.577343	0.266986	0.683789
157	51.0438	50.837	0.501015	0.310095	0.154312	0.667722	0.488435	0.103361	0.825344	0.421859	0.0861778	0.830371	1361.15	371.642	0.785524	0.00647296	0.00431649	0.599934	0.278974	0.125777	0.689248	0.0100842	0.00801508	0.55716	0.505732	0.302982	0.625353	0.428971	0.411384	0.510464
158	78.2573	31.9697	0.709964	0.348128	0.139843	0.713419	0.538362	0.0853492	0.863159	0.36562	0.1015	0.782711	1439.23	321.309	0.817493	0.00444875	0.00564569	0.440713	0.238496	0.160735	0.597389	0.00689223	0.00735696	0.483693	0.510783	0.317778	0.616471	0.575179	0.333164	0.633218
159	90.5549	24.5096	0.786993	0.371026	0.115471	0.762648	0.46833	0.098191	0.826677	0.424268	0.0600269	0.876053	1455.03	353.972	0.804328	0.00678951	0.00666099	0.504778	0.261244	0.15415	0.628906	0.00866921	0.00867072	0.499956	0.502049	0.340681	0.595742	0.551817	0.287314	0.657605
160	65.0605	47.1646	0.579732	0.271431	0.222901	0.549087	0.526768	0.123279	0.810354	0.411387	0.067114	0.859741	1432.32	170.698	0.893515	0.00582958	0.00483611	0.546573	0.287977	0.0855012	0.771068	0.00892839	0.00533807	0.625831	0.473623	0.568974	0.454272	0.447151	0.292548	0.604504
161	61.2563	46.8478	0.566641	0.291739	0.244863	0.543678	0.424155	0.231456	0.646962	0.31673	0.120003	0.725226	1237.87	408.861	0.751714	0.00676185	0.0043624	0.607848	0.327594	0.102738	0.761259	0.0063154	0.00903347	0.411457	0.437906	0.427989	0.505727	0.584677	0.152729	0.792883
162	39.7375	53.1891	0.427622	0.28602	0.139273	0.672524	0.38491	0.125102	0.754707	0.423277	0.0613928	0.873331	1385.67	297.549	0.823226	0.0048469	0.00547958	0.469366	0.361132	0.0935641	0.794227	0.00576559	0.0127604	0.311216	0.534923	0.274002	0.661277	0.630254	0.309657	0.670547
163	53.8403	56.6588	0.487246	0.349876	0.160068	0.686107	0.405311	0.184206	0.687531	0.406057	0.071809	0.84973	1243.09	311.418	0.799668	0.00546481	0.00635547	0.462325	0.433876	0.0634972	0.872335	0.00522547	0.0137202	0.275813	0.272109	0.534246	0.337455	0.467692	0.332463	0.584502
164	40.8971	56.7676	0.41875	0.298673	0.169617	0.637795	0.376217	0.140332	0.728328	0.358765	0.105113	0.773403	1206.85	250.099	0.828341	0.0053122	0.00778863	0.405486	0.416061	0.057283	0.878982	0.00540695	0.0144668	0.272065	0.474545	0.349815	0.575652	0.382445	0.401406	0.487905
165	42.7658	42.814	0.499718	0.326708	0.247188	0.569281	0.447731	0.158542	0.738497	0.407719	0.0977063	0.806685	1395.5	234.964	0.855891	0.00648925	0.00611671	0.514776	0.277864	0.133146	0.676052	0.00595959	0.00962626	0.382372	0.460805	0.475336	0.492239	0.509996	0.274586	0.650023
166	42.0728	67.4099	0.384287	0.264478	0.272947	0.49212	0.417969	0.131386	0.760835	0.428936	0.08763	0.830361	1589.31	234.498	0.871424	0.00503358	0.00475751	0.514098	0.250875	0.182661	0.578671	0.00556895	0.0116345	0.323712	0.457891	0.423765	0.519354	0.432655	0.386643	0.52808
167	38.2411	61.3553	0.383961	0.316919	0.135078	0.701153	0.340656	0.200193	0.629855	0.390786	0.135404	0.742672	1406.92	266.134	0.84093	0.00554601	0.00477001	0.537612	0.279038	0.125943	0.689015	0.0036988	0.0157343	0.190335	0.368388	0.467321	0.440809	0.45826	0.408829	0.528504
168	52.3352	55.5129	0.485268	0.319271	0.245922	0.564889	0.320753	0.260459	0.551869	0.358794	0.0713252	0.834173	1105.33	294.562	0.789582	0.00552267	0.00499468	0.525101	0.181928	0.249001	0.422176	0.00480327	0.00878535	0.353478	0.280758	0.542059	0.341215	0.258643	0.545153	0.321777
169	43.2397	71.2074	0.377814	0.360794	0.166672	0.684014	0.331701	0.216763	0.604782	0.411735	0.120088	0.774195	1296.32	252.132	0.837171	0.00545322	0.00562748	0.492137	0.236373	0.167044	0.585927	0.00840211	0.00798007	0.512881	0.283395	0.490004	0.366428	0.277616	0.402305	0.408306
170	39.9129	65.6156	0.37822	0.346871	0.116785	0.748122	0.491254	0.0652582	0.882737	0.28719	0.126047	0.694976	1372.24	269.12	0.836039	0.00647606	0.00520769	0.554279	0.208959	0.195816	0.516235	0.00662626	0.0108283	0.37963	0.43703	0.420528	0.509621	0.30125	0.466139	0.392565
171	60.8247	58.8701	0.508165	0.38426	0.0641383	0.856961	0.51917	0.107434	0.828546	0.369184	0.120541	0.753859	1275.71	187.6	0.871797	0.00737857	0.00412086	0.641646	0.132734	0.294576	0.310627	0.00810139	0.00836882	0.491881	0.396165	0.452303	0.466918	0.307961	0.472699	0.394488
172	68.0152	43.8423	0.608052	0.371589	0.131111	0.739186	0.572846	0.0735409	0.886228	0.317486	0.0878573	0.783252	1182.87	277.336	0.81007	0.00528133	0.00411328	0.562166	0.196348	0.189767	0.508521	0.0059744	0.00816623	0.422499	0.38012	0.479057	0.442423	0.37966	0.454633	0.455068
173	66.2545	33.2383	0.665923	0.221742	0.272036	0.449072	0.534093	0.143668	0.788026	0.345742	0.0803487	0.811428	1538.35	251.702	0.859388	0.00620745	0.00660485	0.484491	0.168888	0.261017	0.39285	0.00646178	0.00783822	0.451873	0.39989	0.49434	0.447189	0.297418	0.469732	0.387692
174	65.9658	43.6905	0.601569	0.411138	0.274356	0.599769	0.44275	0.157694	0.737372	0.384151	0.0894418	0.811142	1457.4	330.906	0.814962	0.00764423	0.00446764	0.631135	0.209542	0.182531	0.534446	0.00872731	0.00768986	0.531597	0.279994	0.539261	0.341766	0.248812	0.463069	0.349513
175	90.4916	25.3931	0.780876	0.350741	0.145637	0.7066	0.500303	0.119067	0.807761	0.393988	0.0961321	0.80386	1639.84	207.821	0.887522	0.00640217	0.00487024	0.56795	0.22879	0.249233	0.478618	0.00735904	0.00734866	0.500353	0.370754	0.476883	0.437397	0.234829	0.51734	0.312202
176	71.8493	37.8762	0.654809	0.351746	0.127629	0.733759	0.54434	0.0746636	0.879381	0.405334	0.0702763	0.85224	1319.82	266.659	0.831917	0.00611074	0.0050292	0.548543	0.187306	0.205593	0.476728	0.0076628	0.0104513	0.42303	0.433928	0.373682	0.537299	0.3116	0.433866	0.417994
177	72.2206	44.1377	0.620675	0.294959	0.142385	0.674432	0.41766	0.104831	0.799363	0.316433	0.173882	0.645367	1490.08	461.82	0.7634	0.00591698	0.00428544	0.579959	0.262332	0.144017	0.645583	0.00603665	0.0126405	0.323211	0.330454	0.519712	0.388694	0.261018	0.564288	0.316268
178	62.6515	48.0455	0.565973	0.415416	0.108339	0.79315	0.375848	0.179833	0.676373	0.364689	0.0882659	0.805133	1542.3	164.315	0.903719	0.00566162	0.00445681	0.559535	0.291515	0.0827574	0.778884	0.00661433	0.013212	0.333613	0.385019	0.515399	0.4276	0.339682	0.370021	0.478626
179	81.0271	33.5964	0.706898	0.39482	0.16893	0.700345	0.50693	0.0806471	0.862746	0.337794	0.0918039	0.786303	1372.78	395.763	0.77622	0.00688844	0.00499905	0.57947	0.392279	0.129929	0.751193	0.0072991	0.00898178	0.448324	0.314672	0.462089	0.405108	0.350148	0.556622	0.386148
180	98.0903	33.0436	0.748017	0.398303	0.130343	0.753439	0.511438	0.0939855	0.844761	0.318876	0.14645	0.685275	1480.16	383.4	0.794264	0.00632748	0.00534667	0.542008	0.320943	0.0960222	0.769712	0.00563196	0.0105011	0.349094	0.321421	0.537545	0.374195	0.324542	0.345157	0.484609
181	93.3702	24.1993	0.794171	0.334739	0.101982	0.766482	0.497613	0.0829634	0.857102	0.315822	0.128844	0.710246	1506.74	198.003	0.883852	0.00559767	0.00564339	0.497967	0.320351	0.0932574	0.774527	0.00724351	0.00969261	0.427696	0.310678	0.459335	0.403472	0.268576	0.666613	0.287189
182	71.2107	43.57	0.620407	0.36476	0.0947429	0.793814	0.557751	0.0597846	0.903188	0.27405	0.119117	0.697032	1358.25	214.301	0.863724	0.00655999	0.00435075	0.601242	0.37333	0.140407	0.726694	0.00591138	0.00938221	0.386526	0.381078	0.480512	0.442296	0.478445	0.534095	0.472519
183	62.7999	59.0839	0.515244	0.365223	0.147964	0.711676	0.422149	0.121508	0.7765	0.319429	0.100259	0.76111	1508.65	160.259	0.903973	0.00662062	0.00425507	0.608754	0.369777	0.115916	0.761339	0.00834622	0.00907054	0.479206	0.325723	0.427111	0.432663	0.472791	0.47905	0.496713
184	73.2629	55.2705	0.569991	0.385577	0.180584	0.681037	0.546499	0.178952	0.753323	0.383051	0.0821787	0.823359	1554.68	192.301	0.889924	0.00634295	0.00432764	0.594433	0.340407	0.0510559	0.869577	0.00827872	0.01113	0.426546	0.256908	0.601411	0.299316	0.460807	0.38521	0.544678
185	55.8533	57.3177	0.49353	0.375226	0.108276	0.776059	0.474378	0.104042	0.820128	0.408063	0.139224	0.745611	1598.4	203.11	0.887256	0.00628388	0.00575943	0.521774	0.378209	0.0568083	0.869411	0.0105552	0.005848	0.643485	0.444304	0.468741	0.486618	0.300512	0.506406	0.37242
186	41.0029	78.659	0.342657	0.359526	0.0956055	0.789939	0.445077	0.126889	0.778153	0.343665	0.105132	0.765748	1230.08	297.86	0.805058	0.005363	0.00750231	0.416857	0.369827	0.0867182	0.810056	0.010954	0.00528559	0.674525	0.254316	0.590827	0.300915	0.301271	0.417324	0.41925
187	61.5019	53.9756	0.532588	0.353002	0.125568	0.737618	0.45182	0.132712	0.772961	0.344734	0.130887	0.724809	1416.48	226.928	0.861916	0.00527676	0.0060819	0.464558	0.27776	0.158797	0.636252	0.00865803	0.00694375	0.554939	0.323888	0.53374	0.377656	0.314701	0.437136	0.418576
188	51.5974	52.8076	0.494204	0.315329	0.131139	0.706275	0.567894	0.0745342	0.883981	0.439949	0.0754887	0.853544	1153.25	431.392	0.727768	0.00446899	0.00541823	0.451996	0.308807	0.106276	0.743964	0.00866855	0.00788265	0.523742	0.352953	0.520781	0.403959	0.388924	0.427344	0.476466
189	54.398	63.0091	0.463328	0.344042	0.143486	0.705687	0.394634	0.153188	0.720369	0.349854	0.14409	0.708286	934.007	326.323	0.741081	0.00510646	0.00514795	0.497977	0.364907	0.101466	0.782436	0.00520748	0.0119957	0.302705	0.405702	0.444779	0.477027	0.366519	0.468264	0.439059
190	38.3874	58.6865	0.395445	0.325753	0.144902	0.692127	0.537484	0.0896674	0.857024	0.377247	0.0850776	0.815979	1492.52	296.596	0.834222	0.00589937	0.00669917	0.468258	0.427321	0.0616751	0.873874	0.00723193	0.00834287	0.464335	0.337228	0.456076	0.425093	0.510527	0.351391	0.592315
191	33.4225	60.0833	0.357438	0.424163	0.125213	0.772082	0.549723	0.0922275	0.856332	0.329166	0.143803	0.695957	1393.08	230.204	0.858186	0.00471308	0.00668035	0.413666	0.26945	0.176245	0.604562	0.00587244	0.012049	0.327677	0.348631	0.50304	0.409349	0.43188	0.454437	0.487274
192	38.8134	76.7169	0.335959	0.321223	0.121353	0.725803	0.44106	0.13923	0.760069	0.390787	0.140879	0.735024	1206.95	282.804	0.810168	0.00561644	0.00454738	0.552591	0.228032	0.144843	0.61155	0.0054173	0.0110057	0.329861	0.346523	0.501639	0.408558	0.352155	0.606417	0.367375
193	46.1181	57.8434	0.443607	0.312493	0.159145	0.66257	0.555695	0.0959147	0.852803	0.369917	0.150031	0.71145	1821.02	203.749	0.899372	0.00572499	0.00696237	0.451236	0.244514	0.187136	0.566463	0.0076783	0.0132437	0.366996	0.328356	0.457114	0.418037	0.385686	0.515404	0.428022
194	43.615	59.7937	0.421773	0.342699	0.238539	0.589602	0.529541	0.161597	0.766187	0.381869	0.126055	0.751824	1413.57	282.687	0.833346	0.00507171	0.00654485	0.436593	0.302803	0.136646	0.689052	0.00747147	0.00725016	0.507517	0.293935	0.546479	0.34975	0.358239	0.557111	0.391369
195	45.9772	57.145	0.445852	0.390001	0.109914	0.780135	0.393914	0.182803	0.683028	0.399476	0.0850147	0.824528	1134.18	387.401	0.745395	0.00587812	0.0047496	0.553093	0.266392	0.198314	0.573248	0.00631184	0.00841322	0.428646	0.495139	0.320984	0.606697	0.390859	0.232788	0.626731
196	62.0334	58.2025	0.515931	0.284711	0.154843	0.647727	0.447426	0.197572	0.693686	0.313405	0.153203	0.671666	1402.97	208.157	0.870801	0.00686688	0.00508751	0.574423	0.258623	0.16607	0.608964	0.0050319	0.011484	0.304669	0.526538	0.474022	0.526243	0.335094	0.390947	0.461536
197	59.4881	46.5619	0.560944	0.325879	0.124881	0.722955	0.451712	0.109583	0.804768	0.3724	0.065239	0.85093	1260.22	287.598	0.814191	0.00543049	0.00497191	0.522042	0.340674	0.058132	0.854235	0.00592969	0.0107045	0.356476	0.4471	0.461392	0.492134	0.346893	0.422125	0.451085
198	42.0014	48.8802	0.462155	0.328391	0.105104	0.757543	0.413909	0.155904	0.726395	0.415559	0.0623402	0.869554	1326.71	307.473	0.811849	0.00644332	0.0045573	0.585723	0.352204	0.0901493	0.796205	0.00531495	0.011059	0.324599	0.616955	0.443846	0.581594	0.316162	0.400251	0.441313
199	48.7863	57.4776	0.459105	0.430281	0.0793376	0.84432	0.46063	0.104476	0.815122	0.408626	0.0796062	0.83695	1432.16	259.154	0.846774	0.00578734	0.00609282	0.487143	0.285739	0.090257	0.759952	0.00599787	0.0123756	0.326443	0.387284	0.564982	0.406697	0.492698	0.273746	0.642836
200	53.0496	48.7605	0.521064	0.335779	0.137477	0.709508	0.440452	0.193063	0.695251	0.369636	0.103281	0.781609	1163.79	354.842	0.766341	0.00548637	0.00425936	0.562951	0.29916	0.137756	0.684709	0.00579551	0.00902741	0.390983	0.424118	0.464655	0.477195	0.342559	0.492346	0.410297
201	51.0553	48.8078	0.511253	0.379374	0.132423	0.741258	0.473009	0.164319	0.742175	0.394904	0.139784	0.738568	1443.49	195.718	0.880602	0.00582755	0.00548404	0.515184	0.253845	0.157629	0.616916	0.00768733	0.0124588	0.381578	0.32142	0.545378	0.370813	0.322169	0.461784	0.410954
202	58.5511	45.1347	0.564697	0.373153	0.0956622	0.795949	0.408908	0.0964162	0.809199	0.406848	0.0505373	0.889508	1328.24	323.515	0.804139	0.00568632	0.00571534	0.498727	0.202823	0.281938	0.418398	0.0064945	0.00958941	0.403789	0.464307	0.421822	0.523972	0.405075	0.555648	0.421635
203	56.9566	53.738	0.514538	0.363394	0.165291	0.687354	0.410613	0.188503	0.685364	0.327175	0.130331	0.715127	1556.61	164.601	0.904369	0.00640221	0.0064635	0.497618	0.264061	0.204272	0.563832	0.00636062	0.0095636	0.399431	0.529398	0.346193	0.604618	0.483487	0.364076	0.570444
204	64.4862	53.5833	0.546171	0.289655	0.199859	0.591721	0.444959	0.129633	0.774391	0.484293	0.064353	0.882706	1536	196.375	0.886644	0.00553323	0.00433527	0.560696	0.240297	0.139005	0.633524	0.00681708	0.00806673	0.45802	0.536268	0.265219	0.669091	0.402248	0.503247	0.44423
205	72.4693	44.7654	0.618155	0.280763	0.240278	0.53885	0.529793	0.100173	0.840987	0.38524	0.0756181	0.835919	1365.4	235.203	0.853054	0.00503193	0.00420439	0.544798	0.249374	0.174216	0.588716	0.00685928	0.0118838	0.365964	0.585064	0.363545	0.61676	0.32419	0.469261	0.408583
206	74.2021	39.1742	0.654476	0.308044	0.176673	0.635513	0.387903	0.124419	0.757147	0.378814	0.152	0.713648	1407.77	200.989	0.875066	0.00553689	0.00517925	0.516687	0.349365	0.0925229	0.790619	0.00503129	0.00899684	0.358657	0.275777	0.571749	0.32539	0.32886	0.704769	0.318161
207	67.0329	36.8528	0.645256	0.292795	0.154576	0.65448	0.479767	0.153284	0.757864	0.365198	0.108269	0.771327	1493.45	245.033	0.859054	0.0058629	0.00515577	0.532088	0.27152	0.118287	0.69655	0.00534369	0.0115942	0.315488	0.325183	0.442981	0.423325	0.237157	0.482647	0.329474
208	81.2776	30.0836	0.729856	0.26021	0.355446	0.422655	0.474638	0.100043	0.825916	0.350996	0.108864	0.763268	1431.09	198.524	0.878178	0.00626919	0.00554619	0.530596	0.320511	0.132296	0.707831	0.00482032	0.0142929	0.252198	0.293658	0.561939	0.34322	0.275599	0.478526	0.365456
209	80.3517	35.9455	0.690917	0.342555	0.210712	0.61915	0.367912	0.151979	0.707671	0.390233	0.0721615	0.84394	1475.56	172.928	0.895099	0.00579984	0.0062316	0.482057	0.281175	0.120349	0.700269	0.00676716	0.010663	0.388244	0.321516	0.463148	0.40975	0.320856	0.520676	0.381276
210	65.793	48.7494	0.574399	0.243264	0.18349	0.570034	0.433751	0.118947	0.784789	0.420018	0.0960281	0.813916	1330.58	285.087	0.823548	0.00640802	0.00441225	0.592223	0.21656	0.267819	0.447088	0.00722003	0.0130279	0.356582	0.360666	0.423867	0.459721	0.256543	0.50976	0.33478
211	63.9017	41.8145	0.604464	0.26779	0.183529	0.59335	0.359902	0.180619	0.665842	0.282225	0.140176	0.668145	1555.72	290.437	0.84268	0.00595335	0.00456641	0.56592	0.190758	0.214678	0.470501	0.00870966	0.00754779	0.535734	0.335445	0.528765	0.388152	0.25381	0.502217	0.335715
212	74.6542	33.9941	0.687118	0.306098	0.164206	0.650851	0.458699	0.131024	0.777821	0.36839	0.12861	0.741227	1452.33	183.527	0.88781	0.00647666	0.0048426	0.572181	0.238638	0.163771	0.593024	0.00911879	0.00531354	0.631831	0.27309	0.457174	0.373961	0.224776	0.552412	0.289217
213	64.2655	43.1823	0.598109	0.377457	0.0729032	0.838123	0.509461	0.0991771	0.837051	0.321872	0.123378	0.722903	1439.13	198.248	0.878923	0.00647809	0.0051067	0.559189	0.193514	0.220893	0.466965	0.00798551	0.00914684	0.466107	0.360954	0.431686	0.455382	0.417747	0.357126	0.539117
214	63.2175	59.6284	0.514608	0.376478	0.0787062	0.827089	0.483461	0.10222	0.825468	0.385227	0.066008	0.853717	1493.45	270.078	0.846854	0.00658631	0.00576707	0.533159	0.232531	0.241324	0.490722	0.0077167	0.0111669	0.408646	0.694544	0.256694	0.730147	0.342834	0.381027	0.473619
215	41.3776	65.5353	0.387022	0.375179	0.169093	0.689323	0.460628	0.140882	0.765785	0.384102	0.0813031	0.825307	1261.24	274.963	0.821012	0.00558929	0.00589871	0.486533	0.211083	0.204605	0.507791	0.0057764	0.00917683	0.386298	0.559531	0.269969	0.67454	0.500092	0.506171	0.496979
216	46.3036	54.7182	0.458353	0.332331	0.122638	0.730447	0.405797	0.0941223	0.811725	0.378373	0.108575	0.77703	1337.37	342.254	0.796232	0.00529517	0.00505426	0.511639	0.2721	0.150367	0.644073	0.00745173	0.00614255	0.548152	0.496128	0.378089	0.567511	0.391688	0.29545	0.570028
217	51.9864	71.8308	0.419864	0.244744	0.250366	0.494322	0.39776	0.202536	0.662606	0.418788	0.0958223	0.813796	1405.94	243.33	0.852462	0.00527208	0.00609553	0.463781	0.254672	0.208425	0.549932	0.0120342	0.00532153	0.693385	0.568292	0.378896	0.599978	0.341104	0.488065	0.411381
218	50.6584	62.8862	0.446154	0.349572	0.154159	0.693966	0.477531	0.128328	0.788188	0.357074	0.0858581	0.806159	1523.68	261.434	0.853548	0.00542015	0.00550523	0.496106	0.314663	0.100878	0.757237	0.0133979	0.00351404	0.792215	0.530691	0.475109	0.527631	0.326759	0.508906	0.391017
219	30.6954	90.0864	0.254139	0.339573	0.154899	0.686739	0.395381	0.153903	0.719812	0.327955	0.101634	0.763415	1463.77	257.497	0.850403	0.0060143	0.00370288	0.618935	0.288668	0.212186	0.576351	0.0159884	0.00267606	0.856623	0.529863	0.402992	0.568001	0.332019	0.60045	0.356064
220	41.3152	56.6055	0.421925	0.32318	0.163661	0.663831	0.404774	0.129175	0.758075	0.365722	0.116616	0.758228	1398.77	277.996	0.834207	0.00516847	0.00595762	0.464536	0.317181	0.136814	0.698645	0.0103868	0.00683891	0.602982	0.387219	0.450588	0.462182	0.363919	0.358924	0.503455
221	41.2408	47.1147	0.46676	0.328018	0.21354	0.605693	0.536118	0.120787	0.816127	0.357545	0.103204	0.776008	1494.08	176.243	0.894485	0.00676761	0.0057506	0.540622	0.290671	0.173692	0.625957	0.0102225	0.00505412	0.66916	0.538376	0.310864	0.63395	0.379995	0.466928	0.448677
222	51.3604	51.1522	0.501015	0.33898	0.159967	0.679391	0.535449	0.0825461	0.866429	0.296605	0.113952	0.722446	1343.39	280.428	0.827303	0.00760389	0.00471022	0.617494	0.324293	0.141638	0.696011	0.00716144	0.00666372	0.518001	0.589147	0.251373	0.700931	0.312722	0.555178	0.36032
223	55.3431	66.387	0.454638	0.464449	0.142251	0.765533	0.452775	0.127998	0.779607	0.321986	0.0768354	0.807344	1252.66	379.516	0.767479	0.00534022	0.00478844	0.527238	0.350357	0.092296	0.791494	0.00566486	0.0107026	0.346105	0.889259	0.158911	0.848392	0.37497	0.448773	0.455203
224	43.2142	56.9091	0.43161	0.336983	0.106846	0.759263	0.468336	0.109377	0.810672	0.324769	0.110904	0.745442	1221.38	278.594	0.814268	0.00473921	0.00573718	0.452371	0.353484	0.11045	0.761928	0.00773781	0.0110541	0.411764	0.569579	0.259174	0.687272	0.328594	0.469347	0.411802
225	52.9477	47.1546	0.528936	0.258729	0.186203	0.581502	0.475229	0.120996	0.797063	0.393059	0.0880594	0.816969	1376.5	231.727	0.855911	0.00514629	0.0070744	0.421113	0.2694	0.249576	0.519099	0.00535082	0.0112725	0.321887	0.465713	0.420468	0.525528	0.241687	0.683084	0.261348
226	63.6268	46.0672	0.580039	0.240576	0.276308	0.465435	0.449845	0.121672	0.787107	0.443351	0.0929972	0.826611	1423.06	324.572	0.814279	0.00581001	0.00608998	0.488236	0.194994	0.200413	0.493148	0.00628048	0.012814	0.328915	0.503012	0.286495	0.637121	0.28215	0.39621	0.41593
227	47.7599	49.4748	0.491182	0.262905	0.245104	0.517521	0.468766	0.144643	0.764199	0.316245	0.157764	0.66717	1294.6	261.387	0.832012	0.00571267	0.00659262	0.464245	0.231561	0.242774	0.48818	0.0102572	0.00746486	0.578782	0.499032	0.314684	0.613275	0.309915	0.44063	0.412919
228	41.9866	58.5666	0.417556	0.273394	0.20607	0.570207	0.511751	0.0973572	0.840164	0.376218	0.0731502	0.837216	1398.9	302.833	0.822045	0.00524514	0.00623635	0.456834	0.242838	0.147249	0.622522	0.00907135	0.0104845	0.463869	0.614753	0.325845	0.653577	0.3892	0.473365	0.451213
229	43.4174	50.3546	0.46301	0.27765	0.209115	0.570398	0.46954	0.155829	0.750821	0.367719	0.155181	0.703231	1342.79	258.249	0.838699	0.00560845	0.00626223	0.472462	0.209656	0.182828	0.534178	0.0118342	0.00791908	0.599101	0.587414	0.331417	0.639306	0.442891	0.407623	0.520733
230	54.6803	46.6087	0.539844	0.325024	0.127483	0.718274	0.408067	0.150971	0.729945	0.322321	0.0994931	0.76413	1243.09	311.714	0.799516	0.00596181	0.00539901	0.52477	0.192042	0.176464	0.521136	0.0112226	0.00703286	0.614753	0.538507	0.289452	0.650403	0.404615	0.405443	0.499489
231	39.1711	82.542	0.321831	0.281571	0.136917	0.672829	0.460273	0.196557	0.700749	0.406044	0.0992644	0.803557	1537.96	201.876	0.883968	0.00622844	0.00434178	0.589244	0.265921	0.173023	0.605819	0.00888298	0.00535171	0.624038	0.598832	0.338343	0.638975	0.441298	0.264041	0.625654
232	48.9234	45.2648	0.519422	0.349068	0.118107	0.747189	0.518904	0.114286	0.819508	0.316306	0.0825223	0.793088	1606.69	170.282	0.904173	0.00765215	0.00497957	0.605789	0.256358	0.16325	0.610947	0.0099598	0.00593475	0.626617	0.480446	0.37739	0.560067	0.387726	0.568881	0.405314
233	56.124	41.9304	0.572376	0.355459	0.164279	0.683919	0.562878	0.0800606	0.875477	0.356614	0.0575376	0.861071	1443.74	190.425	0.883472	0.0053625	0.00684777	0.439179	0.299144	0.179861	0.624511	0.0142788	0.00351449	0.802482	0.465482	0.366389	0.55956	0.396028	0.409041	0.491918
234	39.7642	67.6081	0.370339	0.310255	0.138038	0.692081	0.520795	0.124626	0.806908	0.383383	0.127413	0.750559	1353.32	225.902	0.856954	0.00550474	0.00647057	0.459674	0.281189	0.160325	0.636875	0.0134487	0.00667716	0.66823	0.332158	0.412236	0.446213	0.395184	0.409845	0.490894
235	32.3204	63.3766	0.337737	0.264089	0.247601	0.516112	0.500439	0.12465	0.800589	0.478805	0.0436485	0.916455	1364.53	353.67	0.794162	0.0045867	0.00629442	0.421528	0.299759	0.116574	0.719998	0.0103425	0.00572031	0.643879	0.38475	0.459833	0.45555	0.527821	0.281803	0.651934
236	52.2129	47.4347	0.523976	0.248206	0.187299	0.569926	0.522213	0.140561	0.78792	0.358624	0.0910339	0.797548	1720.16	188.223	0.901371	0.0049342	0.00619618	0.443309	0.419265	0.0688856	0.858885	0.011331	0.00456393	0.712869	0.362457	0.547423	0.398357	0.399101	0.426873	0.483189
237	65.3255	32.955	0.664684	0.28647	0.1692	0.628678	0.56698	0.107943	0.840066	0.351993	0.11857	0.748025	1285.72	214.102	0.857248	0.00682424	0.00415519	0.621547	0.334146	0.122094	0.732391	0.013345	0.00649724	0.672555	0.396972	0.469203	0.458304	0.468647	0.404926	0.536471
238	57.6742	42.7812	0.574127	0.295458	0.195625	0.601645	0.370002	0.17491	0.679012	0.366109	0.0890819	0.804298	1373.12	303.43	0.819015	0.00569318	0.0062618	0.476219	0.295	0.151911	0.660086	0.010159	0.00350069	0.743722	0.468002	0.298704	0.610406	0.394159	0.733177	0.349638
239	46.4248	55.0435	0.457531	0.324928	0.157051	0.674154	0.26563	0.240203	0.525133	0.444801	0.129715	0.774218	1252.29	274.477	0.820223	0.005207	0.0059906	0.46501	0.180319	0.22372	0.44629	0.0113659	0.00328966	0.775535	0.360819	0.489679	0.424245	0.340065	0.52308	0.393984
240	74.2373	35.7594	0.674905	0.395735	0.179426	0.688042	0.486997	0.114382	0.8098	0.315508	0.116268	0.730722	1210.03	257.574	0.824493	0.00455284	0.00517199	0.468166	0.206021	0.265548	0.436884	0.0113548	0.0073564	0.606844	0.461709	0.506638	0.476802	0.394152	0.616335	0.390062
241	39.9673	69.3462	0.365621	0.332128	0.148606	0.690876	0.495837	0.0887819	0.848137	0.334588	0.136734	0.709892	1141.72	399.303	0.740885	0.00571725	0.00460989	0.553614	0.242309	0.174862	0.580839	0.00864644	0.00822892	0.512371	0.455866	0.495161	0.479341	0.375484	0.295203	0.55985
242	52.9982	65.8953	0.445762	0.308204	0.199827	0.606664	0.511778	0.0701949	0.879385	0.37606	0.142452	0.725268	1366.92	174.801	0.88662	0.00633533	0.00655544	0.491462	0.282159	0.158611	0.64015	0.00592464	0.0128744	0.315156	0.508122	0.347161	0.594098	0.368654	0.414295	0.470853
243	65.2966	38.8173	0.627165	0.257264	0.220905	0.538019	0.360254	0.154935	0.699266	0.377589	0.0855999	0.815194	1380.78	229.646	0.8574	0.00608476	0.0039349	0.607282	0.284037	0.127961	0.689414	0.00414333	0.0103618	0.285646	0.740218	0.223091	0.768411	0.428043	0.444387	0.490633
244	52.5457	51.6869	0.50412	0.346212	0.15083	0.696545	0.395695	0.232348	0.630044	0.372673	0.0993933	0.78945	1725.11	190.503	0.900553	0.00583826	0.00615057	0.486975	0.16481	0.253301	0.394177	0.00646941	0.00992715	0.394559	0.667549	0.234316	0.740187	0.364901	0.465102	0.439638
245	56.7797	45.2535	0.556482	0.32692	0.136096	0.706066	0.397593	0.117573	0.771776	0.35837	0.124554	0.742083	1348.95	224.126	0.857523	0.0054301	0.00467384	0.537424	0.194852	0.208293	0.483329	0.00848347	0.00675447	0.556733	0.63625	0.349841	0.645225	0.360187	0.502512	0.417512
246	84.8289	48.9059	0.634307	0.374849	0.179201	0.676561	0.381233	0.151905	0.715074	0.366489	0.0768722	0.826615	1462.69	269.431	0.84445	0.00499937	0.00608337	0.451095	0.144687	0.260514	0.357075	0.00746296	0.00759094	0.495749	0.420994	0.324144	0.564988	0.341075	0.396091	0.462684
247	77.3822	30.547	0.716972	0.3159	0.150197	0.677756	0.40397	0.145681	0.734957	0.342003	0.0981643	0.776984	1431.57	252.143	0.850246	0.00608872	0.00467443	0.5657	0.167413	0.243837	0.407084	0.0108126	0.00661845	0.620307	0.379878	0.52288	0.420797	0.27807	0.452862	0.380432
248	71.1138	33.8839	0.677289	0.295917	0.122353	0.707479	0.465194	0.125818	0.787114	0.398662	0.115629	0.775168	1738.52	238.023	0.879576	0.00649029	0.00464879	0.58266	0.16491	0.229669	0.417939	0.00758922	0.0111783	0.404381	0.525408	0.551322	0.487966	0.263501	0.406719	0.393156
249	57.7185	43.1269	0.572346	0.440272	0.10741	0.803882	0.708789	0.195034	0.784212	0.358496	0.0790125	0.819403	1282.33	259.769	0.831549	0.00589911	0.00483676	0.549477	0.182768	0.303001	0.376245	0.00596407	0.00920646	0.393135	0.41368	0.417858	0.497488	0.416993	0.35127	0.542774
250	54.9021	46.1263	0.543432	0.372	0.100844	0.786728	0.45731	0.176653	0.721351	0.399223	0.0633267	0.863092	1433.56	428.405	0.769918	0.00522684	0.00561179	0.482242	0.195194	0.264626	0.424501	0.00636757	0.0108401	0.370043	0.425971	0.346554	0.551401	0.404184	0.417706	0.491774
251	59.7039	46.4546	0.562403	0.30551	0.0991164	0.755042	0.361652	0.227393	0.613964	0.401594	0.0833762	0.82808	1400.71	357.904	0.796486	0.00573172	0.00513635	0.52739	0.19959	0.213979	0.482604	0.00478412	0.0129804	0.269307	0.431025	0.41452	0.50976	0.273391	0.599082	0.313352
252	50.2854	65.567	0.434047	0.368519	0.192583	0.656777	0.488436	0.101919	0.827359	0.347456	0.0888192	0.796415	1158.87	367.631	0.759167	0.00626529	0.00528053	0.542645	0.244404	0.213171	0.534129	0.00737229	0.00775523	0.487343	0.497423	0.448602	0.525803	0.307531	0.41503	0.425613
253	57.7037	56.1365	0.506884	0.318353	0.256823	0.553488	0.457272	0.182082	0.71521	0.398582	0.114497	0.776843	1222.23	398.739	0.754012	0.00501892	0.00490966	0.505502	0.282078	0.085502	0.767392	0.00794789	0.00718906	0.525065	0.463108	0.296607	0.609582	0.393173	0.3134	0.55645
254	64.7866	44.1901	0.594499	0.328494	0.165473	0.665012	0.60966	0.0765138	0.888492	0.342928	0.10542	0.76487	1331.25	290.503	0.820871	0.00627381	0.00575744	0.52146	0.366687	0.118665	0.755508	0.00559429	0.00931217	0.375293	0.491697	0.426012	0.535788	0.434588	0.43293	0.500956
255	66.2974	41.9138	0.612667	0.315647	0.133935	0.70209	0.509168	0.0961677	0.841133	0.311015	0.10552	0.746671	1297.82	344.017	0.790468	0.00517762	0.00586674	0.468802	0.347478	0.137027	0.717181	0.00658929	0.00823544	0.44448	0.440551	0.303395	0.592182	0.512012	0.372488	0.578872
256	60.6049	51.5275	0.540476	0.28106	0.237101	0.542418	0.505725	0.131863	0.793185	0.361067	0.10375	0.776794	1242.1	252.066	0.831299	0.00561099	0.00604465	0.481397	0.214235	0.185004	0.536608	0.00736396	0.0129375	0.362731	0.590903	0.371442	0.614024	0.407019	0.424693	0.489375
257	54.3939	63.8667	0.45995	0.425994	0.155076	0.73312	0.410239	0.152277	0.729293	0.366594	0.117859	0.756717	1421.99	246.461	0.852281	0.00620898	0.00528634	0.540131	0.210328	0.331667	0.388063	0.00687196	0.00821634	0.45545	0.45622	0.233368	0.661584	0.344958	0.371531	0.481456
258	75.2096	52.3177	0.589753	0.324134	0.2834	0.533524	0.588503	0.107096	0.846037	0.291682	0.14029	0.675234	1474.73	279.714	0.840568	0.00572719	0.00559717	0.505741	0.208362	0.138228	0.601177	0.00739576	0.00783483	0.485586	0.506025	0.318395	0.613795	0.726181	0.235565	0.755065
259	55.7952	59.2154	0.485131	0.334179	0.103987	0.762677	0.568176	0.0739247	0.88487	0.340276	0.115825	0.746054	1540.93	277.068	0.847597	0.00613019	0.00576139	0.515507	0.299936	0.119346	0.715356	0.00715877	0.00705619	0.503608	0.529147	0.453712	0.538376	0.501731	0.281208	0.64083
260	63.1252	62.3451	0.503109	0.308001	0.181598	0.629088	0.657832	0.114368	0.851894	0.374402	0.111474	0.770571	1368.91	270.839	0.834829	0.00574911	0.0053374	0.518568	0.275926	0.18381	0.600184	0.00914815	0.00609273	0.600238	0.588952	0.356018	0.62325	0.377072	0.461374	0.449728
261	55.6002	56.3449	0.496674	0.350019	0.16921	0.674113	0.478688	0.0694969	0.873224	0.377189	0.094598	0.79949	1220.67	471.986	0.721157	0.00644822	0.00529894	0.548917	0.245508	0.154897	0.613149	0.00782726	0.00692169	0.530699	0.539523	0.316256	0.630447	0.396863	0.447137	0.470217
262	43.6162	55.8959	0.4383	0.302612	0.184226	0.621587	0.453883	0.0827641	0.845776	0.390952	0.11519	0.772417	1134.62	507.354	0.69101	0.00515096	0.00582232	0.469409	0.195788	0.287181	0.405384	0.00806933	0.00766469	0.512859	0.443271	0.533793	0.453677	0.369208	0.454881	0.448019
263	64.5563	56.4925	0.533308	0.312643	0.18926	0.622916	0.438079	0.0994927	0.814922	0.313836	0.131835	0.704187	1391.75	205.747	0.871206	0.00571272	0.00374257	0.604182	0.245825	0.191461	0.562161	0.0109035	0.00815094	0.572229	0.404745	0.416081	0.493095	0.306202	0.669343	0.313878
264	55.6107	41.4288	0.573073	0.355958	0.099241	0.781983	0.401504	0.110581	0.784057	0.355938	0.11733	0.752086	1434.69	257.563	0.847799	0.00508776	0.0054987	0.480591	0.251897	0.168667	0.59895	0.00952445	0.0083888	0.531699	0.439433	0.443658	0.497608	0.271915	0.525253	0.341102
265	83.5294	35.0913	0.704172	0.275074	0.158078	0.635052	0.492576	0.0809014	0.858928	0.411284	0.0966105	0.809783	1248.61	185.245	0.870806	0.00631911	0.00475856	0.570437	0.232713	0.222037	0.511738	0.0127095	0.00498743	0.718176	0.413619	0.415359	0.49895	0.310029	0.590664	0.344212
266	70.0704	36.5021	0.657491	0.379636	0.219045	0.634121	0.455765	0.147374	0.755655	0.529431	0.0572538	0.902411	1186.16	352.62	0.770845	0.00560513	0.00476138	0.540696	0.188144	0.189301	0.498467	0.00793933	0.00613507	0.564097	0.42327	0.367165	0.53549	0.371096	0.403879	0.478849
267	68.8896	41.7951	0.622395	0.316258	0.163704	0.658922	0.393684	0.163375	0.706719	0.328996	0.0937923	0.778157	1422.63	283.971	0.833604	0.00722047	0.00335379	0.682834	0.274266	0.139856	0.662283	0.0114335	0.00651488	0.637021	0.311703	0.583449	0.348212	0.414451	0.3438	0.546588
268	50.259	61.3285	0.4504	0.290425	0.24924	0.538158	0.456791	0.116236	0.797154	0.344232	0.117943	0.744809	1412.31	254.409	0.84736	0.00645435	0.00584503	0.52477	0.251172	0.148414	0.628581	0.01056	0.0100759	0.511728	0.333316	0.382641	0.465553	0.343793	0.470842	0.42202
269	60.2227	54.7939	0.5236	0.359107	0.153307	0.700814	0.610507	0.111275	0.845833	0.320574	0.100767	0.760842	1463.73	316.966	0.821999	0.00694657	0.00405765	0.631264	0.315226	0.111094	0.739412	0.0103873	0.00349299	0.748349	0.364416	0.391971	0.481785	0.53454	0.378288	0.585587
270	47.127	51.1616	0.479476	0.269685	0.156717	0.632467	0.553606	0.11081	0.833222	0.374182	0.102699	0.784644	1415.11	289.441	0.830195	0.00592328	0.00533054	0.526335	0.411059	0.0928445	0.815749	0.00706729	0.0107326	0.397041	0.424619	0.473709	0.472677	0.559904	0.193028	0.743632
271	46.2744	51.1146	0.47515	0.245724	0.262443	0.483549	0.434058	0.12865	0.771373	0.408976	0.0587393	0.874412	1382.98	191.319	0.878473	0.00658569	0.00375714	0.63674	0.307883	0.123967	0.712939	0.00731111	0.00994922	0.423579	0.500014	0.372493	0.573077	0.724495	0.107141	0.871168
272	41.5098	60.3766	0.407412	0.278376	0.2328	0.54458	0.522625	0.142167	0.786148	0.413928	0.0525341	0.887377	1350.72	267.194	0.834853	0.00567596	0.00600607	0.485871	0.277845	0.202193	0.578797	0.00831102	0.00929209	0.472134	0.421033	0.509707	0.452363	0.689907	0.126901	0.844638
273	44.6401	53.787	0.453534	0.280238	0.137106	0.671479	0.338801	0.24005	0.585299	0.391292	0.103698	0.790505	1597.75	287.458	0.847519	0.00592051	0.00402797	0.595117	0.260108	0.158975	0.62066	0.00925275	0.0062439	0.597081	0.366844	0.352416	0.51003	0.491416	0.245525	0.666832
274	51.7529	49.0322	0.513498	0.30055	0.20191	0.598158	0.367972	0.162942	0.693092	0.356131	0.0787233	0.818966	1366.55	235.085	0.853222	0.00656907	0.00572021	0.534537	0.301154	0.135366	0.689898	0.0109695	0.00453287	0.707602	0.407017	0.410928	0.497609	0.436725	0.319599	0.577431
275	50.2893	54.7671	0.478689	0.321131	0.163696	0.662363	0.459288	0.127227	0.78308	0.480405	0.10827	0.816078	1332.86	292.6	0.81999	0.00629382	0.0048108	0.566775	0.327308	0.121458	0.729351	0.00956371	0.00715587	0.572007	0.324495	0.502747	0.392262	0.438746	0.297299	0.596086
276	60.4761	38.0625	0.61373	0.35414	0.181514	0.661136	0.469731	0.125647	0.788962	0.461707	0.0703769	0.867733	1281.2	204.504	0.862352	0.00452193	0.00601439	0.429175	0.432856	0.085223	0.835502	0.00790291	0.00817268	0.491609	0.636227	0.225428	0.738378	0.483703	0.352518	0.57844
277	52.0479	42.6988	0.549338	0.241291	0.170117	0.586501	0.399393	0.123403	0.763957	0.429356	0.098228	0.813815	1103.71	405.044	0.731537	0.00615635	0.00434973	0.58598	0.237809	0.140826	0.62807	0.008001	0.01159	0.408401	0.440132	0.436191	0.502248	0.658048	0.339185	0.659874
278	50.7344	59.0695	0.462046	0.295163	0.147757	0.666402	0.513947	0.113577	0.819008	0.352743	0.108439	0.764868	1375.54	299.931	0.820987	0.0058284	0.00461586	0.558048	0.258068	0.142286	0.644599	0.00637208	0.00953493	0.400583	0.456407	0.405437	0.52957	0.487113	0.391679	0.554299
279	68.9594	37.9779	0.644858	0.328765	0.136851	0.706086	0.449314	0.201437	0.690455	0.402723	0.0961463	0.807272	1602.51	328.5	0.829882	0.00613359	0.00427517	0.589272	0.234729	0.193947	0.547568	0.0055461	0.00961806	0.365737	0.503667	0.377163	0.571809	0.453873	0.360341	0.557437
280	62.5287	42.9056	0.593058	0.280523	0.218174	0.562512	0.494955	0.15185	0.76523	0.408086	0.080841	0.834656	1478.88	338.525	0.813732	0.00768996	0.0035289	0.685449	0.215657	0.236662	0.476781	0.00549614	0.0116752	0.320076	0.447644	0.338373	0.569509	0.337482	0.533438	0.387501
281	56.5383	62.8628	0.473516	0.34679	0.0857281	0.801793	0.512615	0.114404	0.817544	0.420737	0.122063	0.775124	1417.87	188.429	0.882694	0.00675305	0.00513943	0.567842	0.21463	0.222256	0.491273	0.00670643	0.00834789	0.445482	0.412031	0.367276	0.528715	0.451985	0.554449	0.449096
282	42.1507	64.2193	0.396265	0.417701	0.119651	0.777333	0.542943	0.0796522	0.872064	0.370988	0.110949	0.769786	1240.27	254.554	0.829709	0.00682696	0.00641545	0.515537	0.193667	0.215923	0.472831	0.00738429	0.0100214	0.424246	0.364188	0.465139	0.439137	0.339511	0.534749	0.388341
283	54.673	59.1033	0.48053	0.340654	0.140109	0.708569	0.672434	0.0664409	0.910078	0.41843	0.115947	0.783024	1090.6	393.044	0.735082	0.00598831	0.00453099	0.569269	0.249103	0.229893	0.520052	0.00735459	0.0125	0.370423	0.332865	0.446892	0.426883	0.297727	0.602113	0.330866
284	38.5779	62.8563	0.380325	0.352362	0.16233	0.684608	0.451565	0.100506	0.817948	0.373372	0.0998701	0.788966	1497.91	416.196	0.782564	0.00571609	0.0054612	0.511402	0.276278	0.105972	0.722768	0.00689684	0.0124858	0.355825	0.43432	0.393399	0.524719	0.508755	0.287919	0.638599
285	42.1978	54.0972	0.438214	0.304626	0.147846	0.673249	0.364074	0.175835	0.674325	0.327292	0.11005	0.748367	1645.19	220.445	0.881839	0.00731939	0.00428682	0.630645	0.3504	0.0831016	0.808301	0.00712403	0.0107375	0.398849	0.38539	0.391728	0.495922	0.361821	0.417046	0.464548
286	33.7534	65.4157	0.340362	0.354117	0.17087	0.674525	0.433072	0.171355	0.7165	0.365109	0.104508	0.777462	1482.98	167.178	0.89869	0.00613879	0.00554234	0.52553	0.322751	0.066494	0.829172	0.00644454	0.00968225	0.399617	0.420971	0.372288	0.530685	0.313034	0.476712	0.396373
287	36.3939	75.1503	0.326273	0.328314	0.223777	0.594674	0.396121	0.219048	0.643922	0.3385	0.130224	0.722174	1519.65	250.039	0.858711	0.00577797	0.00423843	0.576851	0.29709	0.103419	0.741782	0.00590446	0.0102462	0.365586	0.579672	0.282562	0.67229	0.353895	0.344204	0.506941
288	42.4968	56.8964	0.427562	0.303556	0.136572	0.6897	0.440023	0.105924	0.805981	0.408606	0.107938	0.791038	1270.94	430.695	0.746893	0.00553791	0.00672607	0.451559	0.255911	0.166142	0.606347	0.00870055	0.00875721	0.498377	0.341024	0.423765	0.445906	0.346883	0.67898	0.338138
289	38.371	61.7183	0.383368	0.320333	0.0827015	0.794803	0.443404	0.214769	0.67369	0.372338	0.0758105	0.830836	1362.15	247.213	0.846391	0.00580343	0.00492037	0.541173	0.358736	0.121279	0.747343	0.00731578	0.0107673	0.404564	0.463122	0.416161	0.526704	0.348653	0.331153	0.512871
290	38.8462	63.5649	0.379316	0.305477	0.167536	0.645811	0.603349	0.123237	0.830389	0.435228	0.0712667	0.859294	1347.47	221.154	0.859014	0.00697793	0.00403105	0.63384	0.244502	0.278856	0.467179	0.00928259	0.00656388	0.585783	0.420558	0.468636	0.472965	0.255426	0.50941	0.333962
291	41.9228	51.1816	0.450277	0.325203	0.122315	0.726682	0.489072	0.109244	0.817415	0.36982	0.0908637	0.802763	1147.39	387.957	0.747316	0.00684741	0.00433728	0.612213	0.203009	0.147252	0.579594	0.0108258	0.00824485	0.567669	0.41177	0.411752	0.500011	0.286639	0.548356	0.343283
292	40.0883	75.7937	0.345941	0.408844	0.13036	0.758236	0.450849	0.146435	0.754832	0.320787	0.09479	0.771908	1347.12	232.423	0.852854	0.00660971	0.00401331	0.622206	0.180471	0.262472	0.407437	0.00799865	0.00787547	0.50388	0.400913	0.394699	0.503906	0.275277	0.43092	0.389802
293	43.1948	66.7622	0.392834	0.325044	0.174869	0.650201	0.544223	0.120376	0.818874	0.348125	0.0936314	0.788047	1292.16	273.888	0.825109	0.00690515	0.00407108	0.629101	0.300915	0.160153	0.652647	0.0111516	0.00638436	0.635928	0.394321	0.420285	0.484063	0.212866	0.581927	0.267825
294	45.4187	49.98	0.476093	0.244529	0.216685	0.530185	0.545044	0.0891955	0.859366	0.34738	0.0961603	0.783199	1266.66	361.135	0.778145	0.00902158	0.00418156	0.68329	0.323107	0.080526	0.800497	0.00808044	0.00867814	0.482167	0.37969	0.485841	0.438679	0.277934	0.581554	0.323372
295	42.5142	62.9396	0.403155	0.293435	0.181367	0.618016	0.508204	0.0668097	0.883812	0.342701	0.101616	0.771298	1245.79	278.175	0.817467	0.00718618	0.003694	0.660483	0.335935	0.178811	0.652623	0.00590529	0.00943532	0.384945	0.405189	0.382506	0.514398	0.285439	0.570571	0.333453
296	47.4533	63.5791	0.427382	0.316736	0.205182	0.606869	0.452041	0.165942	0.731479	0.32902	0.127789	0.720258	1398.07	179.381	0.886284	0.0064329	0.00382243	0.627274	0.316024	0.173272	0.645874	0.00962936	0.00734537	0.567276	0.315873	0.461171	0.406506	0.358737	0.562147	0.389557
297	53.9142	51.8752	0.509637	0.376821	0.136207	0.734504	0.389117	0.0870964	0.817106	0.372541	0.0915179	0.802788	1665.3	238.012	0.874949	0.00707526	0.00410883	0.632618	0.216896	0.139002	0.609434	0.0155907	0.00223269	0.874733	0.306447	0.436937	0.412232	0.421431	0.396959	0.514952
298	53.1338	64.0431	0.453449	0.369819	0.104248	0.780098	0.348076	0.153992	0.693285	0.312499	0.148209	0.678302	1368.97	294.845	0.82279	0.00629537	0.00482311	0.566208	0.328344	0.10768	0.753041	0.0107517	0.00403687	0.727029	0.345712	0.415387	0.454227	0.394919	0.489979	0.446288
299	58.848	54.5415	0.51899	0.327593	0.127923	0.71917	0.411117	0.122666	0.770194	0.367582	0.12417	0.747495	1387.01	342.915	0.801774	0.00792808	0.00399897	0.664714	0.277703	0.114986	0.707183	0.0149556	0.0019975	0.882175	0.225377	0.551553	0.290087	0.394926	0.532299	0.425922
300	72.7658	34.4078	0.678953	0.438765	0.0978956	0.817584	0.343802	0.206083	0.625226	0.329272	0.161904	0.670374	1575.69	195.214	0.889766	0.00566474	0.00409126	0.580642	0.288293	0.121387	0.703702	0.013502	0.00405498	0.769038	0.420187	0.469115	0.472491	0.36165	0.419017	0.463257
301	76.9993	41.9806	0.647162	0.481455	0.116667	0.804944	0.423667	0.112464	0.79023	0.447658	0.0568088	0.887389	1262.62	212.375	0.856016	0.00537287	0.00474815	0.530862	0.275352	0.144632	0.655625	0.00741784	0.00883155	0.4565	0.36992	0.506425	0.422117	0.219931	0.493472	0.308284
302	63.5568	53.3154	0.543815	0.335875	0.158138	0.679891	0.495091	0.0988166	0.833616	0.369975	0.113324	0.76552	1408.51	184.321	0.884281	0.00601753	0.00555884	0.519811	0.315532	0.141528	0.690352	0.00848426	0.0102809	0.452128	0.383033	0.501066	0.433247	0.185018	0.636102	0.225324
303	49.8545	42.8837	0.537583	0.343729	0.166205	0.674066	0.478703	0.125726	0.791992	0.407948	0.0979968	0.806309	1390.09	343.975	0.801637	0.00698908	0.00673569	0.509231	0.233053	0.227478	0.506053	0.00838054	0.00906767	0.480309	0.29218	0.442902	0.39748	0.292882	0.628473	0.317882
304	78.3962	32.5836	0.7064	0.436626	0.130715	0.7696	0.435152	0.126627	0.774596	0.425921	0.0700406	0.858778	1506.18	269.264	0.84834	0.00584099	0.0043642	0.572355	0.284487	0.182435	0.609282	0.00610497	0.0115717	0.345368	0.326408	0.516281	0.387341	0.314622	0.485705	0.393117
305	55.8262	62.5045	0.471781	0.35219	0.238882	0.595849	0.436559	0.0986824	0.81563	0.374318	0.083052	0.818414	1471.12	355.91	0.805198	0.00538469	0.00512252	0.512475	0.253121	0.137133	0.648606	0.00603507	0.00853389	0.414242	0.401429	0.493163	0.448729	0.351235	0.500032	0.412602
306	57.5273	47.5717	0.547363	0.238135	0.222778	0.51666	0.534435	0.0431681	0.925263	0.292816	0.158571	0.648704	1452.31	213.895	0.871627	0.00585682	0.00478768	0.55022	0.241791	0.180316	0.572819	0.00712289	0.00798026	0.471616	0.274067	0.564468	0.32684	0.362856	0.410629	0.469118
307	81.8059	42.8094	0.656468	0.380619	0.109175	0.7771	0.446175	0.0893447	0.833163	0.349819	0.112644	0.756425	1397.47	161.882	0.896186	0.00583414	0.00562991	0.508908	0.246439	0.173089	0.58742	0.0102309	0.00508737	0.667888	0.25968	0.466794	0.357452	0.295762	0.495693	0.373694
308	47.0719	64.7605	0.420915	0.411186	0.140102	0.745864	0.396263	0.138653	0.740795	0.410918	0.09015	0.820084	1253.71	239.57	0.839568	0.00612607	0.00562629	0.521263	0.144058	0.346926	0.293406	0.0105505	0.00429702	0.71059	0.356544	0.494462	0.418967	0.285539	0.414718	0.407763
309	57.6519	50.2564	0.534267	0.336854	0.130029	0.721495	0.349554	0.224399	0.609029	0.406038	0.0758452	0.842607	1374.96	387.692	0.780052	0.00532587	0.00517581	0.507145	0.324609	0.105488	0.754734	0.00972501	0.00887027	0.522983	0.323441	0.527	0.380321	0.386334	0.353193	0.522407
310	56.2045	40.0466	0.583936	0.24906	0.187413	0.570619	0.498714	0.117216	0.809692	0.282835	0.122334	0.698068	1310.38	215.959	0.858512	0.00571762	0.00631754	0.475077	0.272657	0.176529	0.607003	0.00686815	0.0103795	0.398208	0.350806	0.418465	0.456024	0.336262	0.582968	0.365808
311	40.9848	49.7101	0.451897	0.297865	0.169532	0.637284	0.444073	0.118904	0.788794	0.329326	0.125657	0.72382	1452.49	355.182	0.803514	0.00539311	0.00593999	0.475872	0.263694	0.101432	0.722199	0.00890741	0.0107951	0.452095	0.412453	0.449707	0.478395	0.205099	0.559762	0.268152
312	51.4966	60.3769	0.460311	0.358066	0.167298	0.681558	0.512556	0.101358	0.834899	0.34807	0.116996	0.748432	1366	286.913	0.82642	0.00569473	0.00520803	0.52232	0.257127	0.118165	0.685138	0.00886842	0.00884107	0.500772	0.428269	0.409737	0.511057	0.301169	0.617977	0.327662
313	57.1786	43.9756	0.565262	0.384384	0.137827	0.736071	0.689415	0.0626846	0.916654	0.315903	0.12035	0.724128	1650.33	161.954	0.910635	0.00523771	0.00476637	0.523557	0.368218	0.0892771	0.804857	0.00854484	0.0105038	0.44858	0.333464	0.32217	0.508613	0.26039	0.422729	0.381178
314	63.9837	36.2012	0.638656	0.450198	0.149435	0.75079	0.600452	0.0950105	0.863385	0.356006	0.105406	0.771557	1490.27	480.555	0.756166	0.00574861	0.00602984	0.488062	0.348306	0.115422	0.7511	0.00560052	0.00808619	0.409194	0.531949	0.390847	0.576453	0.323602	0.476183	0.404611
315	63.6538	46.3414	0.578696	0.379649	0.149459	0.717527	0.559831	0.115015	0.829569	0.272224	0.15206	0.641608	1316.38	269.463	0.830082	0.00489899	0.0064543	0.431504	0.444579	0.0595701	0.88184	0.00650212	0.0101792	0.389784	0.422692	0.441165	0.489308	0.266436	0.631264	0.296799
316	51.3339	58.2725	0.468348	0.405316	0.115961	0.777543	0.594228	0.121507	0.830235	0.353842	0.119281	0.747886	1527.38	213.427	0.877398	0.00570521	0.00514815	0.525663	0.223724	0.280401	0.443787	0.00907764	0.00973144	0.48262	0.385096	0.337256	0.533114	0.379285	0.409307	0.480965
317	67.9302	41.6031	0.620179	0.264504	0.169363	0.609643	0.611501	0.0676125	0.90044	0.310492	0.151453	0.67214	1440.81	233.443	0.860569	0.00783844	0.00457684	0.631354	0.204714	0.286715	0.416568	0.00688326	0.00954938	0.418877	0.551803	0.306853	0.642635	0.318807	0.342296	0.482235
318	47.4349	58.7174	0.446857	0.411786	0.0694266	0.855726	0.501839	0.157143	0.761537	0.319846	0.12011	0.726995	1232.64	217.184	0.850199	0.00669935	0.0046429	0.590654	0.295206	0.173867	0.629339	0.00671199	0.00782387	0.461754	0.334407	0.538415	0.383133	0.481904	0.246041	0.662006
319	55.1668	53.2147	0.509005	0.420855	0.118589	0.780164	0.532478	0.114849	0.82258	0.349703	0.0886074	0.797843	1424.21	192.766	0.880786	0.00717219	0.00495033	0.591642	0.17742	0.193483	0.478346	0.00804982	0.00793717	0.503523	0.445776	0.380026	0.53981	0.342585	0.391954	0.466395
320	52.2766	53.4745	0.494336	0.334356	0.0970641	0.775013	0.488982	0.158465	0.755246	0.356191	0.101108	0.778902	1223.35	255.258	0.827365	0.0059406	0.0055191	0.518391	0.194127	0.270129	0.418147	0.00958149	0.00633646	0.60193	0.454967	0.489996	0.481465	0.330502	0.436616	0.430835
321	57.4934	58.8318	0.494247	0.426494	0.0773933	0.846407	0.424683	0.213888	0.665052	0.28948	0.124252	0.69968	1496.79	198.056	0.883142	0.00666375	0.00389041	0.631386	0.18164	0.250348	0.420475	0.00796136	0.0068545	0.537354	0.336547	0.380511	0.469344	0.297431	0.50656	0.369943
322	39.9313	63.4416	0.386284	0.286547	0.132852	0.683233	0.359514	0.13745	0.723421	0.332181	0.171431	0.659597	1292.49	390.998	0.767745	0.00652924	0.00460847	0.586228	0.15824	0.2124	0.426937	0.0069787	0.0106223	0.396494	0.422371	0.386703	0.522043	0.399421	0.40636	0.495694
323	42.2319	67.3678	0.385329	0.361726	0.2307	0.610584	0.444307	0.173495	0.719175	0.410571	0.112797	0.784478	1373.37	302.469	0.819512	0.00493924	0.00548701	0.473732	0.193389	0.295526	0.395547	0.00703724	0.0108203	0.394077	0.339425	0.489201	0.409624	0.347218	0.554866	0.384906
324	56.4417	57.5448	0.495161	0.284787	0.229068	0.554217	0.497683	0.0739098	0.870695	0.421249	0.11849	0.780468	1371.75	223.438	0.85993	0.00518102	0.00672266	0.435245	0.186494	0.194949	0.488917	0.0047349	0.0136151	0.258033	0.370347	0.419402	0.468943	0.353036	0.481831	0.422865
325	52.2453	57.7767	0.474863	0.384826	0.130228	0.747156	0.486426	0.144159	0.771389	0.392516	0.0911547	0.811536	1235.36	262.236	0.824895	0.0058693	0.00531479	0.52479	0.217398	0.120691	0.643019	0.00740529	0.00949792	0.4381	0.397378	0.353741	0.529048	0.287699	0.487283	0.371233
326	39.7409	75.1285	0.345966	0.322577	0.197808	0.619882	0.470841	0.10832	0.812971	0.439767	0.0743823	0.85533	1361.49	230.949	0.854971	0.00621683	0.00458803	0.575373	0.198462	0.188866	0.512387	0.00547085	0.0101156	0.351	0.373487	0.381399	0.494759	0.365257	0.465432	0.439704
327	41.7767	69.4224	0.375693	0.336826	0.166916	0.668648	0.377083	0.177608	0.679808	0.371119	0.0972573	0.792352	1403.35	220.232	0.864355	0.00581462	0.00515565	0.530034	0.216395	0.204779	0.51379	0.00818345	0.00584207	0.583468	0.331586	0.54522	0.378174	0.372014	0.369462	0.501721
328	56.7814	58.3441	0.493213	0.414285	0.080613	0.837112	0.426004	0.164753	0.721115	0.344764	0.103738	0.7687	1389.35	148.202	0.903612	0.00612836	0.00675767	0.475582	0.185255	0.236838	0.438896	0.00795961	0.00796127	0.499948	0.508435	0.455518	0.527448	0.391123	0.343069	0.532726
329	73.555	39.7854	0.648974	0.280144	0.230637	0.548462	0.429121	0.190934	0.692069	0.374096	0.111708	0.770056	1344.07	255.298	0.840376	0.00630316	0.00495044	0.560102	0.191162	0.275749	0.409419	0.00694688	0.0113959	0.378725	0.373201	0.538859	0.409185	0.419989	0.301936	0.581763
330	52.8716	45.9993	0.534754	0.252759	0.208866	0.547542	0.490222	0.123942	0.798194	0.441185	0.0861503	0.836631	1632.62	209.225	0.886405	0.00530077	0.00568118	0.482681	0.139069	0.341823	0.289189	0.0101406	0.00566276	0.641675	0.246112	0.505603	0.327401	0.46835	0.352444	0.570606
331	71.1142	56.4996	0.557261	0.301589	0.161687	0.650993	0.355644	0.264753	0.573253	0.387249	0.128749	0.750486	1295.02	308.251	0.807736	0.00601017	0.00527392	0.532623	0.183825	0.171126	0.517889	0.00843697	0.00573315	0.595406	0.259572	0.547334	0.321688	0.402358	0.342762	0.539991
332	70.1802	33.3866	0.677632	0.262746	0.162609	0.617709	0.461025	0.0861618	0.842537	0.29892	0.0934655	0.761802	1294.87	347.457	0.788436	0.00504152	0.00759226	0.399051	0.172288	0.275107	0.385091	0.00768672	0.00881958	0.465684	0.343981	0.422799	0.448604	0.3468	0.618866	0.359131
333	40.6004	67.7441	0.374734	0.358029	0.180425	0.664921	0.535964	0.137146	0.79625	0.541821	0.085077	0.864289	1322.32	308.025	0.811068	0.00666588	0.00603636	0.52478	0.195618	0.249319	0.439653	0.010123	0.00710771	0.587498	0.31628	0.361142	0.466888	0.420277	0.449088	0.48343
334	70.7096	48.6406	0.592455	0.3368	0.17676	0.655814	0.453008	0.142857	0.760253	0.369144	0.104523	0.779333	1347.28	209.022	0.865693	0.0056359	0.00557774	0.502593	0.260016	0.19414	0.572525	0.0109519	0.00266109	0.804518	0.386681	0.334957	0.535838	0.612484	0.240011	0.71846
335	65.4825	45.7067	0.588928	0.278994	0.227064	0.551308	0.459092	0.128894	0.780787	0.354668	0.0896749	0.798186	1262.39	268.851	0.824423	0.00568509	0.00515926	0.524244	0.271764	0.230723	0.540838	0.00861461	0.0069188	0.554586	0.426695	0.416505	0.506043	0.450502	0.485374	0.481369
336	97.3953	35.0053	0.735611	0.366947	0.0920614	0.799434	0.456643	0.147143	0.7563	0.352458	0.124504	0.738964	1244.31	274.293	0.819378	0.00506815	0.00684453	0.425442	0.235458	0.188383	0.555534	0.0083303	0.00607531	0.578268	0.363558	0.470653	0.435811	0.472917	0.316117	0.599362
337	106.522	15.6677	0.871775	0.270478	0.221837	0.5494	0.554955	0.0815343	0.8719	0.348744	0.0686968	0.835433	1355.28	237.659	0.850805	0.00536093	0.00459699	0.538358	0.225864	0.199895	0.530498	0.00743501	0.00656318	0.531141	0.514995	0.299201	0.63252	0.383588	0.42099	0.476757
338	104.852	23.39	0.81761	0.321178	0.20256	0.613242	0.5446	0.127778	0.809961	0.400495	0.0615661	0.866758	1147.02	314.808	0.784648	0.00643577	0.00598994	0.51794	0.274689	0.195839	0.583789	0.00772226	0.0084102	0.478678	0.652531	0.251379	0.721899	0.315926	0.412937	0.43345
339	59.4349	32.6957	0.645116	0.326352	0.267868	0.54921	0.532559	0.110964	0.827569	0.365997	0.111454	0.766564	1283.5	279.252	0.821308	0.00638529	0.00433534	0.595608	0.211575	0.175478	0.546632	0.00750805	0.00697285	0.51848	0.648113	0.265773	0.709184	0.293549	0.479721	0.37962
340	55.922	49.6199	0.529856	0.269643	0.180787	0.598635	0.532531	0.066082	0.889608	0.378854	0.0829369	0.820402	1242.25	333.828	0.78819	0.00578982	0.00472647	0.550557	0.223842	0.182249	0.551211	0.0102556	0.00668094	0.60553	0.52613	0.29671	0.639408	0.338946	0.391811	0.463829
341	51.9017	55.5263	0.48313	0.279568	0.361407	0.43616	0.567703	0.115006	0.831545	0.3706	0.0976678	0.791428	1306.67	219.97	0.855913	0.00578067	0.00604364	0.48888	0.281519	0.104517	0.729255	0.0108711	0.00730509	0.598096	0.422032	0.484603	0.465493	0.352688	0.393924	0.472384
342	59.4317	54.3484	0.522338	0.321173	0.153884	0.676072	0.306822	0.222937	0.579172	0.41505	0.0805431	0.837481	1479.12	187.404	0.887548	0.00555959	0.00717748	0.436489	0.346438	0.117243	0.747148	0.00694915	0.0110581	0.385908	0.348829	0.43015	0.447803	0.376667	0.555883	0.403911
343	54.9097	53.7735	0.505227	0.322519	0.226598	0.587342	0.465847	0.115361	0.801516	0.38591	0.0881633	0.81403	1398.71	178.632	0.886751	0.0061599	0.00544071	0.530998	0.322472	0.179338	0.642617	0.0104777	0.00622223	0.62741	0.311993	0.561922	0.357006	0.398139	0.467122	0.460138
344	52.1399	53.0551	0.49565	0.293279	0.133822	0.686674	0.514592	0.135828	0.791168	0.315909	0.120841	0.723319	1372.7	310.763	0.815403	0.0052939	0.00573692	0.479919	0.364379	0.0922269	0.798017	0.00674722	0.00989614	0.4054	0.35274	0.542309	0.394101	0.245045	0.6074	0.287461
345	45.0483	64.3496	0.411784	0.286974	0.156851	0.646593	0.544465	0.106999	0.835756	0.345604	0.118013	0.745452	1398.32	452.518	0.755506	0.00543522	0.00693084	0.439527	0.366365	0.0598049	0.859669	0.00607661	0.00684076	0.470422	0.326399	0.490262	0.399675	0.348818	0.399441	0.466173
346	48.3229	51.0212	0.48642	0.253329	0.184377	0.578765	0.750326	0.0678456	0.917077	0.327719	0.140313	0.700206	1346.41	231.228	0.853434	0.00665234	0.0040752	0.620118	0.33472	0.102451	0.765649	0.00568206	0.0138685	0.290633	0.30584	0.429983	0.415644	0.322466	0.519203	0.383127
347	49.5881	60.4998	0.450441	0.344931	0.149615	0.69747	0.492923	0.0984327	0.833548	0.416061	0.112375	0.787344	1466.32	152.691	0.905689	0.00456009	0.00539776	0.457939	0.273978	0.173684	0.612019	0.00527177	0.0105098	0.334045	0.35245	0.447046	0.44084	0.494531	0.527532	0.483855
348	50.4097	41.5596	0.548115	0.290899	0.158369	0.647495	0.419971	0.124039	0.771992	0.370348	0.13186	0.737439	1218.79	279.287	0.81357	0.00646872	0.00491438	0.568274	0.300731	0.0975296	0.755111	0.00558003	0.011031	0.335922	0.55431	0.432299	0.561834	0.425265	0.407448	0.510698
349	57.3267	70.3407	0.449031	0.2753	0.214256	0.562346	0.590743	0.124365	0.82609	0.34156	0.0961934	0.780257	1442.09	221.613	0.866795	0.00665635	0.00386845	0.632444	0.380115	0.135764	0.73683	0.00631518	0.010429	0.377156	0.348063	0.639296	0.352519	0.374083	0.440509	0.459227
350	41.3011	64.5771	0.390081	0.234913	0.20665	0.532004	0.373627	0.144583	0.720996	0.320205	0.116384	0.733424	1288.29	300.079	0.811078	0.00525425	0.00577639	0.476332	0.298843	0.0622446	0.827619	0.00472317	0.0108628	0.30304	0.360595	0.51218	0.413159	0.286815	0.428901	0.400739
351	45.019	67.639	0.399607	0.359484	0.238967	0.60069	0.334947	0.32971	0.503939	0.301142	0.115117	0.723449	1299.34	231.952	0.848525	0.00491731	0.00590441	0.454393	0.395596	0.0578986	0.872328	0.00569911	0.0109498	0.342312	0.404169	0.342549	0.54126	0.300226	0.544813	0.355281
352	64.5749	63.7087	0.503376	0.285586	0.135174	0.678739	0.444702	0.160604	0.734673	0.424139	0.113295	0.789193	1253.2	318.076	0.797569	0.00544841	0.00689649	0.441349	0.388595	0.0587851	0.868601	0.00603386	0.0106636	0.361364	0.519	0.298968	0.634499	0.244121	0.536944	0.312549
353	73.7658	35.3221	0.676205	0.318849	0.242486	0.56802	0.371362	0.128172	0.743416	0.432908	0.0787045	0.846164	1271.39	293.344	0.812528	0.00421155	0.00683915	0.381112	0.340492	0.0842124	0.801715	0.00787613	0.00917548	0.461899	0.517046	0.330095	0.610342	0.293096	0.490476	0.374051
354	62.199	41.3299	0.600789	0.335045	0.0814552	0.804429	0.428503	0.164756	0.722287	0.360794	0.0975876	0.787104	1252.88	308.915	0.802206	0.00633173	0.00448768	0.58522	0.277338	0.151364	0.646925	0.0072104	0.0100327	0.418162	0.545807	0.315304	0.633841	0.277609	0.51795	0.348948
355	71.6389	36.0777	0.665069	0.350838	0.129045	0.731091	0.447149	0.115364	0.794913	0.413577	0.0960597	0.811513	1336.68	282.047	0.82576	0.00433125	0.00735654	0.370579	0.312238	0.0753379	0.805617	0.00824099	0.00763976	0.518929	0.529259	0.521919	0.503491	0.318976	0.399557	0.443927
356	81.6178	21.482	0.791639	0.393297	0.118437	0.768558	0.505125	0.0700963	0.87814	0.279641	0.128408	0.685313	1332.89	252.654	0.840652	0.00597603	0.00555673	0.518179	0.436905	0.0611751	0.877178	0.00936031	0.00877922	0.516017	0.502872	0.356682	0.585038	0.559841	0.330612	0.628714
357	65.9155	37.6563	0.636423	0.420403	0.0617431	0.871941	0.408044	0.208533	0.661789	0.41255	0.0833385	0.831941	1509.29	219.645	0.87296	0.00498308	0.00565502	0.468418	0.327827	0.0846793	0.79472	0.0103812	0.00927383	0.528171	0.504295	0.4135	0.549464	0.384087	0.45945	0.455329
358	51.4271	63.3221	0.44817	0.300251	0.105185	0.740564	0.585752	0.0750002	0.886493	0.379809	0.0976421	0.795493	1151.3	434.168	0.726158	0.00610361	0.00418326	0.59334	0.318707	0.131507	0.707901	0.00597209	0.0105029	0.362494	0.403082	0.312115	0.563596	0.356358	0.449671	0.442115
359	56.5931	51.0141	0.525923	0.333772	0.206129	0.61821	0.522595	0.10365	0.83449	0.346918	0.107936	0.762702	1421.89	239.936	0.855619	0.00619873	0.00439279	0.585254	0.332707	0.132496	0.715187	0.00797546	0.010054	0.442356	0.334639	0.545032	0.380414	0.300013	0.459229	0.395149
360	50.2568	55.3445	0.475911	0.27804	0.154322	0.643072	0.505478	0.131501	0.793555	0.370914	0.0920921	0.8011	1113.04	316.876	0.778395	0.00721362	0.00456895	0.612228	0.242514	0.138516	0.63647	0.0117655	0.00394404	0.74894	0.393415	0.490223	0.445222	0.301879	0.494533	0.379049
361	52.264	78.2349	0.400494	0.328922	0.112263	0.745542	0.477652	0.0777537	0.860006	0.333578	0.133011	0.714929	1482.95	194.361	0.884123	0.00699322	0.00446131	0.61052	0.319812	0.119287	0.728336	0.0116122	0.0078527	0.59657	0.427207	0.334282	0.561015	0.288934	0.475114	0.378162
362	48.3906	53.1343	0.476638	0.429517	0.0783955	0.845651	0.501347	0.0757368	0.868759	0.311053	0.134222	0.698563	1257.34	321.833	0.796201	0.005391	0.00498803	0.519413	0.454358	0.0730856	0.861434	0.0150535	0.00309032	0.829677	0.439795	0.44526	0.496912	0.327704	0.525744	0.383976
363	44.2819	57.3139	0.435863	0.285673	0.170322	0.626483	0.437013	0.15258	0.741211	0.341042	0.11972	0.74017	1451.63	201.06	0.878344	0.00638736	0.00372448	0.631672	0.32351	0.115909	0.736222	0.00990568	0.00612613	0.617876	0.463797	0.399069	0.537508	0.355068	0.613041	0.366765
364	50.4528	60.4126	0.455082	0.28437	0.209192	0.576159	0.546639	0.174243	0.758292	0.375018	0.0633493	0.855488	1331.22	395.848	0.770797	0.00605823	0.00536313	0.53043	0.266965	0.135981	0.662532	0.0129988	0.00393089	0.76781	0.495813	0.433811	0.533348	0.402192	0.336883	0.544183
365	49.0985	50.7154	0.491901	0.316295	0.14425	0.686784	0.4986	0.0722503	0.873434	0.358965	0.111114	0.763626	1266.34	342.679	0.787026	0.0061769	0.00467499	0.569201	0.34305	0.118509	0.743242	0.010697	0.00561	0.655976	0.35881	0.413346	0.464686	0.441742	0.308414	0.588866
366	60.789	55.0477	0.524782	0.408157	0.0997173	0.803658	0.523603	0.131614	0.799129	0.368367	0.0935307	0.797508	1328.5	229.261	0.852827	0.00706267	0.00354039	0.666097	0.270564	0.14243	0.655128	0.00978678	0.00832486	0.540358	0.41681	0.337455	0.552604	0.386611	0.397105	0.493305
367	46.6676	57.2615	0.449033	0.234627	0.194965	0.546162	0.53124	0.094653	0.848771	0.318504	0.104703	0.752596	1245.58	346.411	0.782404	0.00590226	0.0050177	0.540502	0.215305	0.252517	0.460229	0.00747537	0.00959348	0.437954	0.340706	0.369613	0.479652	0.348293	0.500582	0.4103
368	62.8835	37.5454	0.62615	0.275995	0.202063	0.577325	0.49424	0.0770627	0.865111	0.354498	0.108136	0.76626	1494.42	208.79	0.877414	0.00543711	0.00415605	0.56677	0.237717	0.217083	0.522685	0.00895554	0.0100316	0.471664	0.396053	0.384475	0.507416	0.348447	0.488986	0.41609
369	73.8297	35.4194	0.675792	0.280576	0.168614	0.624626	0.492611	0.10113	0.829673	0.373259	0.0869812	0.811009	1465.69	226.074	0.866367	0.00660414	0.00592948	0.526914	0.3127	0.130256	0.705938	0.00873793	0.00911605	0.489411	0.421078	0.428072	0.495882	0.321629	0.468036	0.407298
370	97.5879	17.9451	0.844676	0.263976	0.21101	0.555755	0.459461	0.152296	0.751052	0.304059	0.132413	0.696629	1474.36	257.196	0.851465	0.00645351	0.00473429	0.576834	0.288549	0.153488	0.652771	0.00588836	0.00926466	0.388593	0.534459	0.368817	0.591689	0.281214	0.72293	0.280053
371	57.7777	38.0959	0.602644	0.277927	0.228024	0.549316	0.668219	0.0978941	0.87222	0.339906	0.146897	0.698242	1204.98	287.453	0.807393	0.00691004	0.00407842	0.628845	0.353763	0.0705988	0.833635	0.00774874	0.0112083	0.408753	0.403348	0.412679	0.494283	0.541889	0.266094	0.670669
372	74.9739	28.4422	0.724973	0.301613	0.156808	0.657939	0.466789	0.122453	0.792185	0.412011	0.0984702	0.807103	1329.76	363.904	0.785138	0.00811128	0.00407625	0.66554	0.312183	0.154557	0.668858	0.00391945	0.0103333	0.274997	0.340307	0.45647	0.427104	0.38681	0.410431	0.485186
373	78.8765	32.8896	0.705729	0.27397	0.199286	0.578904	0.458049	0.15989	0.741252	0.341044	0.10632	0.762341	1274.73	247.581	0.837364	0.00660032	0.00436421	0.60197	0.289683	0.157618	0.647625	0.00638506	0.00816436	0.438853	0.41273	0.450688	0.478019	0.327224	0.542927	0.376055
374	83.0236	31.3411	0.725955	0.253348	0.269014	0.485005	0.60474	0.135915	0.816493	0.385897	0.0601039	0.865238	1645.96	308.31	0.842238	0.00716919	0.00393476	0.645644	0.346835	0.151858	0.695488	0.00695144	0.00730444	0.487619	0.576552	0.213385	0.729871	0.472584	0.303933	0.608594
375	79.317	36.3618	0.685666	0.404511	0.138152	0.745418	0.45397	0.123996	0.785461	0.321267	0.0849443	0.790886	1699.09	162.982	0.912473	0.00572828	0.00610327	0.484153	0.365209	0.0912769	0.800044	0.00735813	0.011394	0.392389	0.400108	0.407707	0.495297	0.347388	0.401917	0.463614
376	47.8759	57.8589	0.452792	0.376828	0.0911667	0.805197	0.621994	0.116819	0.841883	0.366874	0.111748	0.766522	1171.3	405.973	0.742612	0.00578664	0.005156	0.528816	0.288	0.154074	0.651475	0.00537517	0.0109789	0.328675	0.317155	0.428954	0.425078	0.34601	0.649886	0.347436
377	50.1332	49.5698	0.502825	0.441282	0.0851625	0.838231	0.816908	0.068308	0.922835	0.409491	0.0882678	0.82267	1523.63	243.152	0.862376	0.00586486	0.00670458	0.466597	0.177607	0.213348	0.454291	0.0042873	0.0102063	0.295807	0.349732	0.435999	0.445104	0.35017	0.421861	0.453569
378	65.5817	31.242	0.677331	0.367765	0.093776	0.79682	0.573585	0.0853386	0.870488	0.364594	0.071615	0.835824	1710.15	250.912	0.872053	0.00488767	0.00822146	0.372845	0.162209	0.214717	0.430348	0.0050055	0.0126498	0.283513	0.584087	0.349362	0.62573	0.334488	0.511945	0.395174
379	62.1231	38.3301	0.618428	0.343543	0.117243	0.745558	0.538029	0.177404	0.752033	0.3627	0.103974	0.777201	1083.72	332.833	0.76504	0.00527042	0.0055762	0.485904	0.227628	0.218251	0.510515	0.00586465	0.0107069	0.353898	0.476246	0.427111	0.527196	0.373136	0.405715	0.479085
380	64.9407	52.4444	0.553228	0.382337	0.111914	0.773568	0.539591	0.0873446	0.86068	0.342849	0.119238	0.741957	1342.18	221.693	0.858241	0.00623872	0.00435612	0.588845	0.207579	0.19677	0.513366	0.00813816	0.00877536	0.481163	0.829843	0.245934	0.771389	0.418478	0.447907	0.483016
381	82.4829	40.0721	0.673028	0.336412	0.116967	0.742011	0.511144	0.0957312	0.842256	0.359992	0.113026	0.761053	1467.91	443.208	0.76809	0.00542153	0.00489523	0.525507	0.327081	0.143239	0.695443	0.00784495	0.00749051	0.511556	0.416529	0.40612	0.506327	0.469431	0.315164	0.59831
382	69.1615	50.3826	0.578544	0.336239	0.134512	0.71426	0.52322	0.131583	0.799049	0.299997	0.119276	0.715518	1411.13	199.417	0.87618	0.00548976	0.00591541	0.48134	0.192603	0.252436	0.432778	0.00465102	0.0117489	0.283599	0.502009	0.337867	0.597718	0.491551	0.408939	0.54587
383	58.5406	43.7829	0.572113	0.372823	0.0771776	0.828494	0.506595	0.120531	0.807804	0.314807	0.112829	0.736156	1475.08	140.436	0.913071	0.00527117	0.00589029	0.472265	0.176051	0.183547	0.489578	0.00706045	0.00846396	0.454797	0.566895	0.433156	0.566866	0.545635	0.40941	0.571318
384	55.0345	50.9712	0.519166	0.587396	0.0557571	0.913307	0.415592	0.189206	0.687159	0.2777	0.130261	0.680702	1339.8	269.668	0.832449	0.00530959	0.00612722	0.464255	0.263816	0.107425	0.710633	0.00695717	0.00590753	0.540795	0.651929	0.19092	0.773482	0.445533	0.348162	0.561341
385	42.2327	76.3293	0.356208	0.313584	0.157967	0.665006	0.448327	0.162413	0.734072	0.358281	0.114205	0.75829	1391.21	204.124	0.872049	0.00552152	0.00576568	0.489184	0.181782	0.242327	0.428621	0.00741529	0.00759747	0.493932	0.709625	0.153105	0.822534	0.398682	0.487257	0.450011
386	38.2491	60.2414	0.388353	0.33529	0.156837	0.681308	0.426516	0.114405	0.788499	0.380096	0.0582108	0.867192	1656.46	110.676	0.93737	0.00477137	0.00591037	0.446685	0.180976	0.22661	0.44402	0.00669332	0.00949339	0.413507	0.552594	0.330627	0.625658	0.559619	0.286832	0.661136
387	36.9227	53.0778	0.41025	0.396634	0.0897823	0.815421	0.404554	0.173329	0.700062	0.362008	0.083404	0.812749	1471.26	283.17	0.838598	0.00595864	0.004334	0.578923	0.189103	0.198168	0.488296	0.00494095	0.0104856	0.320288	0.459272	0.493145	0.482217	0.540372	0.312266	0.633765
388	49.0895	60.7937	0.446743	0.279843	0.302939	0.480184	0.400048	0.224765	0.640268	0.375597	0.110187	0.773177	1113.57	497.504	0.691198	0.00635878	0.00506521	0.556616	0.258122	0.183195	0.584891	0.0058524	0.0125972	0.31721	0.507734	0.287414	0.63854	0.467089	0.302676	0.606794
389	53.0767	70.4751	0.429591	0.332918	0.11815	0.738066	0.472605	0.18907	0.714256	0.40249	0.0902036	0.816918	978.576	541.389	0.643815	0.00461055	0.00500763	0.479358	0.289787	0.122326	0.703173	0.00590664	0.00972923	0.377762	0.524519	0.322817	0.619022	0.402833	0.226447	0.640149
390	44.7174	53.2046	0.456663	0.368847	0.0869966	0.809152	0.441547	0.119257	0.787346	0.330795	0.0925314	0.781418	1684.94	279.843	0.85757	0.00558779	0.00563017	0.498111	0.3128	0.150109	0.675727	0.00715105	0.0093536	0.433275	0.460759	0.42102	0.522534	0.469984	0.357686	0.567839
391	39.1287	69.7686	0.359318	0.325688	0.186513	0.635859	0.400429	0.186177	0.682621	0.362727	0.104876	0.775716	1547.82	185.993	0.892726	0.00652944	0.00487815	0.572377	0.392994	0.156886	0.714691	0.0085454	0.00827441	0.508056	0.635078	0.349086	0.645297	0.317039	0.521568	0.378054
392	53.6025	65.3567	0.450596	0.370251	0.123153	0.750402	0.422108	0.161695	0.723031	0.327935	0.0829814	0.798058	1103.77	343.586	0.762612	0.0048752	0.00485094	0.501247	0.262387	0.164939	0.614021	0.00952587	0.00752788	0.558579	0.426181	0.372522	0.533591	0.34236	0.639036	0.34885
393	77.3243	35.6211	0.684617	0.390048	0.0884444	0.81516	0.504333	0.110905	0.819736	0.312581	0.130395	0.705639	1431.38	201.215	0.876752	0.00626753	0.00498443	0.557017	0.336644	0.101076	0.769085	0.0112344	0.0102337	0.523306	0.377384	0.754506	0.33341	0.367314	0.521224	0.413391
394	69.1666	44.0847	0.610735	0.281642	0.200818	0.583762	0.485908	0.108954	0.816841	0.352331	0.0871309	0.801733	1593.07	192.092	0.892395	0.00556784	0.00556905	0.499946	0.313419	0.071712	0.813798	0.0121865	0.00412982	0.74689	0.537278	0.268825	0.666513	0.320685	0.702648	0.313373
395	43.9912	62.8155	0.411877	0.412644	0.175058	0.702132	0.369539	0.187181	0.663778	0.315504	0.140106	0.692486	1240.26	337.983	0.785849	0.00624279	0.00553436	0.530076	0.378166	0.176193	0.682168	0.0107973	0.00488734	0.688399	0.543175	0.323113	0.627014	0.308515	0.489858	0.38643
396	44.3165	58.6538	0.430381	0.309483	0.145537	0.680152	0.454914	0.193555	0.70152	0.317269	0.125983	0.715775	1288.64	251.966	0.83645	0.00572434	0.00436007	0.567643	0.341843	0.0921544	0.787662	0.00801554	0.00824175	0.493043	0.384534	0.492525	0.438436	0.287502	0.464088	0.382525
397	56.7858	49.447	0.534541	0.387309	0.17271	0.6916	0.439004	0.164483	0.727446	0.40217	0.0960476	0.807217	1203.16	216.77	0.847338	0.00540266	0.00606299	0.471204	0.293847	0.110418	0.726867	0.00810184	0.0103743	0.438503	0.432941	0.375849	0.535294	0.284181	0.551689	0.339982
398	56.2241	49.6564	0.531015	0.367821	0.132828	0.734688	0.43636	0.084348	0.838013	0.406848	0.108719	0.789128	1423.4	191.249	0.881554	0.0052706	0.00702125	0.428788	0.343655	0.123142	0.736199	0.010716	0.00689589	0.608452	0.437331	0.397119	0.524095	0.277587	0.535268	0.341497
399	51.7307	50.9029	0.504033	0.318962	0.175903	0.644543	0.491953	0.145962	0.771189	0.413837	0.0617658	0.870132	1255.88	447.271	0.737385	0.00613898	0.00552442	0.526345	0.400865	0.120154	0.769387	0.00941692	0.00639575	0.59553	0.3855	0.486137	0.442271	0.252879	0.437632	0.36622
400	38.5997	69.361	0.357535	0.368423	0.18288	0.668277	0.368732	0.116841	0.759375	0.33995	0.0776179	0.814119	1114.14	329.411	0.771805	0.00564316	0.00469556	0.545828	0.349474	0.07108	0.830985	0.00755943	0.00963476	0.43965	0.493601	0.360907	0.577644	0.304795	0.462252	0.397362
401	57.139	39.2532	0.592776	0.247991	0.280154	0.46955	0.372068	0.205178	0.644557	0.367004	0.107921	0.772762	1395.97	334.772	0.806573	0.00521441	0.00528516	0.496631	0.379792	0.111934	0.772364	0.00744393	0.0083244	0.472081	0.509101	0.394639	0.563327	0.388102	0.55701	0.410641
402	44.3267	74.1469	0.374148	0.301964	0.230027	0.567611	0.391932	0.183483	0.681129	0.331701	0.109165	0.752385	1164.91	367.213	0.760324	0.00483425	0.00577704	0.455576	0.273825	0.120979	0.693572	0.00657363	0.0131248	0.333714	0.598655	0.265069	0.693109	0.358442	0.502299	0.416434
403	50.1559	42.0467	0.543975	0.250139	0.202979	0.55204	0.343083	0.184022	0.650882	0.340352	0.187225	0.645122	1242.26	379.836	0.765837	0.00596958	0.00666584	0.472448	0.2669	0.228185	0.5391	0.00528555	0.0113581	0.317572	0.508021	0.288563	0.637749	0.337697	0.560068	0.376153
404	61.2958	66.393	0.48004	0.239721	0.206621	0.537079	0.400476	0.174649	0.696329	0.355869	0.103283	0.775057	1191	315.86	0.790386	0.00514701	0.00651061	0.441515	0.29964	0.129777	0.697783	0.00675243	0.0103934	0.393823	0.690329	0.25312	0.731708	0.350307	0.615256	0.362801
405	78.139	41.179	0.65488	0.310147	0.142433	0.685287	0.350694	0.216803	0.617966	0.29937	0.116129	0.720507	1099.59	309.954	0.780104	0.00582306	0.0072976	0.443809	0.250937	0.136075	0.648395	0.00725918	0.00891374	0.448848	0.824114	0.255051	0.763659	0.328715	0.504426	0.394549
406	91.4388	21.6939	0.808244	0.243774	0.234654	0.509532	0.370171	0.106444	0.776666	0.446049	0.0630774	0.876107	1253.95	600.53	0.676174	0.00522177	0.00530832	0.49589	0.255967	0.144426	0.639288	0.00588991	0.00829367	0.415262	0.674917	0.180546	0.788949	0.415239	0.47378	0.467075
407	87.9084	28.8478	0.752923	0.298501	0.19732	0.602034	0.399152	0.155088	0.72018	0.409953	0.103365	0.798633	1277.72	268.378	0.826416	0.00599126	0.00466426	0.562268	0.352749	0.0759434	0.822849	0.00777659	0.0080915	0.490077	0.500971	0.305774	0.620978	0.501491	0.339858	0.596055
408	66.9328	49.8788	0.572998	0.269653	0.171345	0.611461	0.495902	0.134484	0.786664	0.402336	0.0677602	0.855859	1289.83	315.223	0.803606	0.00587373	0.00395858	0.59739	0.340037	0.147746	0.697107	0.0101594	0.00687311	0.596472	0.655358	0.354407	0.64902	0.402738	0.406025	0.497968
409	60.2476	52.5089	0.534316	0.303241	0.146014	0.674986	0.512218	0.0667046	0.884778	0.431823	0.0638716	0.871147	1238.44	293.717	0.808298	0.00633829	0.00449484	0.585084	0.416971	0.150753	0.734461	0.00668452	0.00891042	0.428634	0.703352	0.24355	0.742793	0.333353	0.51629	0.392345
410	73.8765	40.6963	0.6448	0.270582	0.151185	0.641544	0.51697	0.114853	0.81822	0.424121	0.0632386	0.870242	1266.46	299.525	0.808731	0.0055398	0.004924	0.529425	0.33324	0.156729	0.680125	0.0118264	0.00403482	0.745618	0.585516	0.253566	0.697805	0.353015	0.340493	0.509028
411	84.4334	30.3138	0.735821	0.282432	0.177978	0.613435	0.462304	0.149227	0.755978	0.375192	0.0714115	0.840101	1297.3	288.128	0.818264	0.00670494	0.00438345	0.604681	0.349321	0.149667	0.700058	0.0117813	0.00697167	0.628236	0.59541	0.368582	0.61765	0.303477	0.556382	0.352938
412	77.4566	31.2139	0.712766	0.392022	0.159797	0.710418	0.519709	0.173889	0.749294	0.410211	0.113917	0.782654	1413.71	266.16	0.841559	0.00648837	0.00450216	0.59036	0.353449	0.0890833	0.798696	0.00871316	0.00700013	0.554509	0.589639	0.315899	0.651147	0.297102	0.522603	0.36245
413	72.735	48.298	0.600952	0.473163	0.106705	0.815984	0.464076	0.147434	0.758902	0.393312	0.0823418	0.826887	1507.06	180.007	0.893302	0.0055648	0.00615581	0.474788	0.3667	0.0871054	0.808056	0.00797187	0.00642171	0.553849	0.447684	0.305288	0.594556	0.344232	0.43954	0.439199
414	76.828	38.8331	0.664251	0.394486	0.129221	0.753257	0.366957	0.127502	0.742138	0.396976	0.115626	0.774434	1251.55	329.483	0.791603	0.00630932	0.00427445	0.596132	0.344943	0.10481	0.766961	0.00597291	0.00948465	0.386407	0.434331	0.409655	0.514619	0.471865	0.373404	0.558242
415	66.8868	43.1519	0.607848	0.366034	0.162949	0.691958	0.425073	0.10357	0.804083	0.370671	0.0911628	0.802607	1458.67	210.814	0.873725	0.00630882	0.00419605	0.600562	0.360502	0.0703329	0.836752	0.00577326	0.0109086	0.34608	0.372128	0.505446	0.424042	0.523374	0.440531	0.542973
416	48.0009	48.6097	0.496849	0.339997	0.158002	0.682726	0.466378	0.131663	0.779843	0.297061	0.103671	0.741296	1492.29	327.145	0.820194	0.00618194	0.00570144	0.520218	0.371119	0.0860952	0.811696	0.00458502	0.0130323	0.260256	0.401586	0.404774	0.498024	0.45395	0.281508	0.617235
417	43.8919	66.3539	0.398127	0.371868	0.161432	0.697296	0.448609	0.177352	0.716672	0.36519	0.0907487	0.800963	1402.92	215.921	0.86662	0.00608805	0.0053988	0.530002	0.384803	0.131258	0.745654	0.00746525	0.00865827	0.463004	0.558461	0.213975	0.722987	0.341507	0.35284	0.491839
418	56.2022	79.8132	0.413205	0.274198	0.187152	0.594339	0.335804	0.203612	0.622533	0.352627	0.0995952	0.779765	1271.07	214.725	0.855481	0.00611955	0.00621129	0.49628	0.206624	0.191398	0.519128	0.00855758	0.00857092	0.499611	0.373781	0.480265	0.437659	0.25639	0.530942	0.325644
419	46.1835	65.6855	0.412836	0.27484	0.168406	0.620063	0.423302	0.139576	0.752032	0.381086	0.101335	0.789945	1743.68	256.714	0.871668	0.00603649	0.00386126	0.609885	0.264458	0.125382	0.678376	0.0103591	0.0093938	0.524435	0.359634	0.386423	0.482046	0.238449	0.567466	0.295874
420	53.1397	49.1753	0.519373	0.386745	0.115329	0.770294	0.531259	0.259033	0.672232	0.392051	0.0948795	0.805148	1503.5	225.454	0.869601	0.00568312	0.00629413	0.474493	0.278514	0.110065	0.71675	0.00633624	0.00836397	0.431031	0.344554	0.573144	0.375455	0.245398	0.486781	0.335161
421	47.2845	62.7493	0.429727	0.412796	0.147795	0.736358	0.461684	0.134098	0.774921	0.449391	0.0848939	0.841108	1464.37	179.615	0.890744	0.00493981	0.00467832	0.513594	0.289572	0.110241	0.724269	0.00767089	0.00931752	0.451537	0.337986	0.447753	0.430151	0.383864	0.666624	0.365415
422	32.9894	63.8645	0.34061	0.314868	0.151885	0.674592	0.561572	0.0765048	0.880101	0.400294	0.0925301	0.812245	1191.82	386.702	0.755023	0.00593649	0.00493776	0.545922	0.367419	0.114484	0.762433	0.00770654	0.00799115	0.490935	0.506431	0.374011	0.575201	0.347109	0.429052	0.447213
423	48.9866	74.4819	0.396754	0.340793	0.179496	0.655008	0.631647	0.0687424	0.901851	0.356896	0.0719487	0.832227	1526.99	261.147	0.853956	0.00548355	0.00593436	0.480259	0.259197	0.116091	0.690661	0.00736351	0.0103228	0.416339	0.385907	0.431053	0.472369	0.383726	0.38394	0.499861
424	45.2309	54.201	0.454893	0.340597	0.110259	0.755446	0.569068	0.0765685	0.881406	0.400618	0.0577177	0.874071	1440.83	295.669	0.829733	0.00541398	0.00533464	0.503691	0.180186	0.240015	0.428809	0.00697007	0.00883805	0.440917	0.529929	0.4586	0.536078	0.325399	0.411595	0.441522
425	41.46	56.7252	0.422263	0.29728	0.154811	0.657567	0.370047	0.1847	0.667056	0.432346	0.0718226	0.857543	1424.27	290.226	0.830723	0.0049311	0.00677839	0.42112	0.299794	0.115753	0.721443	0.00534986	0.00966445	0.356317	0.414848	0.376218	0.524416	0.380468	0.25716	0.596693
426	43.0479	60.0111	0.417701	0.447809	0.107871	0.805876	0.410873	0.112784	0.784622	0.38021	0.108931	0.777301	1186.54	476.943	0.713287	0.00549944	0.00390243	0.58493	0.364265	0.137293	0.726267	0.00616106	0.00911253	0.40338	0.390554	0.404233	0.491395	0.333335	0.47624	0.411741
427	58.0844	49.5752	0.539519	0.329453	0.132395	0.713336	0.3961	0.161636	0.710193	0.388141	0.131605	0.74679	1380.87	220.312	0.862407	0.00622162	0.00517484	0.545926	0.361764	0.087727	0.80483	0.0042856	0.0103534	0.292752	0.334709	0.414848	0.446543	0.295469	0.464239	0.388925
428	69.4055	43.3838	0.615356	0.328329	0.2073	0.612978	0.440062	0.120618	0.784871	0.501531	0.0454848	0.916849	1196.9	268.376	0.816843	0.00727541	0.00586925	0.553488	0.318659	0.14973	0.680329	0.00620163	0.00995361	0.383878	0.368401	0.433923	0.459167	0.295538	0.481439	0.380369
429	55.8491	42.4579	0.568109	0.373708	0.141475	0.72539	0.393844	0.204569	0.658148	0.39303	0.0941465	0.806751	1105.62	317.53	0.776883	0.00655246	0.00544446	0.546178	0.342588	0.177799	0.658333	0.00624087	0.00981684	0.388652	0.337043	0.492169	0.406461	0.40797	0.51216	0.443383
430	72.0925	36.9246	0.661295	0.360312	0.101516	0.780187	0.268385	0.229602	0.538941	0.406269	0.0691999	0.85446	1561.93	301.18	0.838346	0.00510041	0.00648924	0.440083	0.299659	0.10319	0.743849	0.00675047	0.0104234	0.393066	0.371137	0.528749	0.412426	0.362559	0.388927	0.482456
431	70.6758	34.787	0.670149	0.342042	0.112785	0.752027	0.435503	0.116403	0.78909	0.38468	0.101955	0.79049	1441.44	277.82	0.838407	0.00650718	0.00445616	0.59354	0.340654	0.103919	0.766251	0.00608857	0.0109714	0.356891	0.299802	0.570298	0.34456	0.322405	0.602503	0.348581
432	78.4226	33.3328	0.701734	0.419976	0.120477	0.777081	0.402648	0.115771	0.776684	0.333938	0.134738	0.712513	1297.15	410.977	0.759399	0.00492707	0.00565822	0.465464	0.331345	0.123266	0.728855	0.00604159	0.0136452	0.306886	0.270678	0.445978	0.377695	0.331368	0.538889	0.38077
433	53.3801	49.1618	0.520569	0.272932	0.219115	0.554686	0.440396	0.136624	0.763225	0.421343	0.0925463	0.81991	1576.62	179.745	0.897661	0.00466357	0.006669	0.411519	0.204989	0.191246	0.517342	0.00730851	0.00799031	0.477717	0.450883	0.345287	0.566315	0.334125	0.385722	0.464161
434	55.722	50.7893	0.523156	0.35131	0.16488	0.680583	0.39725	0.143678	0.734386	0.39922	0.0849005	0.824629	1318.58	417.652	0.759449	0.00549954	0.00537274	0.505831	0.22438	0.202965	0.525055	0.0151589	0.0030387	0.833016	0.345955	0.368212	0.484418	0.334372	0.433719	0.435328
435	67.6629	41.9411	0.61734	0.300857	0.178585	0.627514	0.467873	0.0929449	0.834269	0.380071	0.123583	0.754627	1340.62	205.671	0.86699	0.00629463	0.00624785	0.501865	0.185593	0.176835	0.512084	0.0158801	0.00251911	0.863086	0.273161	0.594108	0.314967	0.424428	0.311515	0.576713
436	47.82	69.8454	0.406407	0.273649	0.177564	0.606475	0.500794	0.192227	0.722625	0.457541	0.0631168	0.878775	1286.41	217.468	0.855396	0.00558467	0.00667707	0.455455	0.237325	0.210066	0.530464	0.0130293	0.00310248	0.807679	0.294141	0.620149	0.321715	0.592588	0.281293	0.67811
437	50.832	56.6788	0.472808	0.331522	0.123737	0.728205	0.42551	0.222051	0.657096	0.3816	0.0678818	0.848978	1164.56	318.287	0.785353	0.0053166	0.00524603	0.50334	0.344669	0.0905331	0.791975	0.0135803	0.00742096	0.646642	0.495622	0.405819	0.549811	0.663887	0.165884	0.800085
438	38.7966	58.7232	0.397833	0.336706	0.109926	0.753877	0.573094	0.0577913	0.908396	0.351017	0.117845	0.748658	1333.1	358.063	0.788274	0.00540199	0.00564617	0.488949	0.385267	0.0832191	0.822366	0.0156652	0.00279938	0.848392	0.646715	0.305619	0.679084	0.431826	0.338287	0.560731
439	63.3648	54.3757	0.538173	0.272865	0.171187	0.614489	0.523767	0.098586	0.841591	0.361257	0.0852096	0.809147	1337.54	368.398	0.78405	0.00564652	0.00528281	0.51664	0.271385	0.153842	0.638212	0.0126232	0.00404075	0.757516	0.436989	0.365121	0.5448	0.472744	0.329332	0.589401
440	65.7818	51.3617	0.561549	0.228341	0.207652	0.523726	0.427738	0.0662197	0.86594	0.337011	0.120414	0.736757	1533.93	257.755	0.856138	0.00630904	0.00351912	0.641935	0.269788	0.177197	0.603573	0.0100729	0.00545979	0.648497	0.39218	0.484852	0.447167	0.765862	0.336627	0.694666
441	59.1509	46.1395	0.561788	0.31935	0.21497	0.597675	0.477396	0.127415	0.78933	0.33228	0.146047	0.694671	1351.1	178.498	0.883304	0.0049177	0.00625604	0.440112	0.215131	0.159065	0.574916	0.00998802	0.00752733	0.570244	0.496143	0.380972	0.565653	0.399432	0.453796	0.468142
442	57.8275	45.8616	0.557701	0.362362	0.184704	0.662373	0.491405	0.101486	0.828829	0.372707	0.0832837	0.817357	1633.83	175.792	0.902857	0.00517668	0.00540336	0.489287	0.221881	0.22895	0.492161	0.01241	0.00625121	0.665016	0.693667	0.249211	0.735691	0.744462	0.222498	0.7699
443	52.7576	54.4386	0.492159	0.418327	0.0826405	0.835038	0.45699	0.0768702	0.856011	0.293066	0.158561	0.648912	1093.61	337.103	0.764381	0.0068445	0.00469221	0.59328	0.281835	0.226241	0.554711	0.00822077	0.00959514	0.461429	0.553499	0.327514	0.628253	0.536975	0.277524	0.65927
444	50.0606	50.5357	0.497639	0.336952	0.153103	0.68758	0.544481	0.0872429	0.861897	0.324429	0.121908	0.72687	1291.52	273.574	0.825203	0.00612363	0.00507123	0.547004	0.209111	0.221053	0.486119	0.00864257	0.00820208	0.513075	0.518162	0.327267	0.612898	0.473972	0.304754	0.60865
445	42.473	58.9837	0.418632	0.306863	0.211799	0.591644	0.646001	0.125901	0.836895	0.384385	0.0857408	0.817622	1354.04	300.811	0.818225	0.00545892	0.00455023	0.545393	0.221199	0.19519	0.531232	0.00907512	0.00696831	0.56566	0.44326	0.389007	0.532593	0.54906	0.341727	0.616376
446	45.8939	82.7594	0.356726	0.349332	0.161543	0.683791	0.398897	0.201036	0.664903	0.409632	0.0586866	0.874687	1361.52	295.104	0.821865	0.00585721	0.00657736	0.471043	0.200882	0.214716	0.483357	0.00754164	0.0097032	0.437327	0.57646	0.437518	0.568514	0.73649	0.120967	0.858924
447	41.9579	66.9726	0.38518	0.294085	0.214709	0.578004	0.344644	0.169555	0.670255	0.348239	0.1007	0.775693	1406.36	216.331	0.866684	0.00685765	0.00389665	0.637666	0.247156	0.230771	0.517141	0.00514122	0.0132768	0.279141	0.520452	0.308005	0.628218	0.48478	0.33383	0.592199
448	36.2469	60.6147	0.374214	0.501087	0.0925738	0.844063	0.475908	0.166179	0.74119	0.315085	0.122767	0.719616	1245.56	265.219	0.824449	0.00602536	0.00409309	0.595483	0.247865	0.151817	0.620156	0.00691561	0.0103522	0.400491	0.471332	0.339619	0.581209	0.494524	0.416073	0.543077
449	42.1168	56.1768	0.42848	0.399858	0.104773	0.792377	0.485366	0.0877563	0.84688	0.374783	0.0918757	0.80312	1179.63	386.052	0.753429	0.00582032	0.00505648	0.535113	0.244122	0.13606	0.64212	0.00616847	0.0115142	0.348842	0.525113	0.318181	0.622693	0.43636	0.345855	0.557851
450	66.4386	47.4247	0.583495	0.41949	0.115205	0.78454	0.417247	0.102643	0.802567	0.349025	0.100556	0.776334	1273.65	360.287	0.779498	0.00570021	0.00540894	0.513109	0.265438	0.219405	0.547472	0.00766827	0.00970997	0.441257	0.535843	0.315331	0.629534	0.506394	0.255431	0.664712
451	68.4466	44.6364	0.605277	0.336219	0.189931	0.639017	0.518442	0.184886	0.737127	0.333858	0.134754	0.71244	1281.35	254.435	0.834329	0.005075	0.00533377	0.48757	0.277459	0.146417	0.654576	0.0060743	0.00716832	0.458693	0.489941	0.410019	0.544403	0.533486	0.307245	0.634551
452	85.4708	35.0677	0.709075	0.350614	0.146696	0.705021	0.448566	0.142328	0.759131	0.409841	0.0792115	0.838031	1465.25	205.538	0.876981	0.00593295	0.00383791	0.607209	0.383794	0.0839198	0.820574	0.00512248	0.0121609	0.296382	0.4677	0.403785	0.53667	0.367628	0.494445	0.426446
453	72.9523	51.1467	0.587856	0.409118	0.0827691	0.831731	0.463761	0.0579594	0.888907	0.367044	0.106802	0.774606	1393.3	276.891	0.834216	0.00475885	0.00725351	0.396162	0.298508	0.129887	0.696805	0.00638836	0.0112877	0.361412	0.782848	0.239539	0.765706	0.516225	0.557138	0.480942
454	86.1898	36.2523	0.703923	0.342113	0.109006	0.758366	0.471751	0.0859552	0.845877	0.347997	0.0827799	0.807836	1479.47	283.396	0.839241	0.00493257	0.0053694	0.478799	0.346003	0.0787565	0.814586	0.00793642	0.00696949	0.532434	0.680157	0.259513	0.723825	0.42903	0.297841	0.590242
455	51.7829	59.293	0.466194	0.315196	0.0942237	0.76986	0.400525	0.121301	0.767546	0.305323	0.121572	0.715218	1413.53	263.222	0.843017	0.00712922	0.00527904	0.574554	0.278542	0.151826	0.647218	0.00714697	0.014325	0.332851	0.59689	0.206279	0.743168	0.353015	0.370232	0.488097
456	55.9464	56.5466	0.497332	0.372208	0.145195	0.719377	0.445615	0.122987	0.783702	0.403795	0.106771	0.790876	1573.23	274.997	0.85121	0.0066043	0.00509787	0.564365	0.275864	0.140115	0.663167	0.0059506	0.011267	0.345611	0.420041	0.428048	0.495279	0.328583	0.501409	0.395887
457	50.6227	47.9858	0.513371	0.362794	0.0905486	0.800265	0.410498	0.150115	0.73223	0.377309	0.107388	0.778442	1400.11	368.293	0.791737	0.00560072	0.00547075	0.505869	0.216491	0.193328	0.52826	0.00614327	0.00878092	0.411632	0.534732	0.401405	0.571211	0.46021	0.586605	0.439629
458	62.2893	44.1863	0.58501	0.258038	0.160903	0.61593	0.452774	0.136199	0.768752	0.360798	0.14461	0.713874	1239.32	337.708	0.785858	0.00498964	0.00631211	0.441492	0.216821	0.157783	0.578801	0.0066938	0.00634071	0.513544	0.504208	0.308131	0.620686	0.416555	0.382864	0.521072
459	51.1492	54.0997	0.485983	0.319477	0.13777	0.698696	0.444541	0.154194	0.742467	0.392081	0.104179	0.790072	1306.82	447.354	0.744978	0.00577405	0.00440806	0.567078	0.178016	0.173401	0.506567	0.0086637	0.00690877	0.556347	0.575097	0.326483	0.637877	0.425068	0.532723	0.4438
460	43.7215	57.452	0.432144	0.336802	0.148043	0.694659	0.604382	0.0781844	0.885455	0.3272	0.121264	0.729602	1474.3	141.132	0.912635	0.00513658	0.00629278	0.44942	0.231524	0.231213	0.500336	0.00602815	0.00982939	0.380144	0.543122	0.35261	0.606344	0.384869	0.351447	0.522695
461	53.5511	38.8524	0.579535	0.402217	0.0960234	0.807275	0.538643	0.146802	0.78583	0.37017	0.0940229	0.797449	1471.08	273.115	0.843415	0.00598249	0.00502855	0.543318	0.281301	0.16307	0.633032	0.00618158	0.00884905	0.411266	0.466862	0.399099	0.539126	0.361216	0.40976	0.468518
462	91.106	21.9976	0.805509	0.425672	0.0656537	0.866375	0.393917	0.18189	0.684113	0.410039	0.103709	0.798133	1326.78	317.763	0.806777	0.00588182	0.00505568	0.537766	0.257529	0.213009	0.547307	0.00710351	0.0107688	0.39746	0.403825	0.366658	0.524119	0.361039	0.402012	0.473152
463	88.7935	21.5793	0.804487	0.415199	0.114231	0.784238	0.430153	0.115708	0.788027	0.416086	0.0934865	0.816539	1370.83	269.656	0.835624	0.00511522	0.00477043	0.517439	0.30293	0.160883	0.653129	0.00768703	0.0108927	0.413732	0.512133	0.345633	0.597055	0.465793	0.343618	0.575471
464	62.9102	42.2554	0.598201	0.45081	0.0581962	0.885667	0.533714	0.131735	0.802036	0.376056	0.0791422	0.826137	1334.09	318.169	0.807435	0.0050405	0.0058052	0.464747	0.284181	0.126385	0.692169	0.00665475	0.0109102	0.378866	0.67335	0.189617	0.780273	0.394163	0.324903	0.548159
465	64.8736	29.7704	0.685449	0.375003	0.0681701	0.846177	0.469869	0.186152	0.716241	0.364305	0.139905	0.722527	1154.12	461.096	0.71453	0.006478	0.00571243	0.531401	0.290493	0.163425	0.639968	0.00667343	0.0115342	0.366519	0.720754	0.16804	0.810935	0.356952	0.331294	0.51864
466	60.1558	55.2248	0.521369	0.309135	0.140239	0.687924	0.544403	0.102586	0.841441	0.336107	0.137218	0.710098	1289.05	364.705	0.779469	0.00523965	0.00630379	0.453907	0.192274	0.247453	0.437258	0.00708955	0.00921774	0.434747	0.771401	0.166037	0.822882	0.310616	0.324151	0.489339
467	65.9058	53.9931	0.549678	0.384148	0.0836388	0.821203	0.502928	0.11817	0.80974	0.351545	0.0832546	0.808522	1494.01	222.266	0.870495	0.00550994	0.00487333	0.530655	0.174673	0.215155	0.448078	0.00683302	0.011162	0.379718	0.719209	0.22034	0.765483	0.257324	0.542053	0.321906
468	50.4502	70.2405	0.418012	0.376969	0.0943712	0.799781	0.485684	0.074067	0.867679	0.314815	0.118499	0.726528	1105.39	339.995	0.764772	0.00645663	0.00565521	0.533084	0.218585	0.203115	0.518342	0.00648361	0.00786235	0.451947	0.723432	0.168301	0.811266	0.321898	0.540317	0.373338
469	45.7538	61.0613	0.428346	0.387333	0.156942	0.711649	0.399473	0.155235	0.72015	0.266586	0.142353	0.651897	1403.85	245.713	0.851044	0.00574634	0.00430542	0.571675	0.230068	0.206635	0.526829	0.00631246	0.00817688	0.435662	0.42562	0.429294	0.497851	0.348796	0.491496	0.415089
470	64.9686	65.0729	0.499599	0.316797	0.126963	0.713893	0.388539	0.166699	0.699769	0.399616	0.0836083	0.826978	1361.68	326.351	0.806668	0.00696137	0.00502776	0.58064	0.24161	0.210153	0.534816	0.00596205	0.0089599	0.399549	0.453615	0.468395	0.491985	0.419806	0.52517	0.44425
471	57.9339	46.1306	0.556711	0.268618	0.208577	0.56291	0.51778	0.155595	0.768932	0.328255	0.101992	0.762946	1496.24	203.449	0.880303	0.00753372	0.00365444	0.673365	0.254298	0.128712	0.663946	0.00604793	0.00900442	0.401793	0.5899	0.296689	0.665359	0.423859	0.507157	0.455265
472	52.8119	59.2189	0.471405	0.26617	0.203814	0.566339	0.453597	0.109838	0.805057	0.38223	0.0845445	0.818875	1416.15	178.678	0.887964	0.00558474	0.00457707	0.549581	0.25671	0.124323	0.673722	0.00630326	0.00895168	0.413195	0.514359	0.310371	0.62367	0.411198	0.53374	0.435159
473	62.1499	63.5266	0.494523	0.224111	0.326884	0.406738	0.475107	0.112683	0.808293	0.390467	0.0799871	0.829979	1315.32	310.78	0.808881	0.00689266	0.00523221	0.568473	0.426014	0.134138	0.760532	0.00637559	0.00894912	0.416033	0.410006	0.400267	0.50601	0.32555	0.717374	0.312151
474	57.9694	51.9074	0.527586	0.314095	0.115185	0.731679	0.443523	0.103655	0.810565	0.316711	0.124831	0.717283	1496.29	169.072	0.898477	0.00652672	0.00478059	0.577213	0.298692	0.114442	0.72299	0.00819209	0.0111296	0.423985	0.54739	0.328307	0.62509	0.331535	0.391799	0.458343
475	46.5916	52.3628	0.470839	0.423873	0.105128	0.80127	0.39038	0.1731	0.692801	0.312131	0.162483	0.657653	1391.69	209.41	0.869209	0.00442089	0.00589145	0.428699	0.260856	0.133749	0.661056	0.00995366	0.0104615	0.487563	0.45079	0.358251	0.557191	0.603835	0.377675	0.61521
476	44.9497	65.7451	0.406069	0.463093	0.054331	0.894997	0.508685	0.0846002	0.857404	0.363887	0.09666	0.790119	1399.59	331.369	0.808564	0.00533336	0.00533592	0.49988	0.371075	0.04865	0.884091	0.00697301	0.00791168	0.468468	0.465215	0.492635	0.485687	0.717561	0.163175	0.814729
477	46.3502	60.3142	0.434542	0.466325	0.0660244	0.875976	0.492279	0.153126	0.762744	0.382925	0.103013	0.788012	1257.1	359.76	0.777495	0.00503532	0.00438219	0.534677	0.241669	0.252131	0.489407	0.0083292	0.00696558	0.544578	0.39101	0.482576	0.447591	0.362168	0.5228	0.409244
478	56.2836	49.3013	0.533065	0.410549	0.115676	0.780177	0.631054	0.110972	0.850448	0.365034	0.0913597	0.799823	1453.93	369.633	0.797302	0.0063117	0.00527637	0.544672	0.27069	0.119675	0.693428	0.00695651	0.00781678	0.470884	0.420579	0.471502	0.471458	0.35861	0.539611	0.399245
479	79.8166	33.131	0.706669	0.262496	0.158592	0.623375	0.575788	0.113793	0.834983	0.361447	0.120301	0.750282	1440.09	230.621	0.861962	0.00623292	0.00654648	0.487731	0.29846	0.118351	0.716056	0.0066289	0.00880416	0.429526	0.365201	0.437449	0.454994	0.252176	0.511982	0.330006
480	45.0768	47.1162	0.48894	0.397982	0.077465	0.837069	0.481985	0.0966551	0.832962	0.314789	0.089842	0.777966	1118.47	249.956	0.817341	0.00568646	0.00665221	0.460865	0.245703	0.136231	0.643313	0.00786599	0.0089166	0.4687	0.402665	0.497292	0.447427	0.275629	0.512044	0.349929
481	60.8254	47.4408	0.561813	0.313665	0.136213	0.697223	0.419211	0.132774	0.75946	0.467955	0.0910337	0.837146	1383.54	365.038	0.791238	0.00558009	0.00558321	0.49986	0.320382	0.158222	0.669409	0.0100282	0.0064857	0.607258	0.481269	0.330334	0.592986	0.257045	0.489718	0.344212
482	57.0824	51.205	0.527138	0.330269	0.125189	0.725135	0.456054	0.114317	0.799574	0.396248	0.139735	0.739292	1294.28	314.881	0.80432	0.00572086	0.00509517	0.528924	0.263424	0.236697	0.52672	0.00925653	0.013422	0.408163	0.474589	0.364496	0.565603	0.297075	0.557746	0.347529
483	43.0675	60.4571	0.416012	0.445123	0.132555	0.770539	0.434243	0.200982	0.683605	0.341583	0.118917	0.741766	1122.86	432.976	0.721709	0.00669848	0.0052201	0.56202	0.253501	0.171949	0.595843	0.00530439	0.0112	0.321393	0.491825	0.264889	0.649948	0.353343	0.442515	0.443977
484	57.5208	65.9262	0.465955	0.397966	0.102847	0.794639	0.577747	0.0708811	0.890721	0.382912	0.0748976	0.8364	1460.83	278.248	0.840003	0.00712194	0.00469222	0.602831	0.271945	0.12695	0.681746	0.00729209	0.00884416	0.451907	0.53737	0.292065	0.647875	0.274402	0.38593	0.415551
485	49.6489	48.6399	0.505133	0.363976	0.158518	0.696613	0.550409	0.0614028	0.899638	0.398422	0.108266	0.786326	1521.53	207.879	0.879798	0.00694429	0.00257622	0.729403	0.274264	0.173669	0.612289	0.00501493	0.0101755	0.330137	0.436069	0.56661	0.434904	0.381084	0.532534	0.417115
486	40.4926	76.5746	0.345892	0.239553	0.160205	0.599245	0.376317	0.187361	0.66761	0.413419	0.0820784	0.834351	1344.78	181.538	0.881061	0.00618901	0.00639945	0.491642	0.359561	0.0862963	0.806449	0.00597225	0.010422	0.36429	0.481039	0.405251	0.542756	0.390354	0.395687	0.496608
487	68.6708	39.0421	0.637536	0.212516	0.274687	0.436197	0.343642	0.21023	0.620436	0.406225	0.0844266	0.82793	1465.14	334.627	0.814073	0.00679451	0.00365207	0.650405	0.34387	0.0817794	0.807871	0.00563806	0.0102151	0.355643	0.529375	0.28991	0.646142	0.35557	0.399944	0.470633
488	56.9601	58.2793	0.494276	0.327696	0.217532	0.601026	0.477071	0.102411	0.823271	0.391407	0.0973493	0.800823	1402.22	220.613	0.864057	0.00652579	0.00594048	0.523476	0.295262	0.196216	0.600763	0.00603889	0.0141023	0.299828	0.498665	0.37728	0.569288	0.4396	0.237045	0.649676
489	61.8562	45.3645	0.576905	0.338329	0.218471	0.607631	0.561741	0.0962677	0.853698	0.378418	0.104819	0.783089	1394.5	225.878	0.860602	0.00595205	0.00402695	0.596458	0.347539	0.13887	0.714499	0.00645017	0.00981098	0.396661	0.480692	0.388203	0.553223	0.399722	0.401664	0.498788
490	74.3197	36.8461	0.668548	0.316509	0.200094	0.612674	0.480198	0.0845656	0.850264	0.352369	0.137519	0.719284	1245.23	315.095	0.798058	0.00517136	0.00658982	0.439697	0.280347	0.135918	0.673481	0.00876852	0.00653765	0.572875	0.464243	0.385437	0.546374	0.395383	0.332577	0.543139
491	90.9364	41.3731	0.687301	0.2316	0.208227	0.52657	0.478645	0.106512	0.817977	0.346453	0.104923	0.767549	1634.33	221.9	0.880457	0.00511461	0.00802594	0.389224	0.369624	0.149427	0.712115	0.00926799	0.00647911	0.588552	0.44395	0.43386	0.505747	0.34394	0.508961	0.403259
492	53.2378	55.9851	0.487424	0.25788	0.246253	0.511532	0.523567	0.169581	0.755347	0.374209	0.0920979	0.802495	1451.33	242.191	0.85699	0.00669265	0.0046044	0.592424	0.390174	0.0600074	0.866704	0.0129356	0.002766	0.823839	0.544134	0.331896	0.621136	0.369218	0.422968	0.466075
493	47.4343	47.3541	0.500423	0.24844	0.195605	0.559494	0.470348	0.138478	0.772549	0.378173	0.112705	0.770401	1374.72	285.055	0.828257	0.00511266	0.00522818	0.494414	0.284548	0.20123	0.585756	0.0117175	0.00609904	0.657675	0.543891	0.287797	0.653961	0.429407	0.709091	0.37717
494	53.4223	55.692	0.489599	0.293836	0.1936	0.60282	0.551637	0.112412	0.830717	0.403504	0.0636316	0.863783	1335	374.698	0.78084	0.00490118	0.00500344	0.494838	0.334218	0.0710007	0.824784	0.0140548	0.0038491	0.785013	0.393281	0.491488	0.444501	0.777351	0.314741	0.7118
495	53.1394	47.3077	0.529029	0.328633	0.140953	0.699836	0.602535	0.0757506	0.88832	0.380825	0.097951	0.795414	1421.51	351.762	0.801631	0.00596726	0.0064571	0.480287	0.287562	0.0927203	0.75618	0.0113087	0.00734277	0.606318	0.385606	0.39234	0.495672	0.38284	0.54917	0.410768
496	54.6569	45.6911	0.544674	0.341452	0.178784	0.65634	0.58216	0.121713	0.827081	0.37006	0.103177	0.781976	1392.67	293.19	0.826089	0.00675087	0.00470096	0.589501	0.391142	0.0884035	0.815652	0.00649438	0.00940593	0.408444	0.405912	0.600045	0.403508	0.294644	0.67596	0.303568
497	41.6432	65.6776	0.388025	0.251606	0.176863	0.58722	0.453273	0.0934197	0.829118	0.363508	0.100259	0.783816	1346.67	211.209	0.864425	0.00738377	0.0057073	0.564031	0.300543	0.156364	0.657777	0.00495799	0.0117864	0.296098	0.470635	0.563925	0.454913	0.354921	0.34419	0.507675
498	41.187	66.1406	0.38375	0.334764	0.176648	0.654588	0.439836	0.0714384	0.860274	0.364208	0.174384	0.676223	1339.95	284.397	0.824916	0.00536435	0.00510004	0.512629	0.313147	0.104453	0.749873	0.0090323	0.0116442	0.436838	0.300193	0.612942	0.32875	0.250568	0.42235	0.37236
499	33.8504	62.2235	0.352337	0.344656	0.222907	0.607256	0.460365	0.18106	0.717723	0.314655	0.0817569	0.793758	1469.79	356.153	0.804948	0.00516786	0.00746706	0.409014	0.234143	0.184898	0.558759	0.00633065	0.00851742	0.426362	0.357019	0.503713	0.414785	0.295808	0.331529	0.471529
500	43.5024	50.5061	0.462749	0.404141	0.125438	0.763136	0.451207	0.126361	0.781218	0.337194	0.179432	0.652685	1455.58	301.083	0.828605	0.00599097	0.00537472	0.52711	0.247838	0.138135	0.642113	0.00865699	0.00732153	0.541789	0.308157	0.577731	0.347851	0.346783	0.432166	0.445193
501	44.7663	62.1817	0.41858	0.438602	0.0878912	0.833063	0.492796	0.105992	0.82299	0.325803	0.0843906	0.794266	1366.01	178.918	0.88419	0.00680232	0.00501471	0.575637	0.2933	0.174312	0.62723	0.00867761	0.00881256	0.496142	0.359192	0.435558	0.451956	0.467808	0.344277	0.576058
502	51.1526	57.9214	0.468971	0.297078	0.214354	0.580875	0.492858	0.0880534	0.848422	0.359555	0.0597753	0.85745	1379.55	262.965	0.839901	0.00636678	0.00541824	0.540243	0.190512	0.195934	0.492985	0.00789877	0.0081569	0.491961	0.647934	0.257719	0.715433	0.461978	0.37507	0.551914
503	62.2338	49.4564	0.5572	0.333036	0.208656	0.614806	0.550744	0.0588031	0.90353	0.40669	0.0832333	0.83011	1527.93	142.01	0.914961	0.0053875	0.00557794	0.491317	0.256537	0.167133	0.605511	0.00526109	0.00773896	0.404698	0.49488	0.351429	0.584751	0.296285	0.53454	0.356615
504	40.3838	76.498	0.34551	0.223045	0.165028	0.57475	0.463289	0.167569	0.734379	0.351703	0.0766156	0.821125	1627.29	271.049	0.857218	0.00652808	0.00440604	0.597037	0.248529	0.183165	0.575707	0.00665538	0.0112747	0.371184	0.461719	0.463745	0.498905	0.342266	0.560796	0.379006
505	42.4589	52.0515	0.449251	0.390327	0.0990679	0.79757	0.356348	0.162851	0.686341	0.391862	0.0767627	0.836196	1183.12	372.955	0.760323	0.00758393	0.00335418	0.693349	0.213235	0.24025	0.470214	0.00627869	0.0116785	0.349647	0.33398	0.433739	0.435029	0.341659	0.483922	0.413841
506	43.5046	61.8641	0.41288	0.341227	0.125695	0.730801	0.459228	0.112851	0.802735	0.371139	0.0911742	0.802787	1339.73	225.563	0.855897	0.00651271	0.00479113	0.57615	0.188522	0.226999	0.4537	0.00764355	0.00654241	0.538811	0.360056	0.600769	0.374736	0.27204	0.459164	0.372044
507	50.3514	62.2371	0.447216	0.318944	0.1221	0.723156	0.43058	0.107184	0.800686	0.367118	0.0749045	0.830541	1270.92	256.003	0.832341	0.007156	0.00434134	0.622405	0.117951	0.293557	0.286631	0.0064356	0.0149667	0.300696	0.347773	0.427097	0.448815	0.338273	0.567737	0.373365
508	46.8005	58.8691	0.442895	0.365012	0.121885	0.749671	0.641344	0.0910022	0.875739	0.453491	0.116896	0.795058	1171.39	348.482	0.770717	0.00649762	0.00337216	0.658335	0.154289	0.229171	0.402359	0.00872832	0.00898867	0.492653	0.441866	0.459395	0.490275	0.238239	0.52869	0.31064
509	53.6579	50.7241	0.514053	0.222554	0.198138	0.52902	0.405315	0.158677	0.718654	0.325081	0.11187	0.743975	1545.59	210.088	0.880338	0.00572717	0.00361471	0.613064	0.174308	0.189653	0.47892	0.00667134	0.00958089	0.410488	0.567244	0.471551	0.546059	0.374486	0.502218	0.427152
510	52.3589	72.951	0.417835	0.335876	0.143836	0.700162	0.416135	0.155749	0.727657	0.35615	0.0928318	0.793239	1549.6	365.138	0.809302	0.00633866	0.00463611	0.577567	0.119509	0.275504	0.302545	0.00834108	0.00743861	0.528596	0.397769	0.493363	0.446364	0.586332	0.2892	0.669687
511	46.3447	53.7252	0.463123	0.311879	0.100758	0.75582	0.41131	0.124945	0.767004	0.441917	0.108209	0.803301	1341.73	343.543	0.79615	0.00521497	0.00460027	0.531314	0.163109	0.183549	0.470519	0.00833729	0.0100062	0.454509	0.465295	0.30087	0.607304	0.357031	0.360566	0.497537
512	43.4541	71.3405	0.378538	0.261668	0.345006	0.431315	0.499806	0.141099	0.779844	0.391441	0.0851019	0.821418	1396.93	174.648	0.888871	0.00545022	0.00408984	0.571298	0.169095	0.280235	0.376327	0.00867449	0.00600112	0.591082	0.567429	0.4109	0.579998	0.314471	0.357226	0.468174
513	60.4199	47.4402	0.560169	0.293662	0.167595	0.636657	0.406986	0.167229	0.708769	0.424777	0.0845951	0.833923	1475.09	371.398	0.798863	0.00590414	0.00729239	0.447401	0.153515	0.229971	0.400315	0.00680981	0.0097138	0.412126	0.535948	0.360204	0.598055	0.333064	0.416263	0.444484
514	38.7766	59.7865	0.393419	0.373053	0.0926753	0.80101	0.345713	0.219409	0.611749	0.331898	0.0934277	0.780338	1461.35	155.351	0.903909	0.0065798	0.00433566	0.602796	0.161714	0.201504	0.445225	0.00890413	0.00621866	0.588789	0.743116	0.194179	0.79283	0.376284	0.587621	0.390375
515	53.0141	47.2615	0.528684	0.34732	0.0918714	0.790817	0.508443	0.0899193	0.849724	0.375971	0.0790865	0.826205	1344.78	324.659	0.805528	0.00612355	0.00520319	0.540628	0.171952	0.27244	0.386937	0.00890909	0.00711359	0.55603	0.45147	0.361206	0.555535	0.598083	0.215041	0.735538
516	60.5491	48.4947	0.555274	0.282369	0.111157	0.717536	0.332345	0.206817	0.61641	0.387887	0.160266	0.707626	1361.95	256.531	0.841499	0.00558834	0.0048513	0.5353	0.151102	0.248519	0.378114	0.00838064	0.00988314	0.458867	0.462671	0.343041	0.574239	0.682285	0.0956047	0.877097
517	47.503	50.9518	0.482485	0.368347	0.061144	0.857636	0.414608	0.129209	0.762403	0.341155	0.13449	0.717247	1271.6	212.188	0.856995	0.0073398	0.00480993	0.604112	0.239634	0.16643	0.590138	0.0104471	0.00765227	0.577208	0.424192	0.495944	0.46101	0.673747	0.216384	0.756907
518	46.9621	43.7787	0.517541	0.395615	0.0938821	0.808207	0.376096	0.171138	0.687267	0.368719	0.108262	0.773027	1317.84	190.734	0.873567	0.00529544	0.00437216	0.547751	0.184617	0.220994	0.455157	0.00841995	0.00616538	0.577289	0.384052	0.494838	0.436974	0.52064	0.410512	0.559135
519	61.1697	51.8547	0.541208	0.319987	0.148056	0.68367	0.503034	0.125563	0.800249	0.344839	0.123212	0.736755	1413.11	275.618	0.836789	0.00604983	0.00602931	0.500849	0.327296	0.154694	0.679052	0.00787746	0.00972064	0.447631	0.469631	0.386442	0.548588	0.340726	0.412423	0.452402
520	44.3854	65.2816	0.404729	0.37716	0.191466	0.663282	0.489905	0.158131	0.755985	0.406964	0.0909073	0.817408	1352.17	319.077	0.809079	0.00450128	0.00562581	0.444479	0.213591	0.213434	0.500183	0.0102309	0.00568031	0.643	0.536413	0.425439	0.557688	0.334096	0.334556	0.499656
521	62.2642	53.848	0.536242	0.29439	0.138317	0.680344	0.482987	0.0784154	0.860322	0.419891	0.0818714	0.836832	1382.14	227.554	0.858635	0.00571821	0.00495641	0.535683	0.199086	0.207522	0.489626	0.0112021	0.00617779	0.644543	0.523887	0.425835	0.551622	0.386964	0.583083	0.398913
522	50.0099	45.8145	0.521891	0.325661	0.161409	0.668612	0.600499	0.128602	0.823615	0.29833	0.137903	0.683878	1556.58	233.576	0.869522	0.00532911	0.00687355	0.436717	0.196475	0.245312	0.444728	0.00822321	0.00974634	0.457619	0.496714	0.355891	0.582584	0.455594	0.314761	0.591407
523	60.2627	60.2547	0.500033	0.350555	0.13468	0.722443	0.519816	0.0898043	0.852688	0.294505	0.121141	0.708548	1357.36	187.192	0.878805	0.00586307	0.00529	0.525691	0.183467	0.193148	0.487147	0.0071265	0.0101655	0.412127	0.606195	0.310499	0.661284	0.359822	0.455031	0.441579
524	54.1953	54.5294	0.498463	0.288388	0.167592	0.632457	0.492749	0.153469	0.762513	0.451809	0.0849346	0.841759	1223.82	399.76	0.753779	0.00709498	0.00515611	0.579131	0.224095	0.236592	0.486437	0.00666155	0.00689409	0.491423	0.451262	0.405234	0.52687	0.331065	0.484838	0.405765
525	51.1708	57.5076	0.470846	0.323139	0.0967373	0.769605	0.609018	0.105827	0.851958	0.374166	0.0877796	0.809978	1356.65	250.907	0.84392	0.00497453	0.00491082	0.503222	0.172572	0.188118	0.478451	0.00616169	0.0104817	0.370217	0.476511	0.355886	0.572456	0.309412	0.508726	0.378191
526	38.0772	51.7934	0.423689	0.344919	0.14202	0.708342	0.450029	0.148948	0.751329	0.391766	0.0858892	0.820186	1279.27	252.829	0.834979	0.00659581	0.00492743	0.572392	0.145806	0.240775	0.377167	0.00941495	0.00607414	0.607844	0.480934	0.40752	0.541315	0.307118	0.327817	0.4837
527	32.2009	50.7483	0.3882	0.316471	0.125046	0.716782	0.5116	0.185413	0.733989	0.42137	0.05934	0.876557	1160.79	384.246	0.751303	0.00708578	0.00404395	0.636654	0.272115	0.143675	0.654453	0.00828401	0.00743897	0.526873	0.661212	0.205451	0.76294	0.296956	0.56491	0.344551
528	36.482	60.9013	0.374623	0.345174	0.241456	0.588401	0.578323	0.10391	0.847692	0.419984	0.0612596	0.872706	1787.94	292.992	0.859202	0.00657585	0.00566185	0.537344	0.227412	0.249066	0.477277	0.00843294	0.00969347	0.465229	0.740184	0.220562	0.770426	0.614079	0.342184	0.642165
529	49.1827	55.1526	0.471391	0.362767	0.170845	0.679832	0.485619	0.149774	0.764281	0.338071	0.0813557	0.806031	1392.92	230.638	0.857942	0.00691423	0.00431992	0.615465	0.200378	0.233672	0.461648	0.00682279	0.0114934	0.3725	0.629035	0.23028	0.732019	0.484835	0.301854	0.616299
530	57.5456	50.2085	0.534046	0.35089	0.205647	0.630488	0.47357	0.0943339	0.833891	0.354465	0.093474	0.791324	1440.8	202.741	0.876644	0.00603824	0.00574526	0.512432	0.16384	0.287295	0.363172	0.00750554	0.0102621	0.422427	0.449616	0.282595	0.614052	0.426598	0.310176	0.579008
531	47.9957	52.901	0.475692	0.316169	0.230442	0.578416	0.455427	0.155954	0.744915	0.383936	0.0866482	0.815871	1205.61	309.202	0.795881	0.00598195	0.00475437	0.55717	0.261394	0.197879	0.569147	0.00719147	0.00711301	0.502743	0.556982	0.333789	0.625281	0.42312	0.478246	0.469421
532	58.03	58.3054	0.498816	0.297272	0.15887	0.651709	0.400932	0.123383	0.764678	0.39377	0.106306	0.787421	1376.1	209.033	0.868129	0.0059042	0.00731689	0.446574	0.230222	0.245329	0.484116	0.00842023	0.00736865	0.533301	0.416534	0.572005	0.421363	0.218909	0.520871	0.295911
533	53.8672	38.6175	0.582444	0.294556	0.257696	0.533372	0.494432	0.189334	0.723101	0.409907	0.0767031	0.842373	1540.86	337.214	0.820447	0.00623592	0.00426259	0.593981	0.371739	0.102239	0.784296	0.0120354	0.0056422	0.680827	0.477295	0.389977	0.55034	0.232126	0.506986	0.31406
534	52.7091	53.0455	0.498409	0.394331	0.1527	0.720856	0.539491	0.191581	0.737945	0.387913	0.0676307	0.851539	1354.25	345.491	0.796739	0.00566284	0.00467128	0.547975	0.312893	0.0852013	0.785977	0.00617771	0.0129534	0.322915	0.537704	0.45295	0.542777	0.365356	0.330836	0.524792
535	52.769	51.8063	0.504603	0.322778	0.239181	0.57438	0.558413	0.147203	0.791383	0.416797	0.113135	0.786511	1486	182.863	0.890426	0.00547735	0.00479144	0.533398	0.36237	0.044984	0.88957	0.00846302	0.0075382	0.528899	0.491332	0.48877	0.501307	0.300665	0.631262	0.322627
536	45.091	57.3064	0.440353	0.424144	0.107993	0.797058	0.606617	0.0901922	0.870564	0.322942	0.117566	0.733112	1469.04	240.657	0.85924	0.00543392	0.00498407	0.52159	0.402045	0.0568985	0.876023	0.00912405	0.00925101	0.496545	0.647676	0.287579	0.692513	0.296169	0.566176	0.343446
537	58.4173	41.6422	0.583826	0.432245	0.148564	0.744211	0.577294	0.101984	0.849864	0.351352	0.10367	0.772164	1245.58	285.973	0.813279	0.00557876	0.00494805	0.529957	0.330159	0.155003	0.680513	0.00821865	0.00950949	0.463594	0.582613	0.257795	0.69325	0.301127	0.49274	0.379316
538	39.1092	63.9631	0.379434	0.357085	0.139808	0.718636	0.460139	0.0768366	0.856909	0.324838	0.105999	0.75397	1186.41	294.929	0.800904	0.00583939	0.00450053	0.564742	0.277753	0.191889	0.591414	0.00858186	0.00830913	0.508073	0.497741	0.506389	0.495694	0.375153	0.488288	0.434486
539	44.4224	58.0328	0.433579	0.348411	0.17131	0.670382	0.47444	0.0896078	0.841134	0.391073	0.07663	0.836157	1405.81	285.036	0.831424	0.00618706	0.00661098	0.483438	0.287553	0.134829	0.680789	0.00799973	0.00717484	0.52718	0.355996	0.5058	0.413086	0.272106	0.576592	0.320616
540	57.2112	49.4746	0.536259	0.289178	0.219917	0.568024	0.527192	0.156771	0.770791	0.320289	0.17239	0.650097	1209.39	343.931	0.778584	0.0053896	0.00683329	0.440943	0.307489	0.128717	0.704917	0.00929583	0.00598298	0.608413	0.465064	0.358051	0.565005	0.340775	0.508902	0.401064
541	43.7574	51.3682	0.459996	0.298005	0.138775	0.682277	0.551241	0.133264	0.805314	0.322388	0.113401	0.73978	1421.86	223.555	0.864134	0.00505524	0.00633434	0.443848	0.328664	0.17553	0.65186	0.00873698	0.00580547	0.600792	0.476657	0.344508	0.580465	0.343316	0.425702	0.446434
542	44.7303	75.492	0.372063	0.265345	0.224535	0.541653	0.396332	0.108789	0.784628	0.373382	0.0944925	0.798039	1512.87	202.818	0.881786	0.00484407	0.00682687	0.415054	0.246559	0.148787	0.623653	0.00722475	0.0115097	0.385639	0.454476	0.366045	0.553887	0.418403	0.429965	0.493186
543	69.7471	51.099	0.577156	0.305689	0.148862	0.672507	0.473959	0.133581	0.780128	0.384093	0.117702	0.765438	1412.78	240.801	0.854376	0.00601577	0.0045837	0.567554	0.197111	0.190005	0.509178	0.00693818	0.00808069	0.461964	0.499402	0.308332	0.618275	0.406919	0.476405	0.460668
544	56.9936	35.9551	0.613173	0.269837	0.345814	0.438295	0.442729	0.133877	0.767818	0.37433	0.119608	0.757848	1268.06	310.79	0.803155	0.00561069	0.00485276	0.536218	0.191129	0.296908	0.391628	0.00622208	0.0116429	0.348283	0.494916	0.496125	0.49939	0.501794	0.469798	0.516465
545	54.0588	50.6124	0.516463	0.268135	0.188553	0.58713	0.576303	0.128498	0.817681	0.429354	0.0674214	0.864282	1475.74	193.231	0.884221	0.00521863	0.00545991	0.488702	0.189251	0.271261	0.410959	0.00688361	0.00853782	0.446367	0.369965	0.401255	0.479714	0.401629	0.362734	0.525443
546	77.4477	28.5674	0.730534	0.333917	0.163165	0.671755	0.496056	0.0960469	0.837787	0.433196	0.0419667	0.911679	1485.33	261.311	0.850392	0.00461864	0.00619786	0.426999	0.146722	0.242766	0.376705	0.00611966	0.00999553	0.379745	0.461921	0.480592	0.490095	0.403904	0.461074	0.466953
547	60.7807	45.8165	0.570191	0.291072	0.174739	0.624872	0.298301	0.240113	0.554037	0.312793	0.134947	0.698604	1511.68	281.099	0.843205	0.00561832	0.00470277	0.544354	0.317945	0.150167	0.679207	0.00947262	0.00852917	0.526204	0.491182	0.396068	0.5536	0.266009	0.485324	0.354049
548	56.275	58.6204	0.489793	0.362587	0.242722	0.599011	0.350489	0.238011	0.595564	0.436915	0.091284	0.827179	1465.64	253.131	0.852725	0.00536143	0.00525128	0.505189	0.333906	0.0684765	0.829822	0.00860607	0.00672259	0.561436	0.45689	0.359483	0.559658	0.350651	0.394156	0.470795
549	57.422	41.7191	0.579195	0.395679	0.134073	0.746914	0.418455	0.161809	0.721146	0.417849	0.069755	0.856943	1272.02	221.957	0.851432	0.00688256	0.00408295	0.627655	0.333773	0.105225	0.760306	0.00891658	0.00910613	0.494742	0.532366	0.332723	0.615389	0.398241	0.445504	0.471992
550	37.5391	65.8199	0.363192	0.300942	0.232539	0.56411	0.410071	0.121783	0.771022	0.491934	0.0736818	0.869732	1509.01	135.262	0.917737	0.00620666	0.00427577	0.592101	0.295908	0.0882009	0.770376	0.0119266	0.00340747	0.777785	0.487161	0.399521	0.54942	0.410142	0.260708	0.611376
551	38.9906	55.5337	0.412493	0.417824	0.188986	0.688558	0.402032	0.239087	0.627079	0.348107	0.0711001	0.830394	1560.34	243.453	0.865033	0.00715357	0.0046763	0.604704	0.358546	0.142268	0.715926	0.0081803	0.00719342	0.532096	0.630936	0.339812	0.649948	0.471134	0.437775	0.518351
552	48.9799	58.4257	0.456027	0.30978	0.171249	0.643994	0.35485	0.160727	0.688258	0.316897	0.153149	0.674184	1569.85	233.598	0.870472	0.00703002	0.00542321	0.564514	0.419218	0.0879632	0.826565	0.00845582	0.00545513	0.607853	0.453134	0.441442	0.506535	0.423912	0.398308	0.51557
553	87.1603	31.8212	0.732553	0.386624	0.0766072	0.834624	0.476069	0.15634	0.752786	0.370736	0.0959737	0.794361	1352.25	273.034	0.832009	0.00697017	0.00560506	0.554278	0.29517	0.0919353	0.762506	0.0110899	0.0088893	0.555072	0.579207	0.236056	0.710454	0.705486	0.16332	0.812018
554	59.8386	49.6415	0.546571	0.346279	0.123449	0.73719	0.47925	0.119367	0.800595	0.390037	0.0763894	0.836224	1448.87	200.565	0.878403	0.00547843	0.00576262	0.487359	0.385058	0.0562576	0.872523	0.0118705	0.00531809	0.690604	0.612558	0.240131	0.718383	0.607689	0.315893	0.65797
555	49.9297	49.9357	0.49997	0.335842	0.169115	0.66509	0.444365	0.226881	0.662	0.369101	0.0967563	0.792305	1397.52	221.267	0.863313	0.0058487	0.00629486	0.48163	0.452427	0.0721229	0.862505	0.0120603	0.00527675	0.695638	0.457096	0.324539	0.584795	0.58185	0.249074	0.700245
556	47.7909	48.0862	0.49846	0.366218	0.155582	0.701836	0.408838	0.177995	0.696685	0.385083	0.0879484	0.814075	1320.84	289.634	0.820156	0.00571205	0.00645701	0.469391	0.336141	0.103192	0.765116	0.00901798	0.00845581	0.516086	0.466551	0.345496	0.574538	0.768704	0.149861	0.836853
557	42.1723	61.3196	0.407493	0.292603	0.184402	0.613417	0.542147	0.0928854	0.853731	0.295205	0.151613	0.660683	1308.7	424.992	0.754863	0.00539005	0.00559397	0.490718	0.363967	0.125532	0.743549	0.00661777	0.00976241	0.404011	0.368072	0.342932	0.517679	0.630236	0.194222	0.764424
558	46.8503	58.5321	0.444574	0.356019	0.136078	0.723472	0.555842	0.178578	0.756845	0.425745	0.0771494	0.846589	1615.7	160.158	0.909814	0.00567874	0.00524532	0.519838	0.340562	0.133908	0.717773	0.0067648	0.0126073	0.349202	0.376867	0.464251	0.448055	0.48342	0.25555	0.654181
559	48.1972	55.6266	0.464221	0.436934	0.0730419	0.856774	0.450005	0.167948	0.728219	0.366151	0.0850549	0.811494	1522.65	227.912	0.869807	0.00586238	0.00478652	0.550515	0.252396	0.145167	0.634858	0.00522078	0.0100248	0.342447	0.561764	0.329855	0.630049	0.457146	0.375444	0.549065
560	49.5523	55.0732	0.473616	0.401053	0.135273	0.747778	0.470526	0.158047	0.748562	0.391779	0.105001	0.788637	1672.34	343.311	0.829677	0.0058331	0.00537867	0.520266	0.266987	0.172916	0.606922	0.00545387	0.0142316	0.277051	0.614783	0.286524	0.682102	0.456941	0.320035	0.588102
561	39.4312	62.7805	0.38578	0.292803	0.198316	0.596196	0.45123	0.0981969	0.821274	0.375908	0.183593	0.671863	1538.88	228.489	0.870718	0.00524634	0.00528678	0.49808	0.284687	0.157386	0.643981	0.00861936	0.00615701	0.583321	0.507442	0.415633	0.54973	0.387514	0.541034	0.417333
562	47.8047	55.4041	0.463184	0.288667	0.224079	0.562982	0.537618	0.0850475	0.863414	0.370362	0.0848483	0.813607	1255.88	339.908	0.786997	0.00609168	0.00598692	0.504336	0.354332	0.0808394	0.814235	0.00832131	0.0073658	0.530455	0.271245	0.719717	0.273719	0.480795	0.31539	0.603873
563	75.3612	36.7496	0.672202	0.394815	0.0684405	0.852262	0.410405	0.13853	0.747638	0.387316	0.136171	0.739876	1431.75	236.204	0.858387	0.00462698	0.00703697	0.396691	0.430473	0.0516637	0.892844	0.00877506	0.0080389	0.521891	0.341176	0.602685	0.361469	0.433282	0.407864	0.515109
564	89.6226	31.8951	0.737527	0.401412	0.1307	0.754374	0.59097	0.0964896	0.859643	0.293885	0.120869	0.708577	1233.34	271.945	0.81934	0.00545484	0.0055999	0.493439	0.430062	0.0700642	0.859907	0.00641697	0.0081542	0.440388	0.329691	0.529723	0.383623	0.404154	0.319063	0.558828
565	57.1761	47.5932	0.545733	0.427112	0.0891606	0.827299	0.42754	0.146864	0.744319	0.322954	0.110959	0.744282	1213.34	288.723	0.807783	0.00556403	0.00518003	0.51787	0.264552	0.168516	0.610878	0.00570533	0.0110018	0.34149	0.364238	0.507696	0.417736	0.423485	0.28569	0.597151
566	62.225	45.1361	0.579586	0.510144	0.06304	0.890018	0.348306	0.146533	0.703878	0.362835	0.0954147	0.791785	1304.84	307.602	0.809232	0.00587151	0.00603719	0.493044	0.323922	0.125761	0.720334	0.00692546	0.0131953	0.344195	0.344789	0.377419	0.477409	0.369152	0.369266	0.499923
567	56.8505	42.6495	0.571362	0.242975	0.246736	0.496161	0.488407	0.0932321	0.839708	0.377317	0.0975242	0.794617	1126.85	266.222	0.808896	0.00639727	0.00400194	0.615169	0.275116	0.123626	0.68996	0.0069278	0.0084628	0.450132	0.487419	0.414359	0.540509	0.360925	0.396122	0.476754
568	46.9471	44.8196	0.511592	0.283761	0.144201	0.663052	0.522229	0.128994	0.80192	0.443023	0.0727429	0.858961	1267.32	421.401	0.750461	0.00621635	0.00422547	0.595332	0.338779	0.122722	0.73408	0.00665526	0.00945809	0.413028	0.326478	0.496398	0.396752	0.395557	0.33708	0.539908
569	48.6923	62.0779	0.439579	0.347219	0.184983	0.652419	0.433474	0.212028	0.67153	0.489573	0.0912571	0.842885	1316.08	330.958	0.799058	0.00650753	0.00444881	0.593951	0.277698	0.134061	0.674419	0.00676842	0.00921278	0.423524	0.343319	0.523164	0.396221	0.459846	0.447975	0.506538
570	61.5377	52.5767	0.539263	0.272816	0.183407	0.597988	0.432056	0.126228	0.773899	0.393308	0.100911	0.795817	1158.53	260.516	0.816415	0.00664094	0.00518879	0.561377	0.30443	0.155824	0.661438	0.00673144	0.00763889	0.468426	0.340811	0.416988	0.449738	0.525631	0.329697	0.614537
571	44.1113	52.5843	0.456187	0.33686	0.110367	0.75322	0.533125	0.0964006	0.846868	0.414975	0.0688058	0.857775	1266.83	351.023	0.783032	0.00838768	0.00340885	0.711029	0.206754	0.169498	0.549509	0.00740016	0.00871625	0.459169	0.359921	0.344386	0.511029	0.390886	0.306755	0.560297
572	43.622	47.9341	0.476451	0.35812	0.0842683	0.809515	0.451208	0.113466	0.799059	0.332248	0.110177	0.750971	1294.69	395.73	0.765899	0.00742547	0.00458152	0.618429	0.316529	0.131123	0.707087	0.00555298	0.00898306	0.382014	0.388229	0.39783	0.493893	0.70447	0.16571	0.809568
573	38.3004	63.728	0.375389	0.422381	0.189517	0.69028	0.384244	0.117952	0.765128	0.282755	0.135948	0.675311	1500.3	222.334	0.870934	0.00570259	0.00719945	0.441992	0.286778	0.14603	0.662598	0.00663576	0.011383	0.368269	0.287386	0.491124	0.369149	0.612731	0.186767	0.766395
574	52.1064	67.0082	0.437447	0.251082	0.330548	0.431687	0.547032	0.114681	0.82669	0.287446	0.176243	0.619912	1303.46	287.478	0.819303	0.00590627	0.00478884	0.55224	0.350123	0.127029	0.733776	0.00720074	0.00766042	0.484534	0.451853	0.409746	0.524436	0.467375	0.239984	0.660733
575	56.0495	51.4293	0.521493	0.263922	0.228193	0.536301	0.529523	0.109608	0.828505	0.357803	0.138129	0.721475	1425.48	178.856	0.888517	0.0055193	0.00430121	0.562017	0.300916	0.115354	0.722887	0.00676253	0.00745713	0.475576	0.348772	0.536986	0.393755	0.394092	0.562548	0.411955
576	56.9138	56.9539	0.499824	0.424307	0.115485	0.786056	0.575518	0.221619	0.721981	0.437366	0.0751543	0.853363	1387.89	217.939	0.864282	0.00524852	0.00469645	0.527756	0.305851	0.0896862	0.773255	0.00801138	0.00713739	0.528847	0.344137	0.515496	0.40033	0.648109	0.524593	0.552663
577	69.6217	41.6096	0.625918	0.355999	0.130421	0.731876	0.51841	0.111142	0.823458	0.413237	0.0757711	0.845051	1316.17	241.996	0.844692	0.00704203	0.00530292	0.570438	0.261896	0.193548	0.575034	0.0112631	0.00366349	0.754566	0.423775	0.356818	0.542888	0.588599	0.167752	0.778208
578	81.0295	38.9456	0.675386	0.317827	0.153217	0.67473	0.602594	0.0674972	0.899272	0.3832	0.0947858	0.801698	1180.3	209.298	0.849382	0.00663934	0.00444638	0.598909	0.272244	0.106173	0.719429	0.0104829	0.00534663	0.662238	0.368271	0.355585	0.508763	0.517628	0.313117	0.623089
579	51.0599	51.1934	0.499347	0.328435	0.0992127	0.768004	0.516558	0.0543709	0.904768	0.422667	0.11096	0.792065	1352.75	233.872	0.852597	0.00660547	0.00630996	0.51144	0.321637	0.106904	0.750539	0.007919	0.00938276	0.457699	0.528245	0.361987	0.593379	0.404735	0.540897	0.428005
580	52.3199	52.8764	0.497355	0.465229	0.152659	0.752934	0.422237	0.268273	0.611485	0.398799	0.0995107	0.800304	1394.97	202.682	0.873137	0.00535358	0.0041191	0.56516	0.294563	0.10804	0.731646	0.00751986	0.00836791	0.473311	0.454024	0.497363	0.477223	0.355537	0.371245	0.489193
581	63.9739	50.5342	0.558685	0.353845	0.191994	0.648259	0.451011	0.140152	0.762922	0.334473	0.134353	0.713427	1295.35	208.007	0.861638	0.00545724	0.00610536	0.471974	0.231877	0.21642	0.517241	0.00727561	0.00857336	0.459059	0.374888	0.638372	0.369982	0.424751	0.377614	0.529374
582	67.0179	47.6479	0.584463	0.322792	0.160081	0.668481	0.501879	0.114484	0.814258	0.320229	0.149918	0.681125	1347.41	230.314	0.854021	0.00604542	0.00603824	0.500297	0.192338	0.213788	0.473592	0.00701202	0.00903287	0.437025	0.461008	0.391014	0.541075	0.482141	0.326885	0.595952
583	56.673	45.4052	0.555192	0.333211	0.0963991	0.775612	0.434259	0.166884	0.722389	0.29875	0.119517	0.714257	1146.26	321.616	0.780896	0.00623131	0.00457581	0.576593	0.290968	0.115909	0.715125	0.00747661	0.0100651	0.426218	0.365913	0.47021	0.437631	0.405741	0.444643	0.477127
584	51.4084	54.3449	0.486116	0.324622	0.149766	0.684297	0.588933	0.100201	0.854599	0.30859	0.135744	0.694501	1077.85	440.624	0.709825	0.00590728	0.007605	0.437179	0.203799	0.142023	0.589317	0.00724327	0.00979706	0.425066	0.487395	0.591168	0.451893	0.37892	0.406726	0.482304
585	79.3188	39.2756	0.668824	0.301722	0.235227	0.561919	0.467171	0.0816475	0.85123	0.375383	0.0749804	0.833511	1244.44	322.52	0.794175	0.00615813	0.00513781	0.545163	0.313702	0.114621	0.732397	0.00611955	0.00976699	0.385204	0.328389	0.449523	0.422141	0.352724	0.409465	0.462777
586	51.9823	55.142	0.485252	0.383486	0.069435	0.846695	0.598964	0.101381	0.855242	0.362998	0.0992323	0.785318	1320.32	216.058	0.859372	0.00604982	0.00590985	0.505852	0.298599	0.0975346	0.753784	0.00431619	0.0130222	0.248939	0.283742	0.47906	0.371973	0.394525	0.356219	0.525512
587	50.8994	64.003	0.44298	0.331754	0.0801948	0.805328	0.485725	0.0741578	0.867548	0.406832	0.0730243	0.847821	1555.32	200.601	0.885758	0.00599168	0.00653055	0.478483	0.28282	0.172837	0.620686	0.0053692	0.0101399	0.346197	0.269356	0.518609	0.341838	0.29856	0.392517	0.432022
588	53.4177	57.0375	0.483614	0.443298	0.0523174	0.894439	0.385197	0.176854	0.685342	0.321062	0.0846887	0.791279	1162.3	409.239	0.739593	0.00661586	0.00377551	0.636669	0.2792	0.225054	0.553689	0.00531236	0.0140164	0.274843	0.291434	0.534921	0.352674	0.235798	0.549929	0.300102
589	46.3344	62.0127	0.427648	0.341849	0.200579	0.63022	0.453847	0.0675871	0.870382	0.400306	0.0850508	0.824767	1412.01	268.625	0.840165	0.00647271	0.00391095	0.623355	0.261738	0.240071	0.521589	0.00544743	0.0143568	0.275064	0.254467	0.574325	0.307033	0.24378	0.56625	0.300952
590	43.4415	55.5554	0.438816	0.369242	0.08055	0.820917	0.420553	0.104334	0.801226	0.359941	0.107117	0.770656	1592.62	169.819	0.903645	0.00579641	0.00458944	0.558106	0.349952	0.10159	0.775016	0.00634886	0.0103395	0.380437	0.303353	0.465248	0.394682	0.240273	0.779811	0.235542
591	43.647	59.165	0.424532	0.257698	0.211895	0.548768	0.398695	0.154965	0.720108	0.404554	0.101109	0.800046	1309.71	282.892	0.822371	0.00605654	0.00579662	0.510964	0.296481	0.201159	0.595774	0.005706	0.0104298	0.353623	0.333317	0.601092	0.356714	0.270917	0.592521	0.313766
592	48.2173	55.1101	0.466646	0.302288	0.148798	0.670133	0.48492	0.156708	0.755765	0.43727	0.10809	0.801801	1465.07	210.623	0.874307	0.00531119	0.00490003	0.520133	0.28007	0.118012	0.703549	0.0042996	0.0157151	0.214822	0.339694	0.407932	0.454364	0.1778	0.487173	0.26738
593	39.6664	77.7385	0.33786	0.268596	0.172311	0.609191	0.433793	0.184779	0.701281	0.339392	0.0770528	0.814975	1527.76	215.175	0.876544	0.00570502	0.00649908	0.467468	0.194409	0.207097	0.484199	0.00565576	0.0133058	0.298275	0.429557	0.38663	0.526297	0.269626	0.458764	0.370167
594	41.4211	71.4881	0.366853	0.336991	0.121872	0.734405	0.504364	0.152962	0.767296	0.276435	0.151276	0.646312	1302.77	396.74	0.766556	0.00605144	0.00509181	0.543059	0.242049	0.154022	0.611126	0.00672771	0.0113331	0.372503	0.362938	0.434368	0.455205	0.313106	0.542856	0.365794
595	80.7966	36.6346	0.688034	0.439143	0.121828	0.782827	0.491384	0.0951563	0.837767	0.398376	0.0738505	0.843612	1432.93	226.736	0.863385	0.00446069	0.00584057	0.433024	0.277885	0.17132	0.618615	0.00761005	0.00946454	0.445694	0.352918	0.4132	0.460657	0.307973	0.67847	0.312206
596	53.7423	41.8163	0.562401	0.566454	0.0729293	0.885938	0.540266	0.188762	0.741077	0.372815	0.0752236	0.832105	1250.03	319.623	0.796374	0.00646769	0.00457755	0.585563	0.271381	0.163672	0.623788	0.00512504	0.00890813	0.365209	0.337293	0.472741	0.416393	0.325369	0.493546	0.397317
597	64.642	40.5524	0.6145	0.305862	0.158012	0.659364	0.484283	0.214574	0.692964	0.420997	0.0715582	0.85472	1368.64	408.002	0.770353	0.00649284	0.00485147	0.572344	0.352395	0.10094	0.77734	0.00596966	0.0119837	0.33251	0.3623	0.443898	0.449393	0.265571	0.472384	0.359874
598	74.4944	29.4129	0.716932	0.375262	0.13924	0.72937	0.378244	0.233102	0.618707	0.347621	0.0658777	0.840682	1303.47	381.774	0.773461	0.00472378	0.00556402	0.459163	0.205255	0.272433	0.429684	0.00647211	0.0121672	0.347229	0.286357	0.442932	0.392652	0.370325	0.449524	0.451699
599	70.4378	43.519	0.618109	0.280838	0.203505	0.579834	0.595764	0.121916	0.830124	0.405495	0.0725627	0.848213	1616.63	287.003	0.849234	0.0062864	0.00532779	0.541269	0.25163	0.152491	0.622659	0.00481357	0.0107642	0.309002	0.286669	0.55432	0.340871	0.253401	0.365633	0.409349
600	60.9539	48.3409	0.557702	0.302177	0.182609	0.62332	0.433394	0.185817	0.699913	0.332587	0.135657	0.710285	1378.55	259.18	0.841744	0.00549553	0.00508508	0.519397	0.223636	0.184827	0.547507	0.00877973	0.00655366	0.572589	0.375092	0.354617	0.514029	0.384222	0.46825	0.450715
601	50.9924	55.8724	0.477167	0.380993	0.24459	0.609021	0.388262	0.157772	0.711059	0.347951	0.103305	0.771073	1122.05	335.49	0.769825	0.0063019	0.00793937	0.44251	0.166179	0.290262	0.364076	0.00558649	0.0121932	0.314207	0.347523	0.498813	0.410621	0.264694	0.636501	0.293714
602	52.9165	61.088	0.464161	0.330471	0.0721333	0.820833	0.414946	0.150946	0.73326	0.399972	0.0887365	0.818427	1224.19	272.138	0.81813	0.00612029	0.00488269	0.556239	0.171973	0.22313	0.435261	0.0128436	0.00583926	0.687453	0.33128	0.433269	0.433302	0.310432	0.474746	0.395365
603	80.2671	44.7615	0.64199	0.284141	0.194807	0.593261	0.538273	0.11974	0.818028	0.397406	0.0826113	0.827899	1200.62	322.205	0.788416	0.00535077	0.00621388	0.462683	0.166145	0.338758	0.329063	0.013932	0.00361331	0.794058	0.310901	0.511386	0.378093	0.291877	0.401847	0.420739
604	63.6839	48.3169	0.568602	0.363561	0.104424	0.776865	0.39185	0.189086	0.674515	0.376541	0.114602	0.766662	1195	328.06	0.784605	0.00525457	0.00564707	0.481998	0.182531	0.280698	0.394042	0.0168025	0.0042532	0.798002	0.316609	0.398159	0.442954	0.330371	0.545935	0.377004
605	55.6578	61.105	0.476674	0.274846	0.196472	0.583143	0.472785	0.0848435	0.847849	0.341298	0.108296	0.759125	1485.76	261.369	0.850401	0.00578966	0.00527938	0.52305	0.150229	0.264096	0.362587	0.01122	0.00724778	0.607545	0.340714	0.437119	0.43803	0.285903	0.582489	0.329233
606	65.1847	57.8117	0.529973	0.370452	0.156129	0.703504	0.529373	0.083742	0.863415	0.327658	0.124979	0.723887	1423.07	163.348	0.897034	0.00656126	0.00486509	0.574222	0.154265	0.294837	0.343497	0.00886116	0.00503258	0.637781	0.4077	0.435275	0.483644	0.429709	0.432046	0.498644
607	48.7574	47.5966	0.506024	0.297999	0.273287	0.521628	0.526746	0.163577	0.763043	0.352651	0.119859	0.746336	1418.55	218.194	0.86669	0.00648432	0.00585305	0.525584	0.164902	0.25671	0.391122	0.00826059	0.00982704	0.456699	0.311982	0.496602	0.385838	0.298709	0.432672	0.408417
608	53.1486	52.9519	0.500927	0.303899	0.241265	0.557444	0.490023	0.106511	0.821451	0.405219	0.101564	0.79959	1188.31	257.908	0.821667	0.00519144	0.00602612	0.462796	0.179751	0.180979	0.498298	0.00820029	0.00904334	0.475555	0.38376	0.406224	0.485782	0.336061	0.517322	0.393799
609	49.8407	46.1159	0.519409	0.284082	0.189045	0.600435	0.54127	0.126429	0.810649	0.427571	0.0954325	0.81753	1532.24	215.982	0.876456	0.00510099	0.00528633	0.491079	0.158032	0.221306	0.416599	0.00611953	0.0131917	0.31689	0.478634	0.356194	0.573332	0.456073	0.359497	0.559208
610	44.8764	39.6255	0.53107	0.304421	0.14107	0.683338	0.435685	0.110727	0.797356	0.36804	0.102326	0.782454	1309.9	215.592	0.858674	0.00478504	0.00773534	0.38218	0.142726	0.260787	0.353709	0.0063395	0.0105576	0.375182	0.278568	0.56214	0.331349	0.333142	0.607581	0.354134
611	47.3888	57.5228	0.451702	0.325035	0.115035	0.738599	0.466295	0.102123	0.820339	0.392205	0.0934562	0.807569	1259.37	311.125	0.801893	0.0054579	0.00630456	0.46401	0.162781	0.321925	0.335835	0.00764846	0.00703117	0.521025	0.280797	0.388449	0.419572	0.319024	0.460589	0.409208
612	40.5459	79.7456	0.337064	0.287096	0.119047	0.706884	0.464403	0.180007	0.720664	0.386887	0.0649472	0.856259	1598.77	298.439	0.842695	0.00543891	0.00550311	0.497066	0.222487	0.165853	0.572919	0.00806133	0.00724838	0.52655	0.382705	0.520937	0.423514	0.418495	0.463032	0.474739
613	44.7809	59.8393	0.428033	0.322052	0.149013	0.683667	0.486397	0.113531	0.810759	0.38041	0.0905091	0.807803	1553.52	174.555	0.898989	0.00573823	0.00599939	0.488875	0.233086	0.153472	0.602979	0.00862091	0.00713497	0.547155	0.497403	0.437536	0.532017	0.328146	0.554217	0.371895
614	42.4595	74.0675	0.364375	0.271707	0.200267	0.575682	0.43472	0.232047	0.651982	0.358889	0.147772	0.708341	1407.85	290.712	0.828848	0.00540427	0.00499776	0.51954	0.341885	0.114929	0.748412	0.00837737	0.00808943	0.508743	0.46427	0.331844	0.58317	0.248467	0.533366	0.3178
615	43.2271	62.0091	0.410763	0.190372	0.278719	0.405832	0.554987	0.0740268	0.882313	0.465853	0.0855835	0.844799	1522.9	164.549	0.902487	0.00553476	0.00587916	0.484913	0.317015	0.164556	0.658293	0.00798908	0.00893717	0.471993	0.479047	0.38385	0.555161	0.267052	0.462412	0.366093
616	50.7374	59.736	0.459273	0.280692	0.180306	0.608879	0.635805	0.113284	0.84877	0.34031	0.0909042	0.78919	1262.68	273.58	0.821918	0.00598698	0.00452578	0.569496	0.302682	0.173673	0.635413	0.00504203	0.0111895	0.310631	0.359989	0.590349	0.378801	0.258255	0.516996	0.333125
617	41.9275	50.6916	0.452687	0.253926	0.203209	0.555472	0.523998	0.103709	0.834782	0.380609	0.108838	0.77763	1403.99	224.675	0.862049	0.00623189	0.00442736	0.584646	0.233293	0.186156	0.556188	0.00474848	0.0135574	0.259396	0.43857	0.432218	0.503647	0.263111	0.450713	0.368594
618	57.832	57.5149	0.501375	0.284098	0.198681	0.588464	0.473866	0.141858	0.769607	0.325961	0.132362	0.711203	1392.76	169.331	0.8916	0.00575921	0.00394924	0.593216	0.190227	0.208237	0.477401	0.0066453	0.00737046	0.474131	0.346936	0.436572	0.442799	0.210987	0.451525	0.318465
619	56.4379	49.0363	0.535087	0.335283	0.074862	0.817474	0.54378	0.0857864	0.863737	0.362256	0.107348	0.771407	1189.78	275.021	0.812247	0.00673283	0.00476593	0.585527	0.160487	0.190774	0.456889	0.00595522	0.0133692	0.30817	0.446261	0.446505	0.499863	0.321705	0.493533	0.394615
620	63.6618	37.1255	0.631645	0.326421	0.137865	0.70306	0.451993	0.134245	0.771005	0.393715	0.137917	0.740578	1361.67	237.646	0.851408	0.00560695	0.00426247	0.568113	0.195403	0.198548	0.496008	0.0053106	0.00946894	0.359321	0.373489	0.366781	0.504531	0.331234	0.581214	0.363017
621	69.003	47.0043	0.594816	0.359906	0.203553	0.638744	0.45894	0.143361	0.761978	0.315591	0.126996	0.713059	1320.2	306.214	0.811724	0.00654427	0.00547033	0.544693	0.246461	0.111119	0.689248	0.00464812	0.0171413	0.21332	0.31096	0.524453	0.372223	0.267899	0.632644	0.297486
622	74.426	39.0584	0.655826	0.289806	0.153589	0.653607	0.441537	0.132691	0.768923	0.35319	0.117073	0.751047	1454.48	196.456	0.881003	0.00727385	0.00554702	0.567344	0.304075	0.0989174	0.754543	0.00438854	0.00895759	0.328825	0.29781	0.363867	0.450084	0.425875	0.420576	0.50313
623	72.8988	36.2181	0.66808	0.384533	0.131731	0.744837	0.698591	0.0728046	0.90562	0.338554	0.110531	0.753875	1345.58	243.408	0.846816	0.00639024	0.00487928	0.567037	0.342405	0.137768	0.713087	0.00513524	0.00977633	0.34438	0.282066	0.481034	0.369632	0.457594	0.399576	0.533843
624	66.073	48.1141	0.578638	0.344525	0.103682	0.768674	0.405177	0.135073	0.74998	0.368034	0.0858081	0.810929	1388.75	234.704	0.855429	0.00501226	0.00675337	0.426009	0.302274	0.131824	0.696327	0.00585441	0.0123837	0.320999	0.35551	0.42081	0.457943	0.378374	0.469846	0.44608
625	55.671	55.2422	0.501933	0.412636	0.105984	0.795642	0.499296	0.137116	0.784548	0.367526	0.111497	0.767241	1427.04	214.946	0.869094	0.00625377	0.00368953	0.628943	0.267105	0.114876	0.699262	0.00504402	0.0114519	0.305774	0.423323	0.484573	0.466268	0.334155	0.418916	0.443723
626	50.762	58.209	0.46583	0.321444	0.152621	0.67806	0.509513	0.100459	0.835305	0.333296	0.100143	0.768957	1303.51	229.695	0.850186	0.00698622	0.00336778	0.674736	0.217571	0.213747	0.504432	0.00488481	0.00974731	0.333842	0.550723	0.359249	0.605209	0.355827	0.620351	0.36451
627	65.6117	42.4925	0.60693	0.323905	0.139265	0.699321	0.565976	0.102321	0.846893	0.417148	0.087523	0.826574	1586.41	290.354	0.84529	0.00573793	0.00605067	0.486736	0.24606	0.159693	0.606428	0.00704571	0.0110635	0.389068	0.419078	0.405276	0.508371	0.300813	0.402868	0.427485
628	68.3888	41.5635	0.621986	0.281368	0.0992633	0.739214	0.534706	0.0957185	0.848168	0.431592	0.083853	0.837319	1542.48	185.541	0.892628	0.00771574	0.00493288	0.610006	0.267003	0.218029	0.550485	0.0080116	0.0075405	0.515146	0.515584	0.26175	0.663273	0.254251	0.48801	0.342536
629	56.2433	45.6755	0.551844	0.309257	0.157037	0.663224	0.521236	0.112022	0.823102	0.413219	0.0869999	0.826076	1460.24	222.959	0.867539	0.00541923	0.00532604	0.504336	0.17829	0.305336	0.368653	0.00860347	0.0062036	0.581038	0.397348	0.433674	0.478144	0.316085	0.375186	0.457252
630	75.1257	48.6603	0.6069	0.339603	0.12382	0.732814	0.439188	0.122075	0.782499	0.419629	0.143287	0.745456	1404.4	188.163	0.881849	0.00561787	0.00541321	0.509277	0.164535	0.197855	0.454028	0.0119141	0.00436049	0.732068	0.484308	0.328529	0.595825	0.300009	0.593392	0.335805
631	60.2983	48.3704	0.554882	0.246695	0.232589	0.514716	0.434752	0.129199	0.770904	0.311542	0.114665	0.730964	1528.73	258.972	0.855136	0.00557881	0.00431223	0.564027	0.178741	0.243913	0.422902	0.00847366	0.00691151	0.550768	0.404229	0.560658	0.418939	0.186194	0.607773	0.234511
632	52.2953	62.6744	0.454862	0.270798	0.207977	0.565606	0.450373	0.143826	0.757949	0.368887	0.152072	0.708092	1738.84	229.661	0.883332	0.00697626	0.00378913	0.648027	0.260283	0.202732	0.562148	0.00653409	0.00607393	0.518249	0.453199	0.348303	0.565437	0.271883	0.614444	0.306753
633	47.6968	69.2649	0.407799	0.234091	0.247388	0.486192	0.467512	0.0818126	0.851067	0.334502	0.121457	0.733623	1476.75	206.778	0.877176	0.00502063	0.00621748	0.44675	0.296453	0.119039	0.713499	0.00891035	0.00771014	0.536106	0.57261	0.317714	0.643148	0.343715	0.602508	0.36325
634	49.9942	53.8455	0.481456	0.33425	0.150558	0.689447	0.490325	0.0700849	0.87494	0.379204	0.130181	0.744435	1252.79	316.99	0.798067	0.00591706	0.00438731	0.574228	0.237537	0.159202	0.598724	0.0109013	0.00761747	0.588663	0.515659	0.368518	0.583208	0.323051	0.427014	0.430697
635	66.6409	41.1137	0.618451	0.381477	0.182802	0.676043	0.645289	0.0950551	0.871607	0.328809	0.124138	0.725932	1468.7	313.63	0.824034	0.00473581	0.00455327	0.509826	0.216576	0.208595	0.509385	0.00684984	0.00900404	0.432061	0.517093	0.429265	0.546403	0.295615	0.347121	0.459932
636	96.5987	40.754	0.703289	0.366788	0.107395	0.773515	0.485124	0.126923	0.792625	0.379308	0.142651	0.7267	1404.67	243.084	0.852476	0.00564252	0.00668685	0.457649	0.275426	0.132942	0.674455	0.0101395	0.00784156	0.5639	0.589053	0.212795	0.73462	0.28447	0.590318	0.325187
637	54.4324	67.5753	0.446139	0.445212	0.115072	0.794619	0.56108	0.0680229	0.891873	0.388968	0.0881331	0.815274	1620.65	177.015	0.90153	0.00482534	0.00584894	0.452053	0.267909	0.196483	0.576902	0.00775068	0.00841804	0.479362	0.473655	0.382036	0.553536	0.285399	0.430942	0.398412
638	74.5852	39.568	0.653378	0.346534	0.137498	0.715932	0.460223	0.102218	0.81826	0.363187	0.100786	0.782776	1447.57	264.744	0.845388	0.00565159	0.00538181	0.512226	0.270551	0.139008	0.660591	0.00797454	0.0077719	0.506435	0.499325	0.372832	0.572517	0.317562	0.615575	0.340317
639	80.8193	46.3511	0.63552	0.375267	0.147558	0.717768	0.385219	0.141376	0.731528	0.375994	0.132666	0.739186	1238.28	296.303	0.806916	0.00588665	0.00578587	0.504317	0.284581	0.12015	0.703135	0.0114029	0.00372018	0.754006	0.550583	0.237126	0.698968	0.365155	0.623915	0.36919
640	49.5198	52.0363	0.487611	0.305229	0.200875	0.603096	0.448562	0.104363	0.811254	0.437543	0.0723068	0.85818	1217.4	298.342	0.803171	0.00656321	0.00436649	0.600493	0.282448	0.142738	0.664293	0.00998618	0.00794811	0.55682	0.658433	0.215846	0.753115	0.265532	0.525183	0.335812
641	46.9362	72.8879	0.391709	0.353096	0.0999434	0.779394	0.674719	0.111264	0.85844	0.38478	0.0885526	0.812917	1106.81	527.192	0.677361	0.00577621	0.00469275	0.551747	0.271282	0.132172	0.672398	0.00945758	0.00819779	0.535677	0.57748	0.366219	0.611933	0.347984	0.43272	0.445731
642	35.1119	53.6793	0.395443	0.401756	0.111781	0.782331	0.542917	0.0839693	0.866053	0.385999	0.0902851	0.810439	1320.17	235.603	0.848562	0.00617977	0.00482712	0.561446	0.388614	0.0544168	0.877171	0.0097893	0.00559774	0.636204	0.345867	0.418164	0.452687	0.370683	0.495673	0.427864
643	47.2749	54.7345	0.463437	0.387959	0.116487	0.769078	0.573724	0.0949649	0.857983	0.330376	0.100099	0.767468	1357.73	191.295	0.876507	0.0062579	0.00599886	0.510567	0.335256	0.129423	0.721478	0.0108028	0.00371055	0.744335	0.439861	0.390982	0.529415	0.447295	0.324324	0.579684
644	43.4559	49.2289	0.468857	0.400168	0.0842936	0.826005	0.579864	0.126209	0.821253	0.368674	0.120348	0.753901	1591.14	150.793	0.913434	0.00664544	0.00654431	0.503833	0.300911	0.139775	0.682825	0.0115148	0.00609619	0.653841	0.690179	0.326115	0.679113	0.425006	0.333705	0.560169
645	67.1039	47.6391	0.584819	0.386886	0.110731	0.777478	0.705567	0.0980182	0.878024	0.406275	0.10583	0.793344	1227.4	394.712	0.756668	0.00659372	0.00455126	0.591631	0.297076	0.127009	0.70051	0.00985823	0.00512609	0.657903	0.530016	0.357824	0.596972	0.63144	0.296089	0.680776
646	72.9527	55.6978	0.567061	0.291514	0.223074	0.5665	0.508254	0.112992	0.818121	0.392072	0.107955	0.784102	1334.38	270.487	0.831458	0.00796683	0.0036686	0.684704	0.189679	0.180048	0.513025	0.00997197	0.00749101	0.571035	0.368636	0.341386	0.51919	0.418477	0.325204	0.56271
647	49.6033	57.2941	0.464027	0.400021	0.0917584	0.813416	0.423272	0.144916	0.744951	0.397211	0.0744327	0.842185	1527.48	364.389	0.807392	0.0059183	0.00504885	0.539639	0.218253	0.227335	0.489809	0.0114192	0.00455607	0.714805	0.50279	0.428176	0.540073	0.479175	0.270067	0.639546
648	83.4813	31.3163	0.727204	0.331096	0.182288	0.644928	0.510973	0.0954903	0.842546	0.390622	0.0746114	0.839626	1380.24	271.444	0.835656	0.00531128	0.00495918	0.517141	0.200889	0.320737	0.385121	0.0100457	0.00682711	0.595379	0.447419	0.450735	0.498154	0.726802	0.247133	0.746253
649	63.8008	36.3295	0.637178	0.283877	0.176363	0.616802	0.570353	0.0753536	0.883301	0.434137	0.0959091	0.819055	1451.21	305.802	0.825953	0.00581095	0.00622008	0.482997	0.272272	0.144623	0.653095	0.00904524	0.00534026	0.628775	0.338774	0.442627	0.433547	0.486631	0.357632	0.576398
650	78.8092	38.267	0.673144	0.370881	0.0938945	0.797979	0.436472	0.145775	0.749634	0.354078	0.101174	0.777764	1317.98	225.215	0.85406	0.0053499	0.00635699	0.456987	0.246104	0.193337	0.560039	0.0111719	0.00465586	0.705842	0.459695	0.458694	0.500545	0.327679	0.540894	0.377261
651	48.1803	56.4261	0.460587	0.360274	0.171864	0.677031	0.450037	0.134985	0.769266	0.3138	0.130702	0.705958	1498.08	175.648	0.895056	0.00652307	0.00485335	0.573385	0.26434	0.168811	0.610273	0.0106799	0.0055624	0.657537	0.324538	0.469171	0.408888	0.355107	0.399105	0.470832
652	50.0841	66.6543	0.429029	0.298806	0.132794	0.692322	0.359963	0.203851	0.638443	0.317929	0.134845	0.702181	1586.06	225.987	0.875286	0.00651965	0.0050203	0.564963	0.295446	0.16055	0.647914	0.0111164	0.00693692	0.615754	0.467991	0.458599	0.505068	0.478661	0.354932	0.574215
653	45.4169	54.6841	0.453711	0.309189	0.171022	0.643861	0.57825	0.124099	0.823308	0.358981	0.139295	0.720446	1486.95	171.861	0.896395	0.0063422	0.00655887	0.491602	0.292253	0.1923	0.60314	0.0129723	0.00482714	0.728804	0.582207	0.321359	0.644344	0.311872	0.453261	0.407605
654	37.4366	74.9772	0.333025	0.351189	0.0977475	0.782269	0.625328	0.11626	0.843228	0.340028	0.0951832	0.781294	1420.7	225.81	0.862855	0.00544551	0.0053519	0.504335	0.294632	0.145249	0.669799	0.0143799	0.00271366	0.841247	0.387773	0.44622	0.46496	0.330714	0.573273	0.365839
655	33.8805	65.8247	0.339806	0.34122	0.143519	0.703925	0.493536	0.143656	0.774548	0.351231	0.11199	0.758236	1483.89	271.203	0.845477	0.00555042	0.00633085	0.467157	0.240557	0.143248	0.626768	0.00980851	0.00958865	0.505667	0.323061	0.584964	0.355784	0.365448	0.529068	0.408543
656	35.1132	58.8793	0.373574	0.256241	0.171879	0.598525	0.569425	0.100551	0.849918	0.393918	0.0994292	0.79846	1660.08	152.135	0.91605	0.0065342	0.0066473	0.49571	0.380843	0.129468	0.746296	0.00729769	0.0075506	0.491484	0.497741	0.396254	0.55676	0.371738	0.462202	0.445761
657	51.9082	55.2894	0.484229	0.290183	0.219763	0.569046	0.46554	0.0974596	0.826892	0.393909	0.109072	0.783148	1268.82	265.893	0.826748	0.00594039	0.00451366	0.568238	0.246052	0.235112	0.511368	0.00862967	0.00806966	0.516767	0.366366	0.490428	0.427601	0.376877	0.385644	0.494252
658	61.2753	49.7084	0.552111	0.421289	0.219719	0.657229	0.468327	0.0887956	0.840617	0.304284	0.0952477	0.761602	1247.88	299.659	0.806365	0.0062322	0.00498327	0.555679	0.210113	0.25799	0.44886	0.0100791	0.00616451	0.620495	0.395872	0.420724	0.484783	0.362751	0.472377	0.434366
659	55.5476	48.6533	0.533082	0.337099	0.124284	0.730627	0.450753	0.103385	0.813431	0.372219	0.118166	0.759034	1271.36	369.264	0.774925	0.00530479	0.00575437	0.479674	0.226963	0.169666	0.57223	0.0101055	0.00850911	0.542881	0.308905	0.512654	0.375999	0.437163	0.39416	0.525864
660	51.8225	60.4157	0.461719	0.344443	0.1463	0.70188	0.571287	0.0764331	0.881997	0.35352	0.113252	0.757372	1322.6	335.712	0.797558	0.0055381	0.00545163	0.503934	0.199029	0.241785	0.451503	0.00887122	0.00725686	0.550048	0.496099	0.321164	0.607025	0.475964	0.294658	0.617636
661	38.634	56.4609	0.406267	0.326455	0.128294	0.71788	0.57042	0.13584	0.807663	0.380135	0.0724926	0.839841	1640.93	217.668	0.882886	0.00621785	0.00556547	0.527682	0.182089	0.212478	0.46149	0.00769675	0.00765461	0.501373	0.476209	0.401351	0.542651	0.428699	0.247827	0.633677
662	52.2129	58.3065	0.472432	0.345812	0.104506	0.767929	0.362529	0.187535	0.659068	0.37329	0.0664147	0.848956	1515.09	282.297	0.84294	0.0050928	0.00586492	0.464768	0.175163	0.159231	0.523822	0.00911823	0.00750352	0.548572	0.567809	0.231407	0.710457	0.439431	0.44315	0.497893
663	55.8095	53.4851	0.510634	0.353278	0.1283	0.733585	0.367526	0.144761	0.717422	0.376458	0.0832501	0.818906	1409.05	240.903	0.853994	0.00582882	0.00490762	0.5429	0.242002	0.227064	0.515924	0.00814516	0.00766243	0.515269	0.413972	0.395457	0.511437	0.350985	0.492533	0.416097
664	54.2523	49.4072	0.52337	0.311891	0.119998	0.722156	0.378919	0.157392	0.706528	0.393325	0.0896386	0.814399	1353.98	294.989	0.821107	0.00550178	0.00603043	0.477079	0.288405	0.156478	0.648272	0.00851181	0.011199	0.431835	0.46501	0.380809	0.549775	0.291127	0.502464	0.366848
665	45.4917	52.9953	0.461906	0.298946	0.169613	0.638011	0.449145	0.117411	0.792764	0.411025	0.0711785	0.852389	1290.13	297.441	0.812643	0.00663202	0.00516214	0.562314	0.204328	0.225962	0.474861	0.0107059	0.00497264	0.682838	0.376794	0.51523	0.422404	0.334143	0.493174	0.403887
666	54.1449	44.3961	0.549466	0.360007	0.17871	0.668267	0.486332	0.0816032	0.856316	0.41948	0.0798571	0.840074	1475.3	217.965	0.871276	0.00582506	0.00471323	0.552752	0.20653	0.172987	0.544191	0.00906547	0.00756715	0.545041	0.420764	0.350815	0.545328	0.276324	0.45699	0.376815
667	72.0961	38.4864	0.651967	0.305906	0.146582	0.676053	0.455553	0.139809	0.76517	0.403882	0.0963174	0.807442	1373.87	224.061	0.859781	0.00800366	0.004783	0.625939	0.185726	0.186388	0.49911	0.00753374	0.0121609	0.382528	0.350975	0.390778	0.47317	0.304477	0.5273	0.366056
668	57.84	70.0502	0.452263	0.299437	0.151375	0.664218	0.576636	0.121341	0.826153	0.361952	0.0601181	0.857564	1361.95	254.742	0.84243	0.00732592	0.00442079	0.623657	0.180562	0.33396	0.350931	0.00764194	0.00724614	0.513292	0.347441	0.420282	0.45256	0.227999	0.52443	0.303017
669	48.7124	49.987	0.493543	0.380353	0.0870292	0.813794	0.404412	0.217754	0.650006	0.36157	0.117663	0.754477	1322.26	265.955	0.832545	0.00612074	0.00514885	0.54312	0.201528	0.189237	0.515727	0.0069734	0.0081994	0.459599	0.311921	0.517237	0.37619	0.301862	0.555537	0.352067
670	53.0044	45.7535	0.53671	0.331442	0.175375	0.653968	0.402094	0.13353	0.750702	0.355811	0.116409	0.753486	1561.58	306.086	0.836113	0.00582162	0.0053933	0.519096	0.175459	0.305471	0.364833	0.00647174	0.011525	0.359606	0.35471	0.509486	0.410451	0.279229	0.608934	0.314389
671	56.3062	41.3573	0.576533	0.31222	0.243343	0.561988	0.465031	0.115327	0.801282	0.426938	0.0834779	0.836451	1335.18	247.812	0.843453	0.00574684	0.00521309	0.52435	0.237275	0.159423	0.598125	0.00864847	0.00795729	0.520812	0.357811	0.486257	0.423913	0.286773	0.653947	0.304844
672	56.0519	54.1702	0.508536	0.319585	0.224958	0.586887	0.478188	0.0893111	0.842623	0.388278	0.0808292	0.827696	1336.91	225.465	0.855691	0.00710495	0.00472611	0.600534	0.244638	0.203575	0.545807	0.00506813	0.0119542	0.297734	0.705739	0.388452	0.644987	0.307943	0.527366	0.368658
673	55.9977	42.5864	0.568019	0.363069	0.11413	0.760834	0.410801	0.133544	0.754671	0.417292	0.126008	0.768069	1509.17	350.579	0.811492	0.00548785	0.00593125	0.480585	0.341005	0.111928	0.752882	0.00538378	0.00903674	0.373342	0.682314	0.203423	0.770334	0.274677	0.502661	0.353356
674	50.2373	52.9588	0.486814	0.332267	0.0997117	0.769175	0.434747	0.151688	0.741339	0.42099	0.106894	0.797504	1309.04	278.808	0.824412	0.00481938	0.00769509	0.385104	0.246116	0.164978	0.598686	0.00762456	0.0127952	0.373391	0.428464	0.413616	0.508816	0.395379	0.352571	0.528617
675	46.2226	46.1499	0.500394	0.300337	0.123048	0.70937	0.379483	0.159557	0.703998	0.380958	0.0839136	0.819491	1535.26	221.951	0.873691	0.00593132	0.00610523	0.492776	0.248497	0.158794	0.610121	0.00762941	0.00687585	0.525975	0.463372	0.337268	0.578752	0.333013	0.538122	0.382275
676	51.3651	53.619	0.489265	0.317601	0.177553	0.641418	0.539615	0.0849054	0.864047	0.380603	0.0820093	0.822726	1634.59	237.118	0.873314	0.0069153	0.0046935	0.595695	0.26993	0.0921144	0.745571	0.00946608	0.00680688	0.581706	0.418715	0.36821	0.53209	0.417597	0.281432	0.597395
677	53.1538	53.1759	0.499896	0.286011	0.19778	0.591187	0.497937	0.154235	0.763505	0.456884	0.0551778	0.892244	1447.49	163.621	0.898442	0.00601988	0.00493849	0.549341	0.335882	0.0714188	0.824654	0.0134286	0.00672803	0.666212	0.395047	0.451676	0.466559	0.49748	0.347748	0.588575
678	48.4674	37.3549	0.564741	0.268137	0.164307	0.62005	0.478691	0.0662383	0.878446	0.343507	0.0937808	0.78554	1403.15	271.733	0.83776	0.00628232	0.005769	0.521297	0.276835	0.113693	0.708873	0.00987286	0.00840461	0.540166	0.437635	0.446887	0.49477	0.409977	0.426108	0.490353
679	42.4994	51.333	0.452929	0.292924	0.129896	0.692786	0.46803	0.112076	0.8068	0.362325	0.0812091	0.816905	1155.3	373.327	0.755776	0.00578013	0.00716121	0.446641	0.256757	0.157415	0.619927	0.00858567	0.0118313	0.420517	0.642265	0.366492	0.636689	0.342351	0.378744	0.474765
680	54.1605	40.035	0.57498	0.283661	0.192733	0.595434	0.403538	0.116277	0.77631	0.35888	0.0979643	0.785563	1476.49	225.296	0.867612	0.00572198	0.0037669	0.603019	0.168466	0.198951	0.458514	0.00587862	0.0114889	0.338484	0.572366	0.398291	0.589669	0.37943	0.313634	0.547468
681	37.6545	67.3683	0.358536	0.313636	0.22857	0.578444	0.40206	0.132727	0.751814	0.377025	0.093965	0.800495	1676.97	195.925	0.895389	0.00624747	0.00467693	0.571882	0.273105	0.296886	0.479139	0.00631948	0.00855279	0.424917	0.399722	0.429662	0.48195	0.601689	0.506337	0.543028
682	39.4693	61.8839	0.389423	0.187099	0.244192	0.433811	0.447287	0.132007	0.772125	0.377458	0.115576	0.765582	1468.52	245.293	0.856873	0.00494204	0.00697274	0.414782	0.302185	0.136212	0.689295	0.00580179	0.0104142	0.357781	0.521716	0.336094	0.608196	0.528857	0.202018	0.723594
683	50.6452	48.2948	0.511878	0.277769	0.252494	0.523833	0.523639	0.0973554	0.843227	0.311847	0.124977	0.713897	1546.64	287.43	0.843282	0.00500654	0.00482117	0.509431	0.291221	0.0995047	0.745333	0.00559208	0.00866863	0.392132	0.384563	0.476887	0.446413	0.662669	0.189585	0.777549
684	53.8285	61.4317	0.467017	0.254489	0.192968	0.568745	0.610342	0.121566	0.833906	0.447468	0.0652785	0.872689	1293.8	300.956	0.811285	0.00590439	0.00454747	0.564913	0.249269	0.203072	0.551065	0.00559437	0.0100898	0.356689	0.401916	0.341795	0.54042	0.569792	0.318669	0.641324
685	55.9843	42.4282	0.568874	0.230433	0.228622	0.501973	0.471634	0.159915	0.746789	0.403999	0.142572	0.739152	1429.34	229.393	0.861705	0.00583462	0.00632028	0.480022	0.405111	0.0785839	0.837534	0.00490209	0.0134518	0.267087	0.370827	0.431976	0.461915	0.440671	0.511476	0.462818
686	94.9508	31.7536	0.749388	0.28451	0.177956	0.615202	0.448795	0.0910873	0.831283	0.434246	0.0878192	0.831785	1288.37	294.632	0.813877	0.0060305	0.00606255	0.498674	0.320418	0.151733	0.678634	0.00635487	0.00891799	0.416089	0.40635	0.483146	0.456832	0.386921	0.480641	0.445986
687	61.7953	34.6588	0.64067	0.293307	0.178728	0.621367	0.467578	0.142758	0.766099	0.414831	0.0803379	0.837757	1427.71	272.106	0.839921	0.00675354	0.00572452	0.541233	0.415774	0.055138	0.882912	0.00692696	0.0129789	0.347986	0.306386	0.502756	0.378656	0.423944	0.379986	0.52734
688	53.0133	59.6373	0.470599	0.382349	0.0923833	0.805399	0.436558	0.112146	0.795616	0.320974	0.125392	0.719083	1371.28	350.189	0.796575	0.00505787	0.00707039	0.417032	0.335822	0.0658227	0.836117	0.00673593	0.00912247	0.424755	0.466474	0.548507	0.459589	0.389508	0.401577	0.492372
689	57.2145	59.8558	0.488719	0.339566	0.118343	0.741558	0.587983	0.121746	0.828461	0.373848	0.101378	0.786674	1353.75	255.637	0.841159	0.00605618	0.00491787	0.551864	0.366461	0.152817	0.705712	0.00622599	0.012847	0.32643	0.326918	0.435336	0.428883	0.446132	0.301018	0.597111
690	42.544	61.976	0.407042	0.282438	0.135538	0.675728	0.440292	0.128705	0.773803	0.419597	0.0947354	0.815809	1116.72	361.549	0.755425	0.00594546	0.0046689	0.560134	0.284678	0.133144	0.681337	0.00804658	0.0113353	0.415161	0.356971	0.466053	0.433731	0.579349	0.417865	0.580968
691	43.5005	60.2693	0.419202	0.312338	0.100926	0.755783	0.648788	0.092347	0.875398	0.413889	0.128995	0.76239	1489.55	181.295	0.891495	0.00570642	0.00464236	0.55141	0.338456	0.23336	0.591897	0.00578341	0.00883598	0.395599	0.37357	0.455911	0.450366	0.327923	0.585889	0.358851
692	41.089	53.8127	0.432964	0.37877	0.0997883	0.791481	0.337964	0.224068	0.601325	0.391313	0.0775072	0.834676	1130.88	329.665	0.774285	0.00518249	0.00458314	0.530687	0.352858	0.119199	0.74749	0.0077445	0.0074356	0.510175	0.38264	0.354072	0.519388	0.355818	0.355556	0.500184
693	56.1696	55.7895	0.501697	0.391424	0.104905	0.788638	0.465179	0.120178	0.794693	0.333775	0.0721616	0.822234	1240.43	339.296	0.785218	0.00568192	0.00494929	0.534457	0.271308	0.136079	0.665972	0.00651914	0.00836522	0.437986	0.342939	0.594291	0.365907	0.337402	0.543756	0.382907
694	66.9129	36.6847	0.645892	0.325882	0.178291	0.64637	0.398137	0.202751	0.662581	0.38314	0.102755	0.788524	1290.12	324.742	0.798904	0.00603671	0.00465945	0.564381	0.311345	0.123176	0.716525	0.00676874	0.0107671	0.385995	0.336512	0.377896	0.471036	0.31422	0.471075	0.40013
695	57.5998	46.9618	0.55087	0.361997	0.101793	0.78052	0.437604	0.206474	0.679426	0.355819	0.0992881	0.781836	1586.84	167.068	0.904745	0.00563937	0.00646288	0.465977	0.33611	0.195749	0.631953	0.00626535	0.00995637	0.386232	0.466485	0.485209	0.490163	0.32257	0.375941	0.461797
696	54.5046	49.5729	0.523693	0.354271	0.182869	0.659551	0.527301	0.0955166	0.846638	0.377775	0.0634871	0.856124	1450.61	392.507	0.787042	0.00662343	0.00334826	0.664223	0.261412	0.119086	0.687026	0.0076022	0.00906054	0.456239	0.492505	0.373657	0.568606	0.306994	0.459078	0.400738
697	55.9702	50.737	0.524521	0.325808	0.151774	0.682203	0.424032	0.174734	0.708177	0.347889	0.0874905	0.799048	1477.74	305.1	0.828869	0.00523527	0.00511848	0.50564	0.299891	0.188963	0.613457	0.00580015	0.0119672	0.32645	0.435666	0.376363	0.536515	0.374968	0.559546	0.401243
698	56.7158	51.4897	0.524149	0.22915	0.200461	0.533389	0.444693	0.123107	0.783186	0.398765	0.119616	0.769251	1260.05	245.512	0.83693	0.00490704	0.00684642	0.417498	0.185731	0.199775	0.481785	0.0042878	0.0100278	0.29952	0.325419	0.560393	0.367368	0.350777	0.570601	0.380709
699	52.8009	64.6717	0.449474	0.247447	0.280189	0.468973	0.443317	0.185995	0.704447	0.410089	0.0975603	0.80782	1317.35	352.844	0.78874	0.00446402	0.00629021	0.415095	0.17386	0.230474	0.429992	0.00750819	0.00994929	0.430084	0.41218	0.394688	0.510839	0.493385	0.437467	0.530036
700	63.2156	34.9266	0.644122	0.305438	0.232099	0.568218	0.396781	0.179018	0.689097	0.3999	0.0941649	0.809408	1422.2	235.825	0.857767	0.00492562	0.00429157	0.534395	0.17244	0.214305	0.445875	0.00499555	0.00915591	0.353006	0.556915	0.357123	0.609291	0.388571	0.484349	0.445139
701	63.2143	69.416	0.47662	0.217787	0.235877	0.480062	0.517667	0.106909	0.82883	0.446118	0.0845434	0.840683	1487.7	307.984	0.828487	0.00499432	0.0055986	0.471477	0.140424	0.230068	0.37902	0.00654431	0.0129802	0.335184	0.442714	0.303698	0.593123	0.317861	0.444682	0.416843
702	69.4116	41.6949	0.624731	0.28761	0.167433	0.63205	0.544347	0.0756149	0.878033	0.390214	0.118271	0.767405	1415.04	362.887	0.795893	0.00529145	0.00626891	0.457724	0.244382	0.222853	0.523039	0.00675666	0.00874252	0.435936	0.437716	0.49858	0.467497	0.359357	0.659437	0.352728
703	67.727	37.0028	0.646683	0.400598	0.0697379	0.851727	0.705661	0.0716665	0.907804	0.315254	0.126594	0.71349	1603.25	268.175	0.8567	0.00582607	0.00501682	0.537317	0.24283	0.234576	0.508644	0.00541321	0.0101598	0.347603	0.423328	0.417906	0.503223	0.28214	0.386448	0.421993
704	52.6072	44.5152	0.541659	0.42559	0.177792	0.70534	0.462136	0.0981328	0.824847	0.395643	0.09584	0.804998	1361.37	245.266	0.847342	0.00579653	0.00642874	0.474143	0.194651	0.265032	0.423446	0.00536142	0.0117884	0.312622	0.718843	0.261187	0.733491	0.329511	0.423989	0.437307
705	48.4823	50.1589	0.491501	0.30509	0.150726	0.669327	0.467064	0.125054	0.788802	0.330037	0.116291	0.73945	1300.33	207.538	0.862363	0.00555806	0.00492364	0.530263	0.195222	0.190928	0.505561	0.00578844	0.00986939	0.369683	0.51124	0.450783	0.531422	0.319238	0.403954	0.441429
706	63.4597	53.1888	0.544025	0.321422	0.141309	0.694619	0.535416	0.089049	0.857399	0.419959	0.115433	0.784396	1479.7	202.911	0.879407	0.0067715	0.0042746	0.613022	0.235776	0.178134	0.569631	0.00467037	0.0113673	0.291213	0.433026	0.348589	0.554015	0.332035	0.429519	0.435997
707	48.3874	66.3579	0.421694	0.360321	0.14313	0.715702	0.443807	0.0778023	0.850842	0.394057	0.110148	0.781541	1397.05	295.724	0.825302	0.00573547	0.00450873	0.559875	0.241214	0.12471	0.659192	0.00687538	0.00969348	0.414958	0.590434	0.39807	0.597301	0.319529	0.379514	0.457095
708	72.9601	61.7028	0.541798	0.366932	0.130031	0.738349	0.387247	0.170389	0.694444	0.397953	0.110955	0.781975	1265.3	243.363	0.83869	0.00614252	0.00493677	0.554415	0.208978	0.224276	0.482346	0.0083142	0.00740882	0.528792	0.647161	0.189608	0.773405	0.301825	0.646378	0.318313
709	61.9731	47.7246	0.564945	0.387115	0.197295	0.662403	0.470161	0.104645	0.817947	0.388401	0.11452	0.77229	1278.25	233.267	0.845673	0.00556656	0.00601943	0.480456	0.308118	0.14302	0.68298	0.0122206	0.00738457	0.623337	0.419096	0.464534	0.474289	0.328706	0.510379	0.391743
710	59.2299	57.4283	0.507721	0.345775	0.138425	0.714116	0.555358	0.159011	0.777411	0.401998	0.0759598	0.841074	1327.8	187.019	0.87654	0.00605615	0.0052948	0.533537	0.281492	0.192862	0.593422	0.0116903	0.00691929	0.628186	0.566945	0.350871	0.617711	0.27565	0.423087	0.394498
711	50.297	65.6376	0.433839	0.328236	0.127437	0.720332	0.438119	0.117172	0.78899	0.357716	0.173762	0.673058	1407.44	301.235	0.823703	0.00591431	0.00505497	0.53917	0.209879	0.217509	0.491073	0.00914671	0.00991761	0.479781	0.541073	0.291981	0.649505	0.328469	0.455063	0.419216
712	56.51	44.7489	0.558074	0.291669	0.198003	0.595642	0.428979	0.133532	0.762615	0.348472	0.113624	0.754111	1237.35	371.812	0.76894	0.00459738	0.00689692	0.39997	0.204832	0.191259	0.517134	0.00846331	0.00871799	0.492588	0.631851	0.482627	0.566948	0.224163	0.605306	0.270249
713	52.685	48.1642	0.522414	0.283477	0.181566	0.609572	0.452816	0.182801	0.712404	0.383747	0.0818243	0.82425	1364.4	255.237	0.842411	0.00560105	0.00509434	0.523688	0.14524	0.217114	0.400824	0.00709719	0.00854844	0.453621	0.49965	0.293114	0.630263	0.313296	0.600912	0.342697
714	55.9412	47.4257	0.54119	0.353175	0.117064	0.751054	0.621484	0.127846	0.829386	0.377129	0.0949209	0.798918	1575.42	195.741	0.889485	0.00567329	0.00492579	0.535262	0.189109	0.264916	0.416516	0.00893379	0.00771627	0.536562	0.617594	0.267294	0.697935	0.415226	0.343572	0.547216
715	52.5543	55.0568	0.488373	0.309491	0.112938	0.732646	0.424846	0.114562	0.787616	0.331658	0.129231	0.719605	1484.47	237.161	0.862246	0.00499239	0.0056158	0.470617	0.217582	0.242058	0.473375	0.00830037	0.0109104	0.432068	0.552303	0.31349	0.637916	0.530501	0.398593	0.570988
716	64.8682	34.3881	0.653542	0.383158	0.140587	0.731573	0.4185	0.110032	0.791816	0.293314	0.111513	0.724541	1261.59	342.631	0.786419	0.00599623	0.00537372	0.527375	0.158563	0.224973	0.413424	0.00659711	0.0100964	0.395189	0.571871	0.424312	0.574062	0.37016	0.540371	0.406532
717	53.0558	49.1789	0.518961	0.324938	0.202419	0.616163	0.359282	0.200251	0.642111	0.359274	0.148785	0.707151	1403.12	300.844	0.823445	0.00482389	0.00507741	0.487198	0.147164	0.247133	0.373231	0.00611868	0.00909034	0.402306	0.437142	0.322167	0.57571	0.314327	0.417854	0.429302
718	49.9992	57.5539	0.464879	0.370277	0.202764	0.646161	0.509732	0.178422	0.740724	0.377176	0.159087	0.703342	1266.29	247.291	0.836619	0.00618346	0.00502223	0.551814	0.180943	0.210401	0.462363	0.00802853	0.00776578	0.508318	0.457237	0.324037	0.585245	0.447844	0.313141	0.588506
719	50.2224	41.0881	0.550018	0.307527	0.129944	0.702965	0.472433	0.106606	0.815891	0.35227	0.102874	0.773975	1471.19	304.787	0.828383	0.00650489	0.00471475	0.579777	0.13901	0.312594	0.307815	0.00964756	0.00621798	0.608083	0.384997	0.539203	0.416573	0.423904	0.345475	0.550969
720	34.2122	56.9406	0.375328	0.313813	0.14309	0.686826	0.622647	0.123867	0.834073	0.274712	0.153571	0.641427	1619.24	248.62	0.866896	0.00521813	0.00540402	0.49125	0.222044	0.244451	0.475984	0.00918737	0.00700841	0.567269	0.599402	0.291552	0.672764	0.301228	0.382481	0.440579
721	49.5873	57.7763	0.461863	0.404106	0.123342	0.766153	0.471289	0.0844771	0.847999	0.361283	0.166432	0.684618	1397.44	270.719	0.837714	0.00605513	0.00466268	0.56496	0.184703	0.259044	0.416235	0.0121681	0.00506054	0.706271	0.396322	0.447758	0.469532	0.288165	0.45675	0.386843
722	53.4846	55.893	0.48899	0.356512	0.141591	0.715739	0.48761	0.0877795	0.847443	0.380465	0.0887127	0.810919	1299.52	352.632	0.786561	0.00690238	0.00576286	0.544986	0.19948	0.193501	0.507607	0.00628217	0.0125398	0.333768	0.456584	0.341854	0.571847	0.313737	0.52836	0.372566
723	41.3933	68.4791	0.376739	0.393548	0.224604	0.636652	0.430273	0.0906023	0.826058	0.378387	0.109109	0.776184	1580.06	266.328	0.855758	0.00607106	0.00403865	0.600518	0.255721	0.153954	0.624205	0.00607652	0.00984666	0.381615	0.592556	0.295941	0.66692	0.293655	0.470308	0.384384
724	44.934	49.4821	0.475915	0.331674	0.220177	0.601021	0.488523	0.158416	0.755129	0.394429	0.110405	0.781304	1383.61	296.843	0.823356	0.00611485	0.00408523	0.59949	0.3473	0.116278	0.749173	0.00754286	0.00837038	0.473999	0.465388	0.356032	0.566565	0.290403	0.510339	0.362667
725	42.6689	59.756	0.416587	0.273231	0.156353	0.636036	0.505386	0.15192	0.768875	0.351921	0.118136	0.748677	1291.3	398.094	0.764357	0.00645184	0.00414894	0.608619	0.294912	0.127589	0.698015	0.00821131	0.00899198	0.477311	0.571447	0.299163	0.656376	0.340022	0.520744	0.395022
726	53.6766	45.0907	0.543466	0.218704	0.230816	0.486527	0.490428	0.134533	0.784734	0.45645	0.0749004	0.859038	1260.45	262.702	0.827527	0.00605891	0.00664129	0.477072	0.355058	0.0907482	0.79644	0.00496401	0.0119533	0.293427	0.398077	0.392165	0.50374	0.265005	0.599487	0.306544
727	45.2065	55.8521	0.447329	0.258278	0.207101	0.554985	0.47052	0.142383	0.767691	0.337525	0.079861	0.808664	1414.99	225.331	0.86263	0.00523761	0.00644758	0.448227	0.368423	0.100542	0.785608	0.00665781	0.0139709	0.322745	0.348839	0.494557	0.413612	0.381974	0.438191	0.465728
728	52.5888	62.2271	0.458027	0.30204	0.180398	0.62607	0.420311	0.0959217	0.814189	0.359544	0.101186	0.780379	1233.21	285.216	0.812164	0.00533552	0.00592271	0.473922	0.335723	0.122373	0.732866	0.00811047	0.00978842	0.453127	0.287628	0.715773	0.286653	0.369987	0.692199	0.348326
729	43.4952	56.3116	0.435794	0.320108	0.169993	0.653147	0.612011	0.122786	0.832898	0.393631	0.0835643	0.824884	1479.65	183.294	0.889778	0.00498918	0.00746359	0.400648	0.336599	0.115367	0.744743	0.00616615	0.0118739	0.341804	0.409008	0.407126	0.501153	0.431751	0.292917	0.595791
730	58.7687	54.7459	0.517719	0.299984	0.176355	0.62977	0.558424	0.100752	0.847155	0.370842	0.0994291	0.788571	1385.95	240.482	0.852142	0.00620429	0.00438612	0.585841	0.30418	0.115294	0.725146	0.00708521	0.0110138	0.391468	0.384598	0.428452	0.473031	0.403517	0.424613	0.487263
731	53.9862	53.4005	0.502727	0.27358	0.215048	0.559894	0.544923	0.106547	0.836452	0.323908	0.14977	0.683814	1336.63	234.24	0.850885	0.00558259	0.00525138	0.515285	0.273444	0.157471	0.634566	0.00654055	0.0111229	0.370288	0.378769	0.450771	0.456601	0.650488	0.218248	0.748776
732	55.3612	42.9915	0.562884	0.399507	0.088824	0.818107	0.484095	0.108235	0.817272	0.431371	0.0792761	0.844754	1505.33	243.537	0.860746	0.00519198	0.00570993	0.476245	0.423295	0.0422905	0.909167	0.00885091	0.00689557	0.562088	0.388629	0.524219	0.425732	0.595852	0.279549	0.680662
733	66.3161	35.9924	0.648197	0.355323	0.14412	0.711439	0.293527	0.19933	0.595562	0.442732	0.0877668	0.834558	1385.51	203.862	0.871734	0.00558599	0.00660148	0.458339	0.371409	0.100526	0.786992	0.00783497	0.00927019	0.458047	0.683312	0.302071	0.693448	0.467488	0.493591	0.48642
734	73.3805	33.3137	0.687765	0.33945	0.118457	0.741308	0.437171	0.124823	0.777893	0.35183	0.105196	0.769826	1472.81	225.947	0.866993	0.00641735	0.00558524	0.534664	0.258949	0.169084	0.604974	0.00992053	0.0079455	0.555273	0.571134	0.322901	0.638827	0.284461	0.45615	0.38409
735	70.5344	45.7102	0.606776	0.301402	0.270059	0.527424	0.509476	0.142914	0.780938	0.370894	0.0840158	0.815313	1192.37	314.193	0.791451	0.00544003	0.00518745	0.511883	0.275544	0.159786	0.632953	0.00968955	0.00840671	0.535445	0.562212	0.285606	0.663128	0.275392	0.793837	0.257561
736	83.4935	23.035	0.783767	0.287535	0.165817	0.634243	0.453341	0.121943	0.78803	0.425042	0.0518115	0.891347	1125.55	326.189	0.775311	0.00613897	0.00414565	0.596908	0.195324	0.172832	0.530547	0.00937897	0.00583127	0.616622	0.452703	0.357013	0.559089	0.257904	0.502997	0.338945
737	66.0858	45.8168	0.590565	0.287776	0.163417	0.637811	0.408981	0.0781735	0.83953	0.442357	0.0654813	0.871059	1614.08	319.902	0.834589	0.00628023	0.00604568	0.509514	0.220624	0.241423	0.477492	0.00677065	0.0105615	0.39064	0.334298	0.428709	0.438133	0.36308	0.358125	0.503435
738	56.6168	54.9442	0.507496	0.258337	0.245797	0.512437	0.478549	0.114204	0.807333	0.397984	0.093756	0.809338	1337.89	264.579	0.834892	0.00447172	0.00580843	0.434986	0.240215	0.225683	0.515596	0.00764896	0.00798284	0.489321	0.332467	0.550654	0.376468	0.275618	0.507906	0.351768
739	53.9038	53.4706	0.502017	0.289698	0.147347	0.662856	0.389207	0.119513	0.765071	0.360955	0.0856162	0.808281	1642.63	283.666	0.85274	0.00608434	0.00408787	0.598134	0.231816	0.155322	0.598794	0.0075649	0.00700097	0.519358	0.428466	0.394709	0.520504	0.3808	0.436217	0.466085
740	60.9023	54.5983	0.52729	0.364275	0.132587	0.733152	0.576477	0.0937315	0.860146	0.390784	0.0939612	0.806164	1285.42	266.511	0.828271	0.0054851	0.00586565	0.483237	0.341948	0.138331	0.711978	0.00573827	0.0107385	0.348264	0.355568	0.47441	0.428407	0.312613	0.561858	0.357488
741	65.5103	53.0377	0.552606	0.265132	0.203314	0.565982	0.520655	0.170749	0.75304	0.379947	0.101514	0.789154	1475.04	418.654	0.778922	0.00563115	0.00420269	0.57263	0.454721	0.0342461	0.929962	0.00922156	0.00845693	0.521626	0.319424	0.470174	0.40454	0.268976	0.409698	0.396325
742	52.1866	49.0025	0.515734	0.348151	0.146317	0.704092	0.444681	0.103774	0.810789	0.271784	0.13164	0.673694	1258.25	196.463	0.864947	0.00653018	0.00594412	0.52349	0.391245	0.176556	0.689053	0.00688745	0.0128029	0.349788	0.538238	0.288055	0.651389	0.276469	0.500274	0.355934
743	56.1486	61.2818	0.478144	0.272294	0.249108	0.522234	0.488682	0.0696165	0.875306	0.358053	0.0929847	0.793843	1289.23	284.163	0.819395	0.00613062	0.00568182	0.518997	0.381479	0.0848238	0.818093	0.00520828	0.0126327	0.291928	0.510394	0.339976	0.600202	0.382291	0.407571	0.483997
744	63.7095	47.5642	0.572548	0.322196	0.183835	0.636713	0.42547	0.146169	0.744298	0.372948	0.0786228	0.82589	1472.61	212.713	0.873785	0.00629406	0.00540255	0.53811	0.231739	0.176886	0.567119	0.00590387	0.0113036	0.343099	0.564618	0.294949	0.656863	0.380369	0.431871	0.468297
745	57.7178	50.0056	0.535797	0.283552	0.158662	0.641211	0.610619	0.123371	0.831917	0.45344	0.100149	0.819092	1283.7	288.015	0.816751	0.00567999	0.00406903	0.582621	0.181039	0.205956	0.467806	0.00505242	0.011426	0.306608	0.738043	0.206517	0.781362	0.327682	0.531719	0.381291
746	38.9689	74.0452	0.344814	0.25899	0.209919	0.552325	0.456412	0.172054	0.726232	0.364549	0.0864943	0.808235	1533.54	187.84	0.890878	0.00614988	0.00547698	0.528937	0.216334	0.187855	0.53523	0.00848431	0.00758619	0.527943	0.669764	0.241331	0.73512	0.303026	0.535431	0.361409
747	47.191	52.0209	0.475659	0.459079	0.139083	0.767482	0.5188	0.119833	0.812361	0.381088	0.0634317	0.857303	1226.4	370.308	0.768081	0.00528147	0.00720235	0.423065	0.211797	0.213674	0.497795	0.00859086	0.00796716	0.518834	0.707125	0.295214	0.705475	0.270221	0.532657	0.336566
748	39.4281	53.0065	0.426551	0.343601	0.179655	0.65666	0.473339	0.115501	0.80385	0.339326	0.0734738	0.822011	1545.61	182.434	0.894427	0.0053976	0.00650085	0.453639	0.189191	0.272609	0.409681	0.00602747	0.0112315	0.349237	0.462947	0.417415	0.52586	0.230547	0.617365	0.2719
749	62.251	41.9134	0.597623	0.328797	0.200196	0.621553	0.409016	0.147997	0.734302	0.382101	0.120357	0.760464	1390.49	266.224	0.839306	0.00572314	0.00504444	0.531516	0.303096	0.134925	0.691966	0.00496899	0.0101767	0.32808	0.444329	0.387537	0.534135	0.434304	0.600194	0.419821
750	50.7412	51.4763	0.496404	0.26956	0.154916	0.635042	0.450535	0.0996029	0.818949	0.360546	0.0968495	0.788259	1309.94	303.167	0.81206	0.00563263	0.00595462	0.486106	0.253962	0.12446	0.671108	0.0063099	0.0104129	0.377324	0.554336	0.309512	0.641705	0.174869	0.596906	0.22658
751	71.6766	49.8453	0.589825	0.304445	0.164991	0.648533	0.444946	0.0884837	0.834123	0.357763	0.128817	0.73526	1473.42	275.256	0.842592	0.00665038	0.00442739	0.600336	0.262348	0.126281	0.675061	0.00729708	0.00859293	0.459224	0.467737	0.310798	0.600791	0.225335	0.54648	0.291955
752	75.055	36.3423	0.67376	0.38056	0.12825	0.74794	0.458163	0.147078	0.756993	0.389483	0.0975753	0.799664	1582.08	502.456	0.758961	0.00656008	0.00591442	0.525879	0.233165	0.186898	0.555071	0.00738456	0.0113483	0.394203	0.464351	0.370011	0.556534	0.226231	0.614012	0.269244
753	45.7333	53.5902	0.460448	0.269617	0.163394	0.622656	0.369207	0.192478	0.657321	0.363378	0.104678	0.776356	1479.19	161.827	0.901386	0.00656639	0.00575616	0.532876	0.283816	0.128335	0.688621	0.0094611	0.00853897	0.525615	0.465867	0.428782	0.520726	0.249182	0.571764	0.303531
754	55.9537	54.1187	0.508335	0.436872	0.136619	0.761776	0.537041	0.0619969	0.896506	0.411986	0.0741893	0.847402	1737.49	179.775	0.906234	0.00723335	0.0049064	0.59584	0.347416	0.120859	0.741905	0.00905234	0.00822883	0.523827	0.477137	0.272637	0.636375	0.298972	0.438047	0.40565
755	53.5513	59.5411	0.473518	0.462146	0.0788979	0.854175	0.586691	0.0883226	0.869154	0.364711	0.102906	0.779935	1519.99	162.949	0.903176	0.0054211	0.00585856	0.480608	0.324618	0.0920677	0.779048	0.00586971	0.00876805	0.400998	0.403686	0.45123	0.472193	0.230364	0.45076	0.338212
756	47.8097	61.4135	0.437725	0.377195	0.129723	0.744095	0.444568	0.132608	0.770247	0.328294	0.13467	0.709114	1428.94	228.606	0.862082	0.00579507	0.00542458	0.516511	0.359783	0.106514	0.771575	0.00739884	0.0129649	0.363334	0.668545	0.191856	0.777016	0.312494	0.421712	0.425621
757	48.0963	59.3649	0.447569	0.413108	0.128709	0.76245	0.419907	0.242446	0.633963	0.368277	0.103652	0.780365	1431.58	211.715	0.871165	0.00644344	0.00606125	0.515282	0.358241	0.109144	0.76648	0.00828873	0.00733903	0.530385	0.515582	0.419514	0.551368	0.322249	0.424781	0.431374
758	59.86	45.3269	0.569083	0.42912	0.154347	0.735465	0.418511	0.172881	0.707671	0.462154	0.107337	0.811521	1396.06	228.418	0.85939	0.00558297	0.00378038	0.596258	0.331031	0.0980462	0.771495	0.0102803	0.00744614	0.579943	0.42307	0.455302	0.481653	0.372754	0.317375	0.540122
759	64.4844	52.7973	0.549825	0.403089	0.152941	0.724941	0.418204	0.19883	0.677765	0.435093	0.0844067	0.837523	1232.66	222.455	0.847122	0.00650048	0.00385065	0.627997	0.323938	0.119202	0.731006	0.0107292	0.00630035	0.630034	0.372617	0.393466	0.486392	0.419886	0.504178	0.454391
760	55.4091	56.3428	0.495822	0.439714	0.205737	0.68125	0.319088	0.198266	0.616769	0.371715	0.0951924	0.796121	1108.18	367.981	0.750717	0.0063945	0.00466628	0.578124	0.346914	0.0850505	0.803108	0.00847226	0.0064713	0.566951	0.338543	0.410529	0.45195	0.453622	0.494171	0.478609
761	66.6771	46.8506	0.58732	0.407249	0.123584	0.767188	0.479083	0.0929256	0.837545	0.341634	0.126749	0.72939	1196.88	249.833	0.82731	0.0066137	0.00691395	0.488902	0.367449	0.0789119	0.823211	0.0106482	0.00782604	0.576382	0.428329	0.386633	0.525582	0.320841	0.541959	0.37186
762	51.3478	65.4406	0.439665	0.327507	0.149568	0.68649	0.46564	0.133838	0.776742	0.387871	0.0964855	0.800796	1492.85	144.207	0.911911	0.00589829	0.00462738	0.560372	0.359964	0.0958969	0.789635	0.0132637	0.00335667	0.798039	0.327694	0.443429	0.424957	0.330953	0.546454	0.377194
763	39.9645	63.5451	0.386094	0.346665	0.146782	0.702537	0.412547	0.127931	0.7633	0.361299	0.0996253	0.783857	1291.39	272.716	0.825641	0.00558092	0.00464211	0.545916	0.363901	0.0793198	0.821038	0.00977976	0.0116855	0.455608	0.370969	0.559037	0.398889	0.44579	0.326064	0.577557
764	43.3592	59.958	0.41967	0.32556	0.118262	0.733537	0.411445	0.157572	0.723081	0.397957	0.0721327	0.846555	1463.11	181.59	0.889591	0.00622192	0.00648129	0.489791	0.383522	0.0962572	0.799372	0.00914068	0.00949716	0.490437	0.287108	0.456787	0.385953	0.443094	0.651504	0.404801
765	43.2602	61.0703	0.414646	0.374491	0.0719092	0.838913	0.489344	0.0829514	0.855055	0.395892	0.0862529	0.821106	1455.38	140.368	0.912037	0.00592907	0.00432872	0.578007	0.293124	0.18944	0.60743	0.00871205	0.00909953	0.489123	0.469842	0.410787	0.53353	0.436012	0.482707	0.474587
766	46.2862	63.3217	0.422289	0.376795	0.0798892	0.825067	0.46076	0.158359	0.744219	0.304361	0.129818	0.701003	1218.89	286.659	0.809598	0.006401	0.00488451	0.567187	0.308563	0.19845	0.60859	0.0115815	0.00428371	0.729994	0.412541	0.512378	0.446029	0.415234	0.464615	0.471938
767	58.6057	42.2238	0.581236	0.355213	0.141661	0.714895	0.563373	0.0792793	0.876637	0.487245	0.120533	0.801683	1527.3	323.202	0.825344	0.00605955	0.00393194	0.606471	0.245328	0.225437	0.521126	0.0130839	0.00251996	0.838504	0.507199	0.488546	0.509366	0.402392	0.470953	0.460748
768	52.199	53.2329	0.495096	0.389834	0.1125	0.776045	0.485807	0.0757358	0.865129	0.328175	0.14086	0.699681	1333.01	338.205	0.79763	0.00573442	0.00667321	0.462169	0.250471	0.170934	0.594371	0.0091364	0.00766042	0.543936	0.442601	0.40133	0.524452	0.321439	0.542099	0.372235
769	46.5747	56.4405	0.452115	0.374954	0.173106	0.684148	0.585099	0.0896615	0.867121	0.297276	0.150553	0.663816	1406.14	236.176	0.856194	0.00711398	0.00533471	0.571464	0.215659	0.234545	0.479024	0.00714082	0.00679532	0.512396	0.360595	0.36834	0.494687	0.358846	0.372639	0.490572
770	37.9574	50.9925	0.426728	0.532929	0.14559	0.785429	0.556888	0.0566578	0.907655	0.300383	0.144343	0.675434	1404.46	290.691	0.828517	0.0059415	0.00486683	0.549715	0.261582	0.14667	0.640737	0.00860744	0.00777304	0.52547	0.36156	0.535251	0.403162	0.291921	0.471318	0.382477
771	52.2891	42.4447	0.551958	0.324142	0.14146	0.696179	0.606598	0.0662607	0.901524	0.314784	0.153999	0.671492	1657.63	198.836	0.892896	0.0068154	0.00378155	0.643147	0.316717	0.138251	0.69613	0.00624875	0.0101538	0.380961	0.494163	0.344872	0.588966	0.379088	0.321741	0.540914
772	34.1463	67.5802	0.335668	0.391683	0.122141	0.76229	0.431734	0.155151	0.735637	0.330116	0.140819	0.700979	1565.73	244.763	0.864809	0.00657524	0.00471796	0.58223	0.2009	0.198721	0.502727	0.00809964	0.00924538	0.466972	0.430093	0.380513	0.530583	0.490508	0.323732	0.602412
773	47.5702	61.274	0.437049	0.403623	0.133799	0.751035	0.382096	0.12404	0.754927	0.352226	0.0896194	0.79717	1207.84	394.259	0.753911	0.00592582	0.00542167	0.522214	0.370802	0.0923503	0.800605	0.00834601	0.00639881	0.56603	0.47708	0.349965	0.576849	0.583371	0.180169	0.764035
774	50.3274	57.5607	0.466478	0.339548	0.136557	0.713179	0.543444	0.139883	0.795291	0.301112	0.162905	0.648925	1383.87	230.815	0.857052	0.00617699	0.00414435	0.598468	0.355661	0.0888154	0.80018	0.011244	0.00502156	0.691277	0.547871	0.355006	0.606806	0.651836	0.342554	0.655513
775	42.944	63.5327	0.403318	0.311729	0.240053	0.564949	0.514756	0.0721799	0.877023	0.43687	0.106437	0.804094	1255.47	300.914	0.806658	0.00619934	0.00632155	0.49512	0.290219	0.100219	0.743317	0.0138809	0.00406428	0.773517	0.56583	0.306075	0.648958	0.728014	0.153556	0.825815
776	44.0737	65.5241	0.40214	0.37688	0.108828	0.775939	0.408159	0.137139	0.748506	0.318072	0.137905	0.697561	1550.81	249.355	0.861482	0.00573014	0.00408388	0.583873	0.29321	0.110594	0.726119	0.0112695	0.00485509	0.698902	0.415467	0.503989	0.451861	0.50635	0.304792	0.624243
777	43.6277	65.5076	0.399758	0.301164	0.139242	0.683833	0.50287	0.140869	0.78117	0.365146	0.120495	0.751885	1376.44	262.935	0.839613	0.00555027	0.00607082	0.477603	0.231798	0.208042	0.527006	0.00826317	0.00976698	0.458298	0.4471	0.517703	0.463411	0.481259	0.397096	0.54791
778	43.7916	47.4914	0.479734	0.407778	0.151941	0.728541	0.439779	0.12193	0.782931	0.27086	0.261	0.50927	1517.1	301.238	0.834333	0.00616025	0.00541623	0.532135	0.270426	0.147136	0.647631	0.0109445	0.00544575	0.667744	0.446333	0.319464	0.582834	0.37202	0.451255	0.451878
779	61.8156	47.184	0.567118	0.287706	0.184004	0.609922	0.466289	0.114321	0.803102	0.363294	0.118621	0.753854	1238.97	241.973	0.836609	0.00582685	0.00540569	0.518747	0.311247	0.12708	0.710079	0.00651538	0.00992918	0.396203	0.454617	0.390001	0.538252	0.328703	0.569521	0.365948
780	57.7687	67.4331	0.461405	0.292603	0.153593	0.655772	0.461699	0.112777	0.803687	0.36397	0.136115	0.727816	1440.28	195.106	0.880697	0.00509911	0.00598719	0.459947	0.224141	0.164105	0.577318	0.0106659	0.00479822	0.68972	0.431301	0.543893	0.442272	0.284379	0.357959	0.442725
781	74.1591	49.1495	0.601411	0.242026	0.257844	0.484178	0.425462	0.0865044	0.831035	0.394416	0.109943	0.782014	1223.2	377.441	0.764194	0.00565361	0.00337045	0.626504	0.220266	0.169468	0.56517	0.0119902	0.00610042	0.662785	0.317447	0.503163	0.386843	0.395235	0.528974	0.427646
782	63.5537	46.6235	0.576832	0.280953	0.213491	0.56822	0.459478	0.121151	0.791346	0.409228	0.0823062	0.832552	1411.71	218.833	0.865791	0.00564224	0.0063791	0.469352	0.138232	0.270716	0.338018	0.0111075	0.00410875	0.729976	0.337023	0.484058	0.410463	0.313296	0.456488	0.406992
783	49.9415	52.9179	0.485532	0.312119	0.16082	0.659956	0.473571	0.181594	0.722827	0.342153	0.12096	0.738812	1359.25	277.439	0.830487	0.00607266	0.00622259	0.493903	0.185029	0.203027	0.47681	0.0079688	0.00626231	0.559956	0.477643	0.473298	0.502284	0.308978	0.620359	0.332472
784	61.2803	46.4192	0.568993	0.232112	0.282055	0.451433	0.430511	0.142559	0.751237	0.396579	0.0852104	0.823138	1408.91	209.543	0.870529	0.00638898	0.00363664	0.637265	0.240702	0.166771	0.590718	0.00612963	0.0136676	0.309621	0.27277	0.496917	0.354391	0.334442	0.475355	0.412995
785	55.6696	61.4534	0.475309	0.274345	0.207829	0.568975	0.461316	0.090339	0.83624	0.404316	0.0832597	0.829237	1472.19	361.716	0.802762	0.00601317	0.00447986	0.573064	0.135108	0.266955	0.336036	0.0053813	0.0116898	0.315228	0.417004	0.509953	0.449863	0.483056	0.415782	0.537423
786	69.7406	49.4399	0.585168	0.292054	0.142355	0.672302	0.369131	0.177656	0.675091	0.358819	0.120563	0.748503	1271.07	434.354	0.745311	0.00536879	0.00426102	0.557518	0.249691	0.194727	0.561838	0.00620644	0.0100918	0.380805	0.30812	0.49819	0.382135	0.454194	0.419583	0.519805
787	50.2381	50.2181	0.5001	0.352115	0.0747346	0.824916	0.518711	0.0688741	0.882784	0.401029	0.0750734	0.842317	1329.9	259.295	0.836838	0.00660395	0.0042764	0.606961	0.282437	0.242531	0.538008	0.00930613	0.00646161	0.590201	0.348705	0.525719	0.398783	0.340336	0.464047	0.423102
788	55.4026	62.2266	0.470993	0.411762	0.0962047	0.810608	0.601516	0.131708	0.820371	0.388022	0.0861261	0.818356	1500.65	195.818	0.884573	0.00528923	0.00536999	0.496212	0.26693	0.221021	0.547043	0.00669035	0.00888708	0.42949	0.514176	0.329609	0.609369	0.281709	0.542625	0.341741
789	60.7445	37.746	0.616755	0.381044	0.0813917	0.823994	0.369278	0.211078	0.636295	0.366184	0.0993448	0.786598	1432.04	197.814	0.878631	0.00506923	0.00619517	0.450022	0.289663	0.122434	0.7029	0.00680592	0.00943291	0.419114	0.625765	0.187197	0.769735	0.291476	0.415746	0.412142
790	88.6565	31.8763	0.735539	0.275785	0.181409	0.603212	0.511088	0.0556917	0.90174	0.351947	0.08415	0.807039	1114	405.202	0.73328	0.00621258	0.00447596	0.581237	0.372597	0.0910662	0.803594	0.00672878	0.00732572	0.478763	0.504121	0.273021	0.648686	0.316874	0.512535	0.382048
791	75.2275	44.7674	0.626923	0.303075	0.242892	0.555117	0.393039	0.147239	0.727475	0.385371	0.0635018	0.858531	1096.99	401.064	0.732277	0.00617016	0.00562089	0.523292	0.374827	0.0725083	0.83791	0.00505383	0.0106844	0.321119	0.420339	0.393104	0.516741	0.324324	0.301568	0.518179
792	51.5794	51.2832	0.50144	0.346829	0.167409	0.674452	0.551775	0.0653785	0.894064	0.464989	0.066906	0.874212	1449.24	209.176	0.87387	0.00473162	0.00614876	0.434877	0.399856	0.027124	0.936475	0.00800987	0.0109779	0.421844	0.437389	0.396531	0.524498	0.325588	0.441832	0.424264
793	65.6868	50.4394	0.56565	0.251336	0.165945	0.602319	0.53091	0.111723	0.826148	0.425108	0.0770838	0.846505	1331.53	305.867	0.8132	0.00607478	0.00585523	0.509201	0.293463	0.131148	0.691134	0.00637158	0.00806599	0.441319	0.470053	0.323122	0.592622	0.368724	0.406867	0.475411
794	51.768	46.1223	0.528837	0.24876	0.182521	0.576793	0.566701	0.11057	0.836742	0.419844	0.0979813	0.810783	1088.88	309.246	0.778814	0.00589238	0.00538557	0.522469	0.227852	0.316257	0.418762	0.00614202	0.0107138	0.364385	0.47778	0.2974	0.616347	0.363688	0.422336	0.462693
795	56.0032	50.7048	0.524827	0.266989	0.267561	0.499465	0.528353	0.0665788	0.88809	0.434288	0.0598425	0.878893	1418.45	243.486	0.853493	0.00565737	0.00498771	0.531454	0.157742	0.257235	0.380122	0.00613622	0.00857014	0.417249	0.462037	0.34163	0.574911	0.601761	0.362894	0.62381
796	45.3493	51.1341	0.470022	0.277298	0.141019	0.662889	0.590977	0.128025	0.82194	0.371114	0.0733832	0.834907	1261.72	294.745	0.810632	0.00535344	0.00589468	0.475941	0.212699	0.205829	0.508207	0.00709982	0.0112665	0.386567	0.621931	0.305632	0.6705	0.532883	0.206622	0.720594
797	58.2444	42.406	0.57868	0.363735	0.114443	0.760668	0.508049	0.120516	0.808267	0.361107	0.134154	0.729124	1186.02	445.346	0.727011	0.00597208	0.00563303	0.514608	0.308791	0.0876444	0.778919	0.00790162	0.0077905	0.503541	0.409122	0.376367	0.52085	0.523173	0.383174	0.577232
798	58.0503	46.4882	0.555301	0.340204	0.116883	0.744287	0.627946	0.132941	0.825282	0.346522	0.187395	0.649019	1334.48	330.651	0.801427	0.00545702	0.00647288	0.457423	0.537346	0.117074	0.821103	0.00719632	0.00952954	0.430251	0.537408	0.307276	0.636224	0.352193	0.458191	0.4346
799	52.7208	53.1253	0.498089	0.266423	0.172995	0.606308	0.496372	0.141974	0.777591	0.408491	0.12016	0.772705	1262.73	211.593	0.856481	0.00563344	0.00491062	0.534276	0.423149	0.0633249	0.869829	0.00707449	0.00966684	0.422577	0.399816	0.407764	0.495079	0.328735	0.516783	0.388797
800	53.5749	47.1708	0.531784	0.302905	0.264922	0.533446	0.478291	0.130416	0.78575	0.410525	0.0599663	0.872545	1346.81	270.265	0.832868	0.00601105	0.00444124	0.575094	0.28834	0.183422	0.611198	0.00557169	0.0104054	0.34873	0.39287	0.434168	0.475033	0.32105	0.359293	0.471894
801	51.009	60.3133	0.45821	0.295274	0.23478	0.557064	0.481865	0.131491	0.78562	0.439399	0.0655701	0.87015	1265.72	307.203	0.804693	0.00531442	0.00557489	0.48804	0.276394	0.160396	0.632784	0.00749563	0.0113698	0.39732	0.481789	0.389392	0.55303	0.378487	0.475518	0.443191
802	44.5263	55.6992	0.444261	0.32202	0.162781	0.664231	0.480395	0.196253	0.709963	0.345805	0.0951346	0.784246	1466.43	209.949	0.874761	0.00591574	0.00561293	0.513133	0.206853	0.171484	0.546742	0.00601804	0.0107689	0.358496	0.441368	0.518138	0.459995	0.355357	0.429203	0.452938
803	37.5825	64.754	0.367244	0.274197	0.228892	0.545026	0.482928	0.125578	0.793629	0.313388	0.171637	0.646127	1562.62	228.038	0.872651	0.00677206	0.00393331	0.632585	0.252969	0.149472	0.628586	0.00843998	0.00940001	0.473093	0.375713	0.440098	0.460539	0.284872	0.455835	0.384595
804	35.4164	64.1673	0.355644	0.265047	0.143713	0.648417	0.502481	0.0805526	0.861839	0.310538	0.111605	0.735623	1150.48	338.428	0.7727	0.00576514	0.0052141	0.525095	0.152945	0.281549	0.352007	0.0116242	0.00740307	0.610924	0.354075	0.471266	0.429005	0.262042	0.746156	0.259911
805	49.7832	58.662	0.459063	0.251628	0.190055	0.569703	0.457062	0.0862081	0.841316	0.345546	0.178619	0.659231	1371.69	223.111	0.860102	0.00554231	0.0058444	0.486735	0.135005	0.295908	0.3133	0.00923486	0.0052334	0.638284	0.58168	0.271129	0.682075	0.426299	0.470522	0.475345
806	53.5075	49.5086	0.519409	0.349737	0.127935	0.732171	0.561742	0.101252	0.847281	0.329045	0.137289	0.705599	1416.38	223.211	0.863861	0.0050662	0.00617415	0.450716	0.141161	0.25431	0.356944	0.00848157	0.00536312	0.612623	0.569955	0.341644	0.625226	0.328931	0.457696	0.418153
807	38.6964	51.6104	0.428499	0.297511	0.1998	0.59824	0.492336	0.171118	0.74208	0.267601	0.162167	0.622663	1548.54	190.088	0.890668	0.00561019	0.00603577	0.481729	0.155742	0.242649	0.390928	0.0158032	0.00352309	0.817705	0.642045	0.349768	0.647345	0.297989	0.469281	0.388376
808	50.6351	48.5592	0.510464	0.332288	0.115275	0.742438	0.582537	0.0574605	0.910218	0.323559	0.125877	0.719922	1594.32	354.871	0.81794	0.00561309	0.00593182	0.486196	0.196092	0.25902	0.430865	0.0144637	0.00635805	0.694643	0.353203	0.337478	0.511384	0.327032	0.441257	0.425663
809	41.5045	73.0717	0.362244	0.263598	0.181191	0.592636	0.393991	0.103148	0.792517	0.352017	0.0843504	0.806699	1401.97	257.805	0.844675	0.00589115	0.0057388	0.50655	0.207955	0.156847	0.570049	0.00694605	0.00927923	0.428101	0.455478	0.323282	0.584876	0.288639	0.534889	0.350491
810	35.2241	70.2339	0.334011	0.340545	0.176128	0.659111	0.476744	0.0937257	0.835704	0.409244	0.0804678	0.835683	1463.35	248.921	0.854625	0.00472122	0.0050024	0.485541	0.316063	0.0859558	0.78619	0.00759092	0.00651371	0.538187	0.340362	0.534869	0.388882	0.355278	0.37243	0.488215
811	46.4851	50.7518	0.47806	0.28694	0.210507	0.576825	0.485312	0.0956535	0.835354	0.386167	0.12666	0.753016	1358.55	219.72	0.860784	0.00433863	0.00729639	0.372894	0.352126	0.0909965	0.794647	0.00516104	0.0105858	0.32775	0.449737	0.322976	0.582023	0.33448	0.417169	0.444995
812	69.6459	39.0178	0.640931	0.314827	0.15651	0.667945	0.456987	0.198754	0.696901	0.348564	0.151727	0.696723	1368.59	286.761	0.826767	0.00579069	0.00543588	0.515802	0.305683	0.0969465	0.759217	0.0056718	0.0107967	0.344402	0.499441	0.402383	0.553812	0.441844	0.283227	0.60938
813	58.2231	49.9862	0.53806	0.43034	0.0950107	0.819148	0.405351	0.116805	0.776303	0.366761	0.064299	0.850835	1301.5	373.939	0.776812	0.00525619	0.00537804	0.494271	0.300052	0.222942	0.57372	0.00438318	0.0132496	0.248581	0.508001	0.245668	0.674038	0.293489	0.552143	0.347064
814	49.0142	63.4249	0.435918	0.35994	0.12636	0.74016	0.415492	0.106555	0.79589	0.345721	0.107739	0.762408	1339.55	278.699	0.827777	0.00479008	0.00567683	0.45764	0.301945	0.141896	0.6803	0.00665885	0.0121938	0.353205	0.422313	0.514837	0.450635	0.265962	0.5343	0.332343
815	48.1926	61.5263	0.439237	0.323788	0.130067	0.713417	0.531575	0.130205	0.80325	0.422904	0.0757838	0.848034	1317.98	293.566	0.817836	0.00559237	0.00500906	0.527511	0.354998	0.0674565	0.840322	0.00878376	0.00969954	0.475227	0.342863	0.559202	0.380087	0.33074	0.545583	0.377418
816	40.9168	55.3241	0.42515	0.278801	0.15355	0.644849	0.613245	0.0874963	0.875138	0.303123	0.11033	0.73315	1275.97	215.121	0.855729	0.0056935	0.00626234	0.476211	0.371986	0.131663	0.738582	0.00870785	0.00942646	0.480186	0.428118	0.432387	0.497519	0.386562	0.364387	0.514764
817	41.7034	62.1408	0.401596	0.431514	0.145983	0.747214	0.392099	0.247363	0.61317	0.327614	0.133373	0.71068	1524.24	240.177	0.863877	0.0052964	0.00600211	0.46877	0.31607	0.0617255	0.836616	0.0121187	0.00716062	0.628585	0.282063	0.383625	0.423717	0.474816	0.327385	0.591891
818	45.1056	61.419	0.423429	0.346142	0.139094	0.713348	0.349435	0.209594	0.625075	0.309101	0.146865	0.677904	1357.49	282.294	0.827846	0.0064578	0.00402007	0.616328	0.36118	0.110313	0.766035	0.0112175	0.0047593	0.702112	0.370294	0.369834	0.500311	0.393632	0.609171	0.392532
819	37.7408	80.996	0.317853	0.28999	0.167284	0.634172	0.319787	0.215667	0.597225	0.328682	0.15881	0.674231	1337.2	259.146	0.837663	0.00774485	0.00477607	0.618553	0.235328	0.153396	0.605387	0.00935654	0.00738269	0.558959	0.658135	0.316308	0.675396	0.227688	0.495321	0.314917
820	34.9161	71.1142	0.329303	0.235079	0.226171	0.509656	0.336519	0.213189	0.612178	0.321832	0.13276	0.707958	1529.82	246.018	0.861464	0.00579966	0.0037905	0.604751	0.236841	0.190766	0.553875	0.00819609	0.0091023	0.473807	0.492391	0.453231	0.520706	0.32077	0.332142	0.491292
821	50.9034	54.5807	0.482569	0.271883	0.140605	0.65913	0.447123	0.184932	0.707412	0.413332	0.111081	0.78818	1558.65	208.094	0.882216	0.00561594	0.00591001	0.487243	0.309672	0.117489	0.724954	0.011641	0.00604529	0.658194	0.708693	0.291214	0.708759	0.412067	0.444065	0.481313
822	38.592	52.6941	0.422759	0.284746	0.199962	0.587459	0.509255	0.156653	0.764753	0.352223	0.130328	0.729919	1475.37	258.195	0.851061	0.00572393	0.00598627	0.488799	0.345076	0.0772456	0.817093	0.00852497	0.00864304	0.496561	0.424043	0.413185	0.506485	0.281633	0.519818	0.351404
823	43.9273	50.9276	0.4631	0.322574	0.173994	0.649606	0.365473	0.16562	0.688152	0.455908	0.123931	0.786266	1333.78	236.213	0.849545	0.00514369	0.00581122	0.469533	0.251325	0.17277	0.592614	0.00827344	0.00757655	0.521984	0.469721	0.344356	0.576998	0.502235	0.39627	0.558967
824	38.7866	44.3889	0.466322	0.396977	0.154635	0.719667	0.460938	0.107256	0.811234	0.328494	0.12019	0.732127	1534.85	267.779	0.851451	0.00585101	0.00524879	0.527127	0.206648	0.180473	0.533808	0.00929749	0.00636012	0.5938	0.388148	0.480008	0.447095	0.36967	0.463827	0.443517
825	37.9257	46.775	0.447762	0.26156	0.178314	0.594625	0.519218	0.150854	0.774869	0.417817	0.0713326	0.85417	1273.05	246.291	0.837897	0.00596103	0.00527807	0.530383	0.238543	0.150842	0.612615	0.00690847	0.0080671	0.461316	0.452379	0.415476	0.521261	0.265903	0.436711	0.378448
826	41.3935	76.7662	0.350318	0.319477	0.155783	0.672215	0.351408	0.280464	0.556139	0.383038	0.105883	0.783436	1171.93	255.984	0.820729	0.0055163	0.00520499	0.514519	0.18681	0.22554	0.453038	0.00984922	0.00620991	0.61331	0.443292	0.422099	0.512244	0.422946	0.377497	0.52839
827	56.2642	57.43	0.494873	0.28251	0.17433	0.618401	0.322971	0.162847	0.664799	0.354455	0.0915395	0.794752	1362.5	267.749	0.835762	0.00513684	0.00525256	0.49443	0.25561	0.136608	0.651704	0.00852243	0.0075351	0.530743	0.648047	0.201824	0.762524	0.285742	0.528339	0.351
828	59.0131	49.9108	0.541783	0.360965	0.118111	0.753461	0.44929	0.12937	0.776432	0.345808	0.0929841	0.78809	1432.16	205.625	0.874449	0.00640671	0.00559238	0.533933	0.261826	0.132255	0.664397	0.0126384	0.00436989	0.743073	0.755711	0.281256	0.72877	0.297419	0.405846	0.422911
829	65.8885	49.5091	0.570969	0.256585	0.19532	0.567785	0.405492	0.121467	0.769494	0.398874	0.151451	0.724797	1363.27	304.955	0.817198	0.00761073	0.00460615	0.622969	0.252591	0.234316	0.518767	0.0104002	0.00576659	0.643307	0.494508	0.241434	0.671939	0.367303	0.364982	0.501584
830	60.0423	48.3141	0.554119	0.358494	0.156405	0.696242	0.588124	0.0586021	0.909387	0.369103	0.105143	0.778294	1427.38	331.496	0.811529	0.00746806	0.00342275	0.685721	0.24363	0.233264	0.510868	0.0101798	0.0068685	0.597116	0.463706	0.447622	0.508824	0.291114	0.433662	0.401661
831	76.7388	44.5916	0.632478	0.427318	0.0643932	0.869043	0.513233	0.0792673	0.866216	0.401721	0.04662	0.896017	1428.6	258.29	0.846884	0.00649459	0.00385758	0.627365	0.292067	0.154878	0.653475	0.010871	0.00830339	0.566954	0.570399	0.244585	0.699889	0.416758	0.365113	0.533027
832	93.1836	27.5841	0.771594	0.316366	0.175868	0.642714	0.541743	0.208519	0.722071	0.390615	0.059885	0.86707	1354.41	282.549	0.827395	0.0057603	0.00394619	0.593449	0.196563	0.242702	0.447482	0.0126516	0.00545708	0.698648	0.621266	0.249359	0.713586	0.398279	0.216811	0.647513
833	70.4603	35.9636	0.662072	0.279379	0.0944987	0.747247	0.535543	0.131749	0.802561	0.358394	0.106298	0.771251	1286.02	338.814	0.791477	0.00504623	0.00540741	0.482724	0.26282	0.207737	0.558529	0.00787639	0.0102908	0.433551	0.417774	0.438837	0.487706	0.455337	0.27384	0.624454
834	65.6066	33.5282	0.661791	0.302025	0.193548	0.609447	0.571355	0.101365	0.84932	0.346373	0.110933	0.757421	1393.97	245.518	0.850247	0.00503421	0.00457834	0.523712	0.183467	0.232622	0.440932	0.0103464	0.00730103	0.586284	0.340196	0.429629	0.441913	0.491058	0.538196	0.477101
835	53.7602	46.9933	0.533582	0.320734	0.126011	0.717935	0.538649	0.0710798	0.883424	0.344437	0.135639	0.717463	1367.2	241.592	0.849831	0.00554713	0.00487623	0.532182	0.231043	0.136231	0.629075	0.0157289	0.00401448	0.796667	0.416419	0.537963	0.436323	0.37948	0.41484	0.477742
836	64.2148	40.186	0.61508	0.414647	0.178569	0.698981	0.3405	0.16274	0.676616	0.339963	0.117278	0.74351	1361.22	187.234	0.879083	0.00533147	0.0044653	0.544207	0.394472	0.0797147	0.831892	0.0130144	0.00315853	0.804703	0.748341	0.270448	0.73454	0.439323	0.359568	0.549916
837	71.4386	32.5152	0.687215	0.394826	0.188754	0.676558	0.470841	0.125242	0.789891	0.299253	0.194763	0.605755	1216.4	251.105	0.82889	0.00594526	0.00475947	0.555386	0.353211	0.0830128	0.809701	0.0127167	0.00456597	0.735806	0.534498	0.375661	0.587257	0.344335	0.433147	0.442885
838	53.4493	51.7936	0.507866	0.289279	0.229708	0.557392	0.445074	0.155776	0.74074	0.330972	0.152755	0.684213	1253	253.134	0.831932	0.00628871	0.00505053	0.554597	0.324602	0.128477	0.716436	0.0162791	0.00243838	0.869727	0.40994	0.47325	0.464158	0.487367	0.296223	0.621967
839	70.1002	34.1065	0.672704	0.266138	0.288801	0.47958	0.547041	0.0891239	0.859904	0.389027	0.103712	0.789519	1360.93	361.586	0.790083	0.00634417	0.00395835	0.615788	0.326589	0.12911	0.716676	0.0127793	0.00390187	0.766091	0.369847	0.505638	0.422448	0.44327	0.483794	0.478144
840	44.2415	57.9047	0.43312	0.237421	0.155436	0.604344	0.435053	0.130365	0.769436	0.37816	0.0613662	0.860381	1607.32	247.271	0.866671	0.00591081	0.00427908	0.580066	0.263511	0.183712	0.589215	0.0131777	0.00421976	0.75745	0.429398	0.445144	0.490998	0.454189	0.343107	0.569662
841	57.1877	50.6702	0.530213	0.316908	0.180028	0.637724	0.50552	0.161029	0.758414	0.376899	0.0699344	0.843489	1324.81	216.087	0.859765	0.00475276	0.00773105	0.380714	0.243989	0.197055	0.553207	0.00803567	0.00770663	0.510451	0.330369	0.47221	0.411635	0.355557	0.626726	0.36197
842	51.5663	47.6152	0.519918	0.268464	0.142942	0.652552	0.538874	0.14266	0.790678	0.390744	0.111468	0.778046	1636.47	205.852	0.888265	0.00528221	0.00599882	0.468238	0.196503	0.194099	0.503077	0.00793291	0.00667438	0.543079	0.255859	0.596453	0.300194	0.285854	0.555932	0.33958
843	65.3762	40.6248	0.616751	0.259546	0.194805	0.571245	0.461925	0.106869	0.812113	0.463922	0.0885002	0.839796	1320.97	288.85	0.82057	0.00587446	0.00474514	0.553171	0.184193	0.211285	0.465748	0.00704943	0.0088436	0.443555	0.291027	0.423122	0.407516	0.362693	0.564234	0.391285
844	58.2948	49.9871	0.538362	0.316637	0.190846	0.623936	0.543414	0.0867259	0.86237	0.377559	0.0753961	0.833546	1274.59	286.257	0.816602	0.00544358	0.00510416	0.516089	0.369432	0.181828	0.670159	0.00747557	0.00650992	0.534523	0.425623	0.422889	0.501611	0.33217	0.550156	0.376471
845	54.103	53.597	0.502349	0.326846	0.150027	0.685394	0.603344	0.0703106	0.895628	0.321174	0.16401	0.661964	1465.14	155.95	0.903799	0.00589026	0.00768817	0.433795	0.31808	0.135649	0.701036	0.005459	0.00755469	0.419481	0.325492	0.488635	0.399805	0.259743	0.49111	0.34593
846	38.1926	61.166	0.384391	0.326335	0.105729	0.755293	0.398196	0.132084	0.750917	0.34518	0.141891	0.708685	1349.22	245.996	0.845791	0.00646814	0.00527986	0.550574	0.239523	0.14989	0.615088	0.00673041	0.00771446	0.465938	0.562323	0.354079	0.61362	0.341922	0.373155	0.478161
847	42.1147	49.5095	0.459646	0.250697	0.224944	0.527072	0.518645	0.173465	0.749368	0.357458	0.119121	0.75005	1528.77	235.491	0.866521	0.00627976	0.00539153	0.538052	0.154735	0.229413	0.402801	0.00794788	0.0100051	0.442705	0.477479	0.321176	0.597854	0.34274	0.515628	0.399293
848	34.7091	59.7184	0.367574	0.287173	0.176981	0.618702	0.472935	0.1177	0.800723	0.373098	0.0694097	0.843144	1441.86	157.867	0.901316	0.00536006	0.00411138	0.565918	0.131214	0.33688	0.280316	0.00764643	0.00706984	0.51959	0.516561	0.320723	0.616948	0.294877	0.571032	0.34054
849	45.5373	64.5407	0.413682	0.332404	0.156026	0.680557	0.524111	0.083439	0.862663	0.341207	0.087093	0.796654	1346.9	525.561	0.719321	0.00594305	0.00384669	0.607069	0.144066	0.250001	0.365587	0.00873428	0.00810814	0.518588	0.445955	0.484854	0.479104	0.246281	0.50585	0.327444
850	38.8919	55.7857	0.410782	0.324981	0.300416	0.51964	0.494197	0.0986443	0.833608	0.363354	0.0976198	0.788231	1475.2	403.563	0.785198	0.00617408	0.00688286	0.472858	0.111807	0.417486	0.211239	0.0130769	0.00765897	0.630642	0.483042	0.382365	0.558167	0.247665	0.561397	0.306114
851	61.3698	55.498	0.525122	0.295733	0.121819	0.708254	0.651187	0.0657667	0.908269	0.368187	0.130737	0.737962	1382.93	277.448	0.832901	0.00564833	0.00504872	0.528027	0.148108	0.233798	0.387813	0.00902267	0.00611205	0.596157	0.433629	0.458897	0.485845	0.227381	0.462918	0.329395
852	50.6089	44.8514	0.530157	0.238655	0.183259	0.565648	0.350738	0.255661	0.578395	0.367206	0.124596	0.746654	1582.2	283.596	0.848003	0.00557744	0.00530496	0.512519	0.146316	0.219817	0.399626	0.00919166	0.00894238	0.506873	0.486372	0.375426	0.564369	0.257472	0.604588	0.298671
853	48.0517	53.0255	0.475396	0.30805	0.151215	0.670746	0.407826	0.202815	0.667865	0.352405	0.147436	0.705034	1475.28	194.818	0.883349	0.00565597	0.0053676	0.51308	0.154435	0.193641	0.443682	0.0109064	0.00775593	0.584408	0.546669	0.441331	0.553309	0.210707	0.582318	0.2657
854	53.6183	52.7865	0.503909	0.359381	0.128764	0.736217	0.50285	0.0944337	0.841895	0.373335	0.0889222	0.807635	1587.02	192.936	0.891606	0.00631981	0.00463059	0.577131	0.161779	0.288903	0.358965	0.00749702	0.0110539	0.404133	0.326248	0.562307	0.367167	0.316679	0.419118	0.430389
855	42.7667	66.6975	0.390691	0.319186	0.153238	0.675635	0.3821	0.100693	0.791437	0.31435	0.164174	0.656915	1549.72	270.517	0.851383	0.005936	0.0056384	0.512856	0.184643	0.296808	0.383513	0.0058899	0.00985883	0.373992	0.335131	0.632727	0.346261	0.298107	0.484434	0.380948
856	48.1554	77.5123	0.383196	0.27789	0.109462	0.717409	0.474288	0.0929978	0.836065	0.380888	0.107703	0.779565	1646.93	282.149	0.853739	0.00603112	0.00703833	0.461467	0.156125	0.258462	0.37658	0.00668935	0.00952167	0.412642	0.527627	0.410601	0.562365	0.277117	0.594602	0.317897
857	57.9306	55.1599	0.51225	0.290894	0.187524	0.608033	0.492523	0.113519	0.812688	0.486726	0.0598963	0.890425	1360.83	333.557	0.80314	0.00598337	0.00586404	0.505036	0.264239	0.240559	0.523455	0.0138656	0.00599447	0.698165	0.448314	0.474126	0.486009	0.334554	0.531964	0.38609
858	57.3947	52.5062	0.522241	0.299125	0.190327	0.611143	0.407423	0.179435	0.694244	0.413027	0.0798374	0.838013	1190.71	226.196	0.840359	0.00494966	0.00444041	0.527117	0.22389	0.157915	0.586399	0.0128104	0.00580202	0.688272	0.46584	0.354733	0.567701	0.399835	0.43079	0.481366
859	59.5704	58.3689	0.505093	0.286533	0.1862	0.606121	0.418675	0.258956	0.617851	0.298472	0.110693	0.729467	1195.15	492.432	0.708203	0.00520695	0.00602444	0.463607	0.230783	0.170051	0.575757	0.01086	0.0088525	0.550919	0.651191	0.276331	0.702076	0.288804	0.526328	0.354303
860	47.4895	50.4877	0.4847	0.38911	0.0866547	0.817862	0.44857	0.218069	0.672883	0.355155	0.144607	0.710649	1466.77	387.104	0.791192	0.00592504	0.00464083	0.560772	0.263927	0.13567	0.660483	0.0164096	0.00395177	0.805918	0.395102	0.404611	0.494054	0.330771	0.391843	0.457743
861	68.8322	40.3913	0.630196	0.3685	0.202519	0.645337	0.408148	0.140463	0.743966	0.386734	0.0997395	0.794974	1244.57	246.05	0.834934	0.00744915	0.004111	0.644382	0.203538	0.157653	0.563518	0.00722724	0.00666107	0.520383	0.5115	0.296787	0.63282	0.286804	0.493547	0.367532
862	69.5107	28.0666	0.712366	0.281571	0.222395	0.558709	0.392368	0.149834	0.723657	0.408655	0.0709482	0.852069	1230.06	306.459	0.80055	0.00695695	0.00611711	0.532119	0.227723	0.136405	0.625392	0.00905386	0.00858587	0.513265	0.331525	0.444435	0.427245	0.327279	0.53237	0.380712
863	69.2264	47.0103	0.595564	0.329756	0.167908	0.662607	0.431263	0.0998317	0.812027	0.410053	0.0793848	0.837804	1345.28	209.375	0.865324	0.00610734	0.0062653	0.493617	0.212225	0.216215	0.495344	0.0113189	0.0084787	0.571732	0.483825	0.377967	0.561417	0.362555	0.377048	0.490202
864	63.7496	50.8259	0.556398	0.349874	0.179724	0.66064	0.616439	0.144952	0.809622	0.41858	0.0848353	0.83148	1383	177.488	0.886261	0.00488348	0.00590111	0.45282	0.217981	0.191905	0.53181	0.0154657	0.00370898	0.806569	0.404536	0.460226	0.4678	0.453541	0.262701	0.633223
865	65.6122	45.271	0.591723	0.242312	0.170271	0.587304	0.495529	0.128306	0.794327	0.334967	0.0874058	0.79306	1323.32	311.026	0.809694	0.00563391	0.00749579	0.429097	0.196302	0.22769	0.462985	0.0153573	0.00410593	0.789041	0.522972	0.490814	0.515861	0.405513	0.447594	0.475337
866	56.5163	48.9419	0.535912	0.330686	0.162769	0.670144	0.755155	0.190861	0.798247	0.413213	0.076263	0.844194	1390.81	181.058	0.884813	0.00496659	0.00659789	0.42947	0.201193	0.195806	0.506784	0.0106297	0.00631043	0.627486	0.533797	0.406015	0.567983	0.584589	0.266475	0.686892
867	40.3265	62.205	0.393308	0.304182	0.206842	0.59524	0.426679	0.140362	0.752465	0.335711	0.155554	0.683361	1633.09	198.477	0.891635	0.00700424	0.00540903	0.564254	0.159747	0.23828	0.401348	0.0115309	0.0029779	0.794752	0.554537	0.36726	0.601583	0.559141	0.25595	0.685986
868	45.8469	61.3937	0.427515	0.366286	0.122856	0.748833	0.471537	0.0999321	0.825131	0.440293	0.0843993	0.839145	1278.72	155.185	0.891775	0.00550842	0.0054857	0.501033	0.214748	0.240444	0.471774	0.00835519	0.0125066	0.400503	0.491138	0.257796	0.655782	0.808639	0.100721	0.88924
869	43.5969	54.9231	0.442518	0.250707	0.288159	0.465249	0.608731	0.123962	0.830813	0.395963	0.0662085	0.856745	1548.21	394.696	0.796853	0.00576263	0.0049291	0.53898	0.207705	0.179042	0.537056	0.0110634	0.00704582	0.610927	0.420761	0.410264	0.506316	0.688948	0.214577	0.762511
870	58.961	39.566	0.598425	0.279083	0.195354	0.588241	0.454243	0.115375	0.797452	0.366203	0.126398	0.743407	1307.64	224.338	0.853563	0.00670206	0.00555124	0.54696	0.238756	0.197385	0.547428	0.00878661	0.00654505	0.573102	0.575294	0.288935	0.665673	0.505767	0.236965	0.680955
871	42.1268	52.6367	0.444547	0.258469	0.221817	0.538156	0.416386	0.127942	0.764954	0.358704	0.107773	0.768964	1320.62	193.485	0.872212	0.00688155	0.00350014	0.662854	0.221104	0.23001	0.490128	0.00656985	0.00840077	0.43885	0.469539	0.447212	0.512177	0.664607	0.340514	0.661221
872	50.8117	63.5264	0.444399	0.296946	0.182952	0.618768	0.480115	0.0948033	0.835101	0.38446	0.085332	0.818362	1342.18	402.865	0.769138	0.00585125	0.00506205	0.536158	0.376611	0.0528128	0.877015	0.0101048	0.00700447	0.590603	0.371621	0.473344	0.439806	0.380241	0.459567	0.452771
873	65.0735	44.2948	0.594994	0.292543	0.185116	0.612452	0.557359	0.0960216	0.853039	0.332709	0.113743	0.74523	1412.2	259.915	0.84456	0.00641771	0.00542946	0.541708	0.287961	0.176545	0.619929	0.00881509	0.00680663	0.564284	0.505633	0.386466	0.56679	0.446292	0.400644	0.526949
874	69.619	51.141	0.576507	0.313908	0.226345	0.581039	0.488633	0.11703	0.806773	0.247068	0.155281	0.614064	1383.33	264.215	0.839631	0.00729301	0.00504573	0.591066	0.296222	0.175645	0.627766	0.0114413	0.00708194	0.617672	0.520656	0.410622	0.559077	0.479996	0.340889	0.58473
875	59.149	55.5437	0.515717	0.278407	0.246448	0.530446	0.532412	0.222892	0.704897	0.361677	0.124963	0.743212	1536.42	184.953	0.892554	0.00659034	0.00721463	0.477389	0.192267	0.212221	0.475334	0.00706658	0.00926156	0.432785	0.462361	0.360934	0.561598	0.651578	0.509985	0.560949
876	69.9792	32.8448	0.680572	0.350353	0.159957	0.68655	0.545646	0.134122	0.802694	0.325805	0.0724273	0.818128	1398.81	200.169	0.874814	0.00586779	0.00601253	0.493908	0.23913	0.17341	0.579654	0.00667848	0.00657378	0.50395	0.639811	0.339321	0.653447	0.358663	0.403342	0.470683
877	89.5694	35.0359	0.718825	0.337763	0.138702	0.708893	0.424545	0.147704	0.741888	0.389452	0.113509	0.774318	1358.54	236.378	0.851793	0.00645759	0.00509917	0.558772	0.242394	0.159669	0.602875	0.0075725	0.0100688	0.429249	0.564869	0.367998	0.605519	0.392377	0.510337	0.434664
878	77.5798	46.3598	0.625948	0.386273	0.139549	0.734608	0.365028	0.133149	0.732727	0.408189	0.0863709	0.825358	1581.19	344.397	0.821146	0.0059367	0.00638288	0.481892	0.230496	0.287269	0.445175	0.0063527	0.0067475	0.484932	0.589201	0.338221	0.63531	0.600156	0.236236	0.717554
879	66.6347	45.4935	0.594272	0.272145	0.160064	0.62966	0.389227	0.141034	0.734029	0.340617	0.117909	0.742852	1332.89	285.745	0.823466	0.00641326	0.00582022	0.524238	0.224647	0.164005	0.578016	0.0068046	0.00895337	0.431819	0.664232	0.428894	0.607645	0.382858	0.505027	0.431202
880	53.6224	53.5364	0.500401	0.240108	0.213805	0.528974	0.303646	0.184799	0.621659	0.348587	0.0949587	0.78591	1325.61	283.852	0.823636	0.00663768	0.00558322	0.543142	0.212483	0.212361	0.500143	0.00697398	0.01155	0.376483	0.627222	0.292452	0.682005	0.290172	0.471788	0.380823
881	71.0475	44.2338	0.616297	0.28358	0.20076	0.585499	0.405745	0.142098	0.740623	0.348148	0.115403	0.751045	1295.89	302.239	0.81088	0.00494771	0.00513016	0.490948	0.31652	0.148298	0.680954	0.00816144	0.00779584	0.511456	0.556615	0.282663	0.663207	0.253084	0.51751	0.328428
882	50.9051	53.7682	0.486323	0.31542	0.138467	0.69493	0.580526	0.149713	0.79498	0.370873	0.0878769	0.808442	1597.19	141.186	0.918783	0.00529778	0.00589307	0.473403	0.357588	0.104591	0.773701	0.00740011	0.0072945	0.503593	0.636482	0.327389	0.66034	0.360338	0.492707	0.422414
883	47.1762	48.2457	0.494396	0.272485	0.203856	0.572038	0.478407	0.161358	0.747785	0.485068	0.048789	0.90861	1378.35	316.758	0.813134	0.00606107	0.00500747	0.547594	0.311726	0.0764977	0.802955	0.010497	0.00689202	0.603657	0.534609	0.36851	0.591959	0.384463	0.557368	0.408208
884	53.5351	57.9768	0.480084	0.258136	0.208998	0.552595	0.473803	0.11146	0.809556	0.407654	0.0856079	0.826445	1297.45	293.055	0.815747	0.00670156	0.00531373	0.557753	0.276249	0.111789	0.711912	0.0100794	0.0064729	0.608942	0.5872	0.357185	0.621781	0.264016	0.705494	0.272319
885	49.7142	58.0577	0.461291	0.255695	0.193692	0.568987	0.424957	0.135156	0.758699	0.339925	0.0883323	0.79374	1651.91	248.449	0.869262	0.00671085	0.00485263	0.580349	0.356871	0.153854	0.698753	0.0084154	0.00753516	0.527593	0.52114	0.287291	0.644631	0.320211	0.383121	0.455277
886	51.0162	49.8621	0.50572	0.297168	0.12253	0.708052	0.481044	0.0877854	0.845674	0.353739	0.0901429	0.796921	1476.59	231.363	0.864538	0.00495763	0.00710823	0.410881	0.24781	0.155902	0.613828	0.00684417	0.0089816	0.43247	0.721605	0.286734	0.715637	0.265519	0.449051	0.371579
887	63.9783	54.3475	0.540696	0.298407	0.238787	0.555493	0.517485	0.082816	0.862042	0.374282	0.0940903	0.799112	1165.16	375.963	0.756045	0.00618209	0.0037186	0.62441	0.248898	0.105552	0.702209	0.0075397	0.00902003	0.455303	0.530483	0.354627	0.599341	0.271317	0.561827	0.325655
888	48.5852	49.7872	0.49389	0.403042	0.104337	0.794361	0.582174	0.0576484	0.909899	0.354541	0.16532	0.681992	1304.66	231.759	0.849156	0.00499564	0.00622698	0.44514	0.366211	0.0730653	0.833669	0.00647552	0.0120475	0.349594	0.824301	0.316516	0.722553	0.321035	0.393327	0.449401
889	55.1761	42.3129	0.565972	0.450891	0.115878	0.795546	0.569298	0.0745564	0.884203	0.365723	0.0980152	0.788641	1557.94	236.165	0.868367	0.00566267	0.00461679	0.550873	0.362214	0.0840219	0.811709	0.00630796	0.00890169	0.414734	0.569226	0.269977	0.678294	0.238238	0.793423	0.230927
890	67.144	37.2206	0.64336	0.320112	0.143214	0.6909	0.573978	0.0777484	0.880704	0.38669	0.167658	0.697559	1309.12	273.993	0.826928	0.00503664	0.00524164	0.490028	0.383448	0.0643598	0.856278	0.00625261	0.00869529	0.418294	0.507122	0.415495	0.549656	0.24146	0.593681	0.289124
891	76.0667	33.9536	0.691388	0.359438	0.0882434	0.802888	0.397282	0.183468	0.684084	0.316179	0.146522	0.683334	1543.6	202.116	0.884222	0.00607228	0.00443527	0.577897	0.361171	0.129738	0.735719	0.00728985	0.00938748	0.437111	0.421727	0.420528	0.500712	0.260454	0.436415	0.373749
892	81.7208	38.3184	0.680785	0.326891	0.235672	0.581075	0.460939	0.184551	0.714092	0.371034	0.0964979	0.793601	1573.96	199.934	0.887291	0.00473718	0.00782349	0.377144	0.387062	0.104852	0.786848	0.00593645	0.0120261	0.33049	0.337776	0.472293	0.416972	0.601121	0.230963	0.722428
893	86.8938	39.508	0.687441	0.335044	0.185699	0.643397	0.572372	0.091412	0.862287	0.333309	0.0931975	0.781486	1453.8	249.354	0.853593	0.00562309	0.00683902	0.451215	0.262127	0.110038	0.70433	0.00735806	0.00842477	0.466206	0.627551	0.281325	0.69047	0.620685	0.35182	0.638233
894	75.7167	53.9979	0.583718	0.325894	0.163803	0.665501	0.531087	0.101688	0.839298	0.391752	0.0825414	0.82597	1405.9	353.765	0.798959	0.00570107	0.00510217	0.527719	0.293141	0.138444	0.67922	0.00865361	0.00552018	0.610536	0.563837	0.232079	0.708413	0.611547	0.184272	0.768449
895	79.3451	32.0582	0.712233	0.430757	0.15361	0.737134	0.463559	0.14308	0.764144	0.404197	0.0733326	0.846433	1358.42	422.735	0.762662	0.00540293	0.00513391	0.512766	0.277984	0.146055	0.655562	0.00980998	0.00713117	0.579062	0.386736	0.47623	0.448148	0.392913	0.515871	0.43235
896	66.7049	41.7213	0.61521	0.431518	0.0635522	0.87163	0.524132	0.101531	0.837723	0.408656	0.146991	0.735459	1245.72	315.851	0.797735	0.00569435	0.00466414	0.549728	0.316016	0.069842	0.818995	0.0099642	0.00659717	0.601653	0.419608	0.414831	0.502862	0.294354	0.577959	0.337441
897	53.574	53.2199	0.501658	0.301981	0.172479	0.636473	0.373297	0.220891	0.628247	0.339285	0.113669	0.74905	1424.92	290.627	0.830592	0.00585488	0.00479139	0.549947	0.338741	0.160033	0.679147	0.0118159	0.00546231	0.683861	0.406479	0.492659	0.452076	0.293467	0.550252	0.347826
898	59.5231	29.6119	0.667786	0.302231	0.157131	0.657937	0.436164	0.205981	0.67923	0.324818	0.120514	0.729383	1502.97	176.839	0.894726	0.00665885	0.00510466	0.56606	0.324918	0.139817	0.699146	0.00755811	0.0126673	0.373693	0.424816	0.374831	0.531254	0.270585	0.565185	0.323755
899	62.9302	50.0516	0.556994	0.359716	0.0942046	0.792465	0.441859	0.108799	0.802421	0.384954	0.119555	0.763027	1332.55	225.971	0.855009	0.00631947	0.00468738	0.57414	0.310739	0.134782	0.697473	0.00717071	0.00824129	0.465268	0.27419	0.5336	0.339433	0.330815	0.497047	0.399602
900	67.1735	47.2707	0.586954	0.292667	0.127447	0.696637	0.41504	0.0740481	0.8486	0.360072	0.108808	0.767941	1479.39	315.258	0.824335	0.00659366	0.00516493	0.560752	0.269522	0.145645	0.64919	0.00807523	0.0079675	0.503358	0.332824	0.484315	0.407304	0.345464	0.593295	0.368001
901	54.9752	70.7135	0.437392	0.367665	0.0936723	0.796955	0.50183	0.102128	0.830903	0.339553	0.0863052	0.797338	1336.44	193.031	0.873792	0.00585814	0.00463335	0.558371	0.382057	0.100867	0.791133	0.00688709	0.00891294	0.435891	0.448923	0.378664	0.542448	0.264837	0.671963	0.282704
902	72.8366	29.6223	0.710886	0.354824	0.119554	0.747978	0.513909	0.105646	0.829481	0.45663	0.0752568	0.85851	1524.43	237.19	0.865357	0.00737337	0.00492753	0.599417	0.242362	0.204712	0.542107	0.0114507	0.00510772	0.691534	0.451931	0.341862	0.569331	0.244837	0.511091	0.323889
903	59.5382	38.4087	0.607862	0.376345	0.185205	0.670189	0.626055	0.0824268	0.883657	0.368073	0.098962	0.788106	1229.91	263.135	0.823759	0.00530934	0.00449591	0.541479	0.293279	0.0976435	0.750223	0.00954045	0.0100037	0.48815	0.485366	0.41278	0.540409	0.219759	0.568399	0.278826
904	76.0125	45.6497	0.624783	0.31434	0.18368	0.63118	0.444974	0.0875297	0.835626	0.319366	0.129137	0.712071	1591.8	358.469	0.816195	0.00728403	0.00711309	0.505937	0.213119	0.154832	0.579205	0.0100813	0.00564235	0.641156	0.573032	0.410572	0.582584	0.314889	0.600097	0.344146
905	51.6332	51.3283	0.501481	0.337043	0.0767225	0.814575	0.401557	0.14299	0.737414	0.401716	0.0893716	0.818013	1724.98	253.364	0.871931	0.00477239	0.00653982	0.421879	0.159386	0.26001	0.380037	0.010383	0.00528799	0.662562	0.523225	0.335358	0.609405	0.346869	0.456594	0.431717
906	57.8685	54.1711	0.516501	0.421043	0.0854508	0.83129	0.587554	0.154264	0.792046	0.414038	0.0917739	0.818561	1367.7	273.438	0.833386	0.00537079	0.00694836	0.435971	0.204383	0.142624	0.588988	0.0102324	0.00640947	0.61486	0.572979	0.348676	0.621685	0.359891	0.446618	0.446233
907	61.9994	48.662	0.560262	0.316884	0.180954	0.63652	0.314167	0.195687	0.61619	0.335536	0.126208	0.726672	1272.86	195.226	0.86702	0.00551678	0.00548149	0.501604	0.135894	0.250837	0.351392	0.00774095	0.00844703	0.478191	0.643041	0.284286	0.693435	0.261388	0.470414	0.357184
908	46.8121	57.2239	0.449961	0.338938	0.210502	0.616879	0.48045	0.115132	0.806689	0.358963	0.0937112	0.792983	1198.13	360.357	0.768777	0.00540262	0.00627218	0.462759	0.127846	0.274908	0.31743	0.00833423	0.0071188	0.539327	0.638797	0.306108	0.676043	0.279231	0.652686	0.299631
909	43.6662	54.7535	0.443673	0.404825	0.116598	0.776385	0.505604	0.102962	0.830812	0.329488	0.107225	0.754472	1341.06	209.968	0.864626	0.00463761	0.00505619	0.47841	0.219296	0.19527	0.528977	0.0110539	0.00677274	0.620078	0.391352	0.419017	0.482931	0.281441	0.44195	0.389058
910	53.3218	41.8967	0.559994	0.408587	0.0850705	0.827673	0.405352	0.104984	0.794284	0.377209	0.0984784	0.792977	1277.75	244.079	0.839614	0.0053669	0.00630135	0.459958	0.160397	0.281719	0.362793	0.00780796	0.0078141	0.499803	0.475411	0.39597	0.545584	0.339179	0.478079	0.415021
911	51.505	61.984	0.453832	0.300193	0.160117	0.652154	0.553548	0.0725833	0.884077	0.468808	0.141332	0.768361	1461.43	213.378	0.872596	0.00580872	0.00567549	0.505801	0.293849	0.0968568	0.752098	0.00925464	0.00697497	0.570232	0.338566	0.523724	0.392636	0.452465	0.294404	0.605816
912	40.1628	65.0762	0.381634	0.359807	0.0882433	0.80305	0.446392	0.1486	0.750249	0.371105	0.109179	0.772678	1375.59	399.256	0.775048	0.00700134	0.00468981	0.598858	0.208808	0.201379	0.509056	0.00868827	0.0121699	0.416539	0.350822	0.491805	0.416343	0.48944	0.352175	0.581549
913	45.2633	73.7641	0.380276	0.357084	0.154428	0.698095	0.398516	0.0979585	0.802692	0.401532	0.0679788	0.855214	1363.78	260.679	0.839529	0.006984	0.00350543	0.665813	0.18197	0.230424	0.441253	0.0139161	0.00340506	0.803416	0.339487	0.489534	0.409504	0.533791	0.216017	0.711904
914	54.8846	53.9245	0.504412	0.334697	0.14693	0.69493	0.408299	0.133297	0.753881	0.375537	0.0935638	0.800546	1541.54	228.04	0.871133	0.00584797	0.00408818	0.588555	0.217811	0.135612	0.616291	0.0136454	0.00353009	0.79447	0.347035	0.453946	0.433263	0.529546	0.4554	0.53764
915	70.7883	38.8987	0.645367	0.33128	0.110368	0.7501	0.48091	0.10894	0.815309	0.344379	0.105224	0.765963	1692.31	197.397	0.895541	0.00598414	0.00676828	0.469255	0.177662	0.283778	0.385017	0.0141104	0.00824977	0.631051	0.381866	0.524137	0.421484	0.502206	0.445929	0.529678
916	53.3857	48.1995	0.525526	0.390837	0.121213	0.763278	0.465099	0.139472	0.769304	0.395663	0.155811	0.717465	1515.89	220.236	0.873145	0.00632877	0.00502735	0.5573	0.173899	0.276316	0.386257	0.0101432	0.00673196	0.601074	0.422873	0.354396	0.54405	0.392733	0.438177	0.472654
917	63.7036	55.7943	0.533094	0.326276	0.164132	0.665315	0.352147	0.14784	0.704311	0.415321	0.108198	0.793325	1629.58	182.05	0.89951	0.00603485	0.00509389	0.542276	0.211791	0.292	0.420395	0.0116621	0.00489902	0.704185	0.565967	0.319669	0.639051	0.460463	0.226575	0.670215
918	59.8488	45.6591	0.567245	0.278762	0.192578	0.591424	0.341177	0.178715	0.656246	0.323924	0.144708	0.691212	1565.95	228.411	0.872707	0.00467189	0.0065509	0.416286	0.172372	0.26927	0.390298	0.0092161	0.00717386	0.562302	0.454174	0.449491	0.502591	0.390552	0.522057	0.427951
919	58.798	37.216	0.61239	0.315337	0.120978	0.722728	0.507003	0.190294	0.727098	0.351184	0.126793	0.73473	1490.26	287.308	0.83837	0.00540863	0.00469414	0.535361	0.260215	0.157752	0.622574	0.00743553	0.00789074	0.485149	0.556837	0.368795	0.601575	0.376051	0.40802	0.479613
920	64.904	47.4551	0.577648	0.299079	0.206946	0.591036	0.473497	0.128615	0.786393	0.440912	0.077785	0.850038	1246.19	355.66	0.777969	0.00549331	0.0054099	0.503825	0.176804	0.265359	0.399861	0.0086239	0.00813911	0.51446	0.699897	0.247169	0.739016	0.337013	0.426172	0.441587
921	45.8526	48.7786	0.48454	0.325339	0.128809	0.716373	0.663518	0.0716379	0.902554	0.373258	0.0960797	0.795287	1236.04	359.62	0.774627	0.00568313	0.00504699	0.529643	0.210391	0.234709	0.472683	0.00690833	0.00884217	0.438611	0.587828	0.339734	0.633735	0.331764	0.757704	0.304519
922	42.065	52.8381	0.443242	0.345496	0.240921	0.589165	0.454116	0.11016	0.804776	0.329501	0.119725	0.733486	1335.05	280.766	0.826238	0.00523973	0.00404845	0.564129	0.299148	0.151756	0.66344	0.00653274	0.0132134	0.330836	0.615741	0.276466	0.690132	0.315265	0.496767	0.388242
923	38.409	66.2608	0.366954	0.29357	0.186531	0.611475	0.359873	0.153342	0.701213	0.413635	0.0709566	0.853574	1453.91	380.67	0.792503	0.00561123	0.00599009	0.483672	0.293257	0.161089	0.645448	0.00845048	0.0093384	0.475043	0.398974	0.385774	0.50841	0.301481	0.50585	0.373429
924	41.947	57.2855	0.422715	0.258935	0.215515	0.545759	0.42392	0.13503	0.758423	0.387633	0.0828281	0.823943	1608.52	323.125	0.83272	0.00575493	0.00482052	0.544178	0.174045	0.236029	0.424424	0.0087371	0.00950226	0.479024	0.469506	0.363946	0.563327	0.228328	0.488644	0.318461
925	56.3213	54.5619	0.507934	0.271181	0.239655	0.530857	0.537631	0.0869142	0.860836	0.32088	0.104465	0.7544	1729.18	154.225	0.918114	0.00601155	0.00522092	0.535194	0.188573	0.230388	0.450097	0.0105164	0.0059759	0.637656	0.375627	0.415159	0.475004	0.226955	0.600397	0.274315
926	41.2401	61.7126	0.400573	0.296046	0.177753	0.624834	0.397671	0.129282	0.75466	0.385219	0.0766348	0.834071	1641.28	319.307	0.837137	0.00579579	0.00602838	0.490164	0.20685	0.166909	0.553431	0.00861896	0.010941	0.440643	0.368745	0.395651	0.482401	0.253117	0.473125	0.34853
927	43.9312	55.219	0.443077	0.287395	0.297662	0.491225	0.56665	0.0510921	0.917292	0.357457	0.0987626	0.783519	1393.15	206.562	0.870875	0.00626193	0.00538466	0.537662	0.187892	0.227059	0.452804	0.0131576	0.00352076	0.788902	0.374585	0.469559	0.443745	0.265506	0.662231	0.286187
928	42.0561	50.2269	0.45573	0.305024	0.117556	0.721814	0.663455	0.114284	0.853057	0.283724	0.134836	0.677857	1409.41	228.789	0.860342	0.00649793	0.00610626	0.515537	0.209965	0.191663	0.522784	0.0151746	0.00318229	0.826643	0.333082	0.426945	0.43825	0.319683	0.558472	0.364039
929	35.6089	68.6919	0.341406	0.2507	0.169763	0.596247	0.471443	0.0918929	0.836877	0.341759	0.0730089	0.823977	1354.14	184.802	0.879916	0.00516126	0.00525257	0.495616	0.314392	0.159497	0.663429	0.0145529	0.00377046	0.794227	0.386924	0.419707	0.479679	0.295229	0.651162	0.311953
930	36.547	59.3344	0.381168	0.238037	0.180816	0.568306	0.542944	0.149637	0.783943	0.346338	0.12959	0.727711	1514.06	248.218	0.859149	0.00539655	0.00606674	0.470768	0.295202	0.174429	0.628583	0.00879897	0.0120761	0.421507	0.405746	0.466477	0.465186	0.336134	0.620519	0.351365
931	37.1329	54.3482	0.405908	0.273377	0.180143	0.60279	0.469447	0.210074	0.69085	0.309723	0.126644	0.709776	1618.95	166.325	0.906835	0.00603765	0.00436997	0.580118	0.358707	0.0720746	0.832689	0.00942674	0.00858045	0.523499	0.443847	0.52037	0.460319	0.477632	0.329965	0.591424
932	47.19	69.4331	0.404637	0.26057	0.274788	0.486721	0.422617	0.135707	0.756939	0.286061	0.124305	0.697087	1205.87	334.69	0.782749	0.0053168	0.00441915	0.5461	0.330024	0.114399	0.742589	0.00721109	0.00581144	0.55374	0.384888	0.475265	0.447464	0.323132	0.449977	0.417965
933	63.6694	36.6502	0.634666	0.303798	0.140641	0.683554	0.462825	0.0955452	0.828886	0.37263	0.128433	0.743678	1154.23	291.304	0.79848	0.00627742	0.00500598	0.556341	0.259457	0.139016	0.651129	0.00707052	0.0081805	0.46361	0.540726	0.357184	0.602205	0.32464	0.471297	0.407871
934	78.5475	27.0767	0.74365	0.370649	0.165971	0.69071	0.422965	0.189415	0.69069	0.382472	0.0632364	0.858122	1672.91	256.695	0.86697	0.00729375	0.00490226	0.598044	0.340192	0.123574	0.733543	0.00784484	0.00975427	0.445752	0.442332	0.440908	0.500806	0.377066	0.590194	0.389829
935	74.3564	37.5543	0.664426	0.294846	0.294897	0.499956	0.305998	0.165338	0.649214	0.372102	0.0860284	0.812219	1169.4	314.653	0.787977	0.00581959	0.00634259	0.478499	0.374995	0.0467518	0.889147	0.0078696	0.00784104	0.500909	0.443859	0.486141	0.477268	0.359208	0.52251	0.407396
936	64.2312	55.2215	0.537712	0.25141	0.206091	0.549528	0.413316	0.124252	0.768863	0.299008	0.15152	0.663683	1285.59	326.04	0.797695	0.00538537	0.00554246	0.492812	0.287754	0.151455	0.655164	0.0127403	0.00561627	0.694045	0.47704	0.461038	0.50853	0.390453	0.431079	0.475274
937	51.5627	71.0961	0.420375	0.33782	0.123428	0.732404	0.43818	0.196229	0.690691	0.355367	0.143334	0.712585	1471.08	251.657	0.853921	0.00602421	0.00484875	0.554054	0.291318	0.109943	0.726007	0.0114951	0.0059239	0.659917	0.394611	0.384127	0.506732	0.657781	0.197304	0.769258
938	49.7622	52.7358	0.485495	0.364158	0.155104	0.701299	0.436323	0.163353	0.727598	0.34673	0.161087	0.682786	1310.57	224.127	0.85396	0.00508981	0.00501853	0.503526	0.299318	0.166134	0.643069	0.0143929	0.00193477	0.881504	0.340546	0.487992	0.41102	0.667159	0.128445	0.838557
939	40.6129	63.0661	0.391718	0.319581	0.145563	0.687059	0.476733	0.1232	0.794644	0.364399	0.093411	0.795961	1286.22	346.937	0.787566	0.00627588	0.0052523	0.544394	0.248838	0.1556	0.615268	0.00807749	0.00574408	0.584412	0.346003	0.498721	0.409604	0.496423	0.330826	0.600089
940	41.7035	74.5202	0.358821	0.346557	0.195668	0.639138	0.431353	0.167666	0.720099	0.364701	0.085078	0.810845	1759.49	193.817	0.900775	0.00510899	0.00533621	0.489124	0.348661	0.110375	0.759551	0.0127014	0.00784739	0.618109	0.458656	0.333898	0.578706	0.397202	0.487723	0.448854
941	38.0441	74.8861	0.336881	0.300621	0.193885	0.607922	0.484035	0.204147	0.703353	0.278895	0.167024	0.625439	1380.96	234.518	0.854831	0.00687914	0.00418459	0.621774	0.25244	0.157727	0.615457	0.0101534	0.00593479	0.631109	0.398783	0.442256	0.474155	0.367722	0.511923	0.418035
942	43.3623	59.816	0.420266	0.279338	0.178432	0.610214	0.560077	0.0892002	0.862616	0.393505	0.0842498	0.823655	1294.32	534.61	0.707693	0.00871205	0.00456192	0.656326	0.355293	0.159998	0.6895	0.0105406	0.0065164	0.617964	0.466553	0.362212	0.56295	0.373628	0.454065	0.451409
943	50.7669	49.1387	0.508149	0.371586	0.13939	0.727208	0.419219	0.130228	0.762984	0.375218	0.0772749	0.829224	1289.15	334.233	0.794113	0.00704647	0.00453175	0.608597	0.32298	0.112327	0.741958	0.0106972	0.00282049	0.791348	0.431971	0.397644	0.520688	0.324359	0.502673	0.392196
944	80.7561	43.3406	0.650751	0.217211	0.239945	0.475136	0.419041	0.135237	0.756012	0.370669	0.0980122	0.790877	1424.39	236.582	0.857564	0.00647746	0.00382636	0.628647	0.31672	0.134593	0.701775	0.0123717	0.00622658	0.665206	0.465791	0.378777	0.551514	0.343221	0.517151	0.398922
945	78.1171	32.4889	0.706265	0.339986	0.123201	0.734015	0.462178	0.0899156	0.837137	0.467572	0.0831801	0.84897	1232.03	377.633	0.765397	0.00542677	0.0062014	0.466692	0.255493	0.204058	0.555962	0.0108614	0.00401186	0.730263	0.415531	0.444267	0.483289	0.25802	0.596644	0.301896
946	70.2332	33.0876	0.679759	0.305045	0.109065	0.736629	0.569202	0.0669772	0.89472	0.385799	0.0967784	0.799455	1336.84	216.687	0.86052	0.00505232	0.00623428	0.447639	0.167118	0.176016	0.487033	0.0089227	0.00724614	0.551845	0.344782	0.403107	0.461007	0.30368	0.572981	0.346405
947	58.1484	40.7176	0.588154	0.251028	0.169832	0.596464	0.433786	0.12481	0.776565	0.349407	0.0973097	0.782167	1553.75	173.145	0.899736	0.00619332	0.00478402	0.564191	0.20927	0.141709	0.596247	0.00717629	0.00927558	0.436199	0.334513	0.547997	0.379048	0.588625	0.478145	0.551782
948	65.2877	51.3068	0.559955	0.348967	0.154999	0.692442	0.39944	0.110376	0.783498	0.390886	0.10754	0.78424	1008.16	431.192	0.700427	0.00653098	0.00597464	0.522244	0.218765	0.231384	0.485983	0.00638965	0.00811498	0.440525	0.294781	0.492529	0.374415	0.372994	0.443844	0.456631
949	53.14	52.1584	0.504661	0.397273	0.111852	0.780306	0.454307	0.100772	0.818455	0.361003	0.0876857	0.804573	1407.34	394.89	0.780889	0.00738947	0.00356616	0.674491	0.272108	0.175493	0.607926	0.00814024	0.0113078	0.418563	0.336239	0.412051	0.449343	0.363016	0.347281	0.511076
950	68.4544	39.228	0.635707	0.345326	0.147324	0.700956	0.280801	0.166998	0.62707	0.332229	0.109989	0.75128	1338.98	140.369	0.905114	0.00603355	0.00627789	0.490077	0.239397	0.156242	0.60509	0.00702543	0.0123408	0.362767	0.447846	0.434066	0.507813	0.363901	0.53633	0.404231
951	57.7383	49.3566	0.539132	0.341281	0.222142	0.605728	0.415223	0.109356	0.791536	0.364156	0.143779	0.716935	1401.95	316.425	0.815858	0.00562952	0.00610365	0.479795	0.247695	0.149519	0.623581	0.00583911	0.0080233	0.421219	0.384818	0.501087	0.434379	0.320086	0.464892	0.407764
952	49.0505	48.9833	0.500342	0.312164	0.145886	0.681506	0.393761	0.192102	0.672104	0.317511	0.115829	0.732707	1217.75	186.56	0.867151	0.0062139	0.00490671	0.558773	0.213015	0.27949	0.432514	0.00586668	0.00995946	0.370696	0.435474	0.385205	0.530626	0.380914	0.683248	0.357947
953	51.2756	76.2758	0.402	0.355666	0.202817	0.636844	0.296109	0.264649	0.528051	0.35741	0.116461	0.754235	1040.58	512.265	0.670112	0.0055601	0.00536412	0.50897	0.253295	0.206814	0.550511	0.00673778	0.00973596	0.409001	0.368703	0.419166	0.467975	0.324626	0.599997	0.35109
954	35.7069	57.5876	0.382733	0.371359	0.110826	0.770159	0.396213	0.142532	0.735438	0.375995	0.122384	0.754435	1233	257.631	0.827167	0.0055832	0.00469534	0.54319	0.211025	0.174077	0.547972	0.00688657	0.00681755	0.502518	0.465244	0.359316	0.564233	0.400079	0.469718	0.459968
955	44.7332	56.3407	0.442579	0.38949	0.139472	0.736329	0.453136	0.118742	0.792365	0.382759	0.0889505	0.81143	1477.7	270.11	0.845458	0.00581382	0.00551187	0.51333	0.307476	0.131423	0.700562	0.00791033	0.00663298	0.543916	0.353409	0.486223	0.42091	0.342647	0.551463	0.383227
956	49.8886	62.1674	0.445212	0.307719	0.157216	0.661854	0.561739	0.0980298	0.851418	0.340685	0.0838146	0.802557	1245.8	308.784	0.801372	0.00649775	0.00550977	0.54114	0.231592	0.201998	0.534126	0.0125609	0.00323757	0.79507	0.455629	0.455925	0.499838	0.25712	0.687501	0.272194
957	61.3608	53.5109	0.534168	0.317553	0.132873	0.705005	0.444449	0.138367	0.762589	0.364444	0.113274	0.762886	1255.93	259.358	0.828839	0.00658916	0.00507909	0.564708	0.166995	0.239492	0.410824	0.00794757	0.010339	0.434612	0.532337	0.289633	0.647636	0.25033	0.556556	0.310242
958	64.8578	47.836	0.575522	0.39527	0.0830289	0.826408	0.455879	0.120613	0.790782	0.333277	0.125954	0.725728	1314.3	380	0.775719	0.00590507	0.00586264	0.501803	0.230996	0.18362	0.557133	0.00890814	0.00598566	0.598111	0.744735	0.355405	0.676946	0.257072	0.612398	0.295665
959	70.7242	38.7897	0.645801	0.372615	0.144106	0.721114	0.559492	0.0712817	0.886993	0.449725	0.12405	0.783801	1513.65	186.242	0.890439	0.00681722	0.00622044	0.522887	0.279054	0.19968	0.582899	0.00743679	0.00680473	0.522191	0.526635	0.292617	0.642824	0.384892	0.633472	0.377951
960	57.7515	51.8536	0.526905	0.321158	0.196908	0.619917	0.46208	0.125717	0.786122	0.357983	0.0966177	0.787467	1308.97	196.709	0.869355	0.00479989	0.00761855	0.386513	0.207839	0.189087	0.523622	0.00602053	0.00794502	0.431099	0.611335	0.277101	0.688103	0.316204	0.429333	0.424129
961	58.559	40.7498	0.589666	0.261113	0.244509	0.516419	0.476702	0.0789471	0.857919	0.339515	0.133907	0.717151	1200.86	315.395	0.791991	0.00619183	0.00494514	0.555971	0.264248	0.191345	0.580009	0.00705303	0.0106456	0.398506	0.689915	0.228981	0.750809	0.410577	0.336252	0.549761
962	55.2697	45.1237	0.550531	0.294358	0.134785	0.685921	0.388333	0.185705	0.676494	0.449785	0.0796853	0.8495	1589.9	260.302	0.859311	0.00578077	0.00447847	0.563469	0.170018	0.275514	0.381607	0.00857571	0.00785686	0.521873	0.800559	0.197739	0.801923	0.340593	0.501783	0.404324
963	59.6412	57.8135	0.50778	0.318305	0.0890387	0.781416	0.532139	0.0900841	0.855222	0.373397	0.109203	0.77372	1263.23	337.481	0.789167	0.0055021	0.00648145	0.459138	0.219991	0.185137	0.543015	0.0103786	0.00461681	0.692119	0.649814	0.315171	0.673393	0.326314	0.432919	0.429794
964	49.7312	52.8737	0.484686	0.328221	0.0900028	0.784797	0.469752	0.0715478	0.867822	0.355074	0.124067	0.741064	1517.53	170.721	0.898877	0.00694071	0.00594277	0.538729	0.257952	0.281271	0.478377	0.00760154	0.00875435	0.464759	0.541583	0.341187	0.613504	0.35475	0.36183	0.49506
965	48.8943	48.3195	0.502956	0.355823	0.111731	0.76103	0.606031	0.165594	0.785395	0.429283	0.0745243	0.852078	1435.61	257.956	0.847684	0.00687005	0.00359571	0.656431	0.220777	0.277133	0.443407	0.00847262	0.00861542	0.495822	0.464289	0.421257	0.524297	0.370247	0.44423	0.454583
966	56.8067	51.5459	0.524276	0.390747	0.121429	0.762916	0.502264	0.058803	0.895194	0.349311	0.0918267	0.791841	1303.06	258.619	0.834397	0.00575129	0.00528739	0.521013	0.190824	0.219477	0.465084	0.00733521	0.00956289	0.434085	0.359978	0.517297	0.410337	0.316371	0.420649	0.429257
967	69.4161	50.5481	0.57864	0.333707	0.166967	0.666515	0.516056	0.130392	0.798295	0.358525	0.0733298	0.830198	1337.76	205.297	0.866955	0.00629432	0.00510579	0.552128	0.183172	0.217317	0.457371	0.00900844	0.00649835	0.580935	0.340874	0.515363	0.398107	0.363846	0.598677	0.378013
968	67.6855	54.4434	0.554214	0.361499	0.123858	0.74481	0.418552	0.117105	0.781381	0.406716	0.0745936	0.845019	1533.02	231.324	0.86889	0.00546321	0.00646218	0.458116	0.277314	0.173398	0.61528	0.00808676	0.00799284	0.502921	0.416213	0.554975	0.428561	0.418296	0.392794	0.515721
969	74.1879	39.0023	0.655427	0.384493	0.116339	0.767708	0.438231	0.193931	0.693226	0.396849	0.0695386	0.850899	1154.58	344.46	0.770214	0.00684777	0.00421066	0.619235	0.168735	0.257149	0.3962	0.00606573	0.0112029	0.351257	0.359437	0.515533	0.410799	0.371212	0.382908	0.492245
970	51.984	45.955	0.530779	0.364397	0.0992757	0.785893	0.488643	0.169477	0.742483	0.394773	0.0871385	0.819182	1554.52	264.618	0.854537	0.00501452	0.00515612	0.493039	0.218116	0.163866	0.571011	0.00803822	0.00464544	0.633746	0.316487	0.503216	0.3861	0.370085	0.419351	0.468796
971	51.4565	45.369	0.531436	0.342471	0.158258	0.683944	0.392229	0.147921	0.726149	0.355739	0.0955535	0.788267	1306.18	269.112	0.829167	0.00566677	0.00535178	0.514293	0.250008	0.218408	0.533731	0.0096618	0.00866706	0.527136	0.385227	0.368827	0.510874	0.301457	0.509934	0.371531
972	52.7833	75.3758	0.411857	0.324039	0.253409	0.561158	0.429647	0.210154	0.671533	0.357907	0.104509	0.773994	1252.53	311.593	0.800787	0.00698993	0.00426191	0.621225	0.26206	0.190279	0.579344	0.00927391	0.00891361	0.509905	0.42454	0.357659	0.542751	0.245369	0.82016	0.230279
973	42.2111	59.445	0.415234	0.252193	0.35111	0.418021	0.356764	0.20586	0.634108	0.366291	0.110335	0.768509	1464.74	186.696	0.886949	0.0049295	0.00586268	0.456766	0.293221	0.170407	0.632448	0.00678308	0.00869572	0.438217	0.472552	0.421928	0.528298	0.330253	0.504476	0.395641
974	47.3563	50.8921	0.482006	0.270729	0.214509	0.557931	0.442173	0.226292	0.661475	0.378229	0.145408	0.722312	1280.71	253.369	0.83484	0.00558296	0.0045753	0.549598	0.303027	0.124934	0.708071	0.00576724	0.0113212	0.337494	0.497664	0.292727	0.629643	0.373751	0.543291	0.407561
975	38.5312	56.9005	0.403757	0.322232	0.165769	0.66031	0.495047	0.0810465	0.859317	0.315087	0.139061	0.693799	1489.73	176.623	0.894006	0.0068968	0.0047462	0.592356	0.316849	0.178767	0.639304	0.00726637	0.00934923	0.437322	0.431982	0.370724	0.538158	0.326132	0.397112	0.450929
976	48.7397	51.2002	0.48769	0.376942	0.109051	0.775611	0.524987	0.102139	0.837131	0.376874	0.106936	0.778971	1491.57	224.247	0.869306	0.00699109	0.00573933	0.549164	0.310433	0.117006	0.726263	0.00803989	0.00929502	0.463798	0.311331	0.4742	0.396332	0.418102	0.493205	0.458793
977	42.049	75.5151	0.357669	0.332274	0.102456	0.764322	0.484111	0.16262	0.748551	0.389481	0.0899973	0.812302	1249.83	326.48	0.792884	0.00680399	0.00474133	0.589329	0.329424	0.150861	0.685893	0.0064016	0.00830882	0.435175	0.303428	0.431376	0.412937	0.328613	0.506533	0.39348
978	49.3925	59.499	0.453593	0.414376	0.0960962	0.81175	0.585969	0.0989928	0.855477	0.390418	0.0741891	0.840319	1650.29	142.986	0.920266	0.00510081	0.00502789	0.5036	0.373139	0.0733248	0.835765	0.00539489	0.0114126	0.320982	0.370229	0.404732	0.477739	0.46737	0.486706	0.489866
979	48.8798	54.6647	0.472066	0.327908	0.203131	0.617484	0.634966	0.0674343	0.903995	0.37816	0.105607	0.781699	1247.42	430.788	0.743305	0.00604641	0.0064597	0.483477	0.228889	0.177367	0.563411	0.00527147	0.0104407	0.335502	0.298628	0.5863	0.33746	0.408794	0.467757	0.466366
980	58.9638	49.5287	0.543482	0.313992	0.174198	0.643176	0.446426	0.171529	0.722424	0.356679	0.100624	0.779961	1085.3	456.144	0.704081	0.00698945	0.00519932	0.573434	0.254112	0.149356	0.629819	0.00569222	0.0119592	0.32248	0.339259	0.374587	0.475255	0.268355	0.796344	0.252048
981	78.4422	49.1023	0.615018	0.351287	0.150755	0.699717	0.593451	0.0731114	0.890316	0.428868	0.0759772	0.849504	1391.45	281.294	0.831836	0.00712644	0.00352166	0.669268	0.334238	0.0640813	0.839121	0.00702209	0.00932578	0.429542	0.316697	0.549055	0.365805	0.308894	0.383202	0.446317
982	54.8246	58.3939	0.484237	0.34509	0.142378	0.707923	0.50814	0.0968053	0.839977	0.334434	0.130295	0.719633	1482.16	120.336	0.924907	0.00501307	0.00508567	0.496406	0.17463	0.287395	0.377966	0.00891218	0.0101862	0.466647	0.287742	0.502819	0.363972	0.322132	0.520121	0.382465
983	39.1655	66.6434	0.370153	0.521567	0.0878695	0.855819	0.526736	0.121374	0.812726	0.435918	0.0847291	0.837262	1396.13	262.227	0.841875	0.00527024	0.00616935	0.460702	0.214698	0.168668	0.560034	0.0120256	0.00543632	0.688676	0.342771	0.509577	0.402149	0.339657	0.435921	0.43794
984	53.6662	57.5749	0.482432	0.403831	0.10908	0.787332	0.401617	0.217808	0.648371	0.29805	0.136113	0.686493	1498.13	292.725	0.836544	0.00583462	0.0050275	0.537153	0.187875	0.248161	0.43087	0.00958119	0.00816067	0.540033	0.368795	0.622171	0.372157	0.370091	0.46333	0.444062
985	43.3487	50.4886	0.461956	0.387438	0.147101	0.724808	0.432587	0.137023	0.759444	0.331246	0.107645	0.754734	1591.84	216.172	0.880437	0.00528217	0.00485089	0.521281	0.229047	0.165576	0.580419	0.00724375	0.00961704	0.429621	0.38214	0.464101	0.451574	0.295086	0.581583	0.336599
986	38.6938	71.3683	0.351563	0.275448	0.151729	0.644811	0.556193	0.0725274	0.884643	0.317274	0.111254	0.740381	1438.34	311.993	0.821753	0.0054673	0.00561834	0.493187	0.268474	0.173263	0.60777	0.00775511	0.00894825	0.464284	0.346775	0.458805	0.430466	0.263747	0.581618	0.311992
987	43.4769	77.1334	0.360474	0.367358	0.136029	0.729773	0.665731	0.057361	0.920673	0.326983	0.114518	0.740616	1206.2	338.14	0.781046	0.00525498	0.00555475	0.486134	0.27922	0.155433	0.642397	0.00622194	0.00846732	0.42357	0.396243	0.455404	0.465267	0.330227	0.424547	0.437518
988	55.6671	56.0317	0.498368	0.398628	0.10831	0.786344	0.499838	0.103215	0.828846	0.399863	0.0543559	0.880331	1439.05	260.998	0.846476	0.00565223	0.00502298	0.529472	0.230725	0.227745	0.50325	0.00580707	0.0119935	0.326229	0.350497	0.508075	0.408233	0.424748	0.307686	0.579913
989	68.6097	38.4093	0.641098	0.398248	0.0532486	0.882062	0.456933	0.129516	0.779153	0.377476	0.106005	0.780746	1276.88	324.077	0.797573	0.00612393	0.00597001	0.506363	0.231604	0.22175	0.510868	0.00703854	0.00916636	0.434346	0.290424	0.608553	0.32306	0.373509	0.541743	0.408094
990	53.7488	52.8092	0.504409	0.383947	0.159122	0.706995	0.522737	0.062747	0.892829	0.348021	0.119461	0.744458	1393.85	331.68	0.80778	0.00492202	0.004958	0.498179	0.243072	0.2382	0.505061	0.00575457	0.0108476	0.346616	0.387774	0.437828	0.469686	0.277677	0.5903	0.319913
991	49.2768	57.8704	0.459898	0.393137	0.0913513	0.811448	0.598751	0.143989	0.806138	0.393996	0.0684402	0.852001	1394.49	149.404	0.903229	0.00815632	0.00302141	0.729694	0.211568	0.274571	0.435201	0.00984104	0.00905018	0.520932	0.396045	0.414942	0.488349	0.290716	0.511321	0.362472
992	49.8494	51.094	0.493835	0.318666	0.0866122	0.786289	0.435722	0.133884	0.764954	0.3666	0.169768	0.683486	1452.27	266.362	0.845015	0.00585203	0.00469884	0.554649	0.231029	0.220195	0.512005	0.00875098	0.0105405	0.453619	0.301423	0.529524	0.362747	0.267743	0.434482	0.381278
993	80.6547	36.0429	0.691143	0.372449	0.132355	0.737809	0.488254	0.10105	0.828526	0.408869	0.110704	0.786932	1073.82	433.861	0.712234	0.00535679	0.00616185	0.465054	0.249005	0.156508	0.614049	0.0101148	0.0064919	0.60908	0.281524	0.458662	0.380343	0.209536	0.648653	0.24416
994	63.0034	48.9203	0.562914	0.337451	0.175778	0.657506	0.447073	0.0950436	0.824681	0.354918	0.074913	0.825715	1207.19	338.982	0.780761	0.00548612	0.00593794	0.480225	0.240417	0.160793	0.599231	0.00586781	0.0130625	0.309969	0.319661	0.48268	0.39841	0.314347	0.413777	0.431722
995	51.1511	59.7617	0.461183	0.386547	0.100288	0.794	0.696724	0.0584767	0.922568	0.368265	0.159942	0.697198	1517.49	175.818	0.896169	0.00556418	0.00551512	0.502214	0.213565	0.300141	0.415734	0.00895805	0.00987931	0.475547	0.369199	0.483903	0.432772	0.356262	0.642476	0.356712
996	60.5568	59.8027	0.503133	0.242606	0.171702	0.585569	0.463833	0.0717968	0.865958	0.321486	0.11941	0.729166	1571.25	263.457	0.856404	0.00641675	0.00530021	0.547646	0.218159	0.181936	0.545268	0.00587237	0.00986926	0.373047	0.389852	0.514541	0.431065	0.281749	0.513834	0.354141
997	64.1387	51.621	0.554068	0.337771	0.182735	0.648928	0.505332	0.093364	0.844054	0.348638	0.0997794	0.777485	1546.06	257.429	0.857261	0.00659812	0.00448686	0.595231	0.166869	0.261312	0.389717	0.00749291	0.00776206	0.491178	0.35385	0.512262	0.40855	0.253219	0.427675	0.371892
998	54.4051	49.9373	0.52141	0.32821	0.115292	0.740042	0.446016	0.0772668	0.852342	0.360311	0.124419	0.743323	1298.37	324.916	0.799841	0.00601219	0.00534742	0.529261	0.218242	0.198413	0.523795	0.00529006	0.0107127	0.330571	0.378405	0.528841	0.417092	0.317308	0.606274	0.343562
999	65.8803	49.025	0.573344	0.33897	0.180227	0.652874	0.464601	0.143449	0.764083	0.468998	0.0608129	0.885218	1329.57	326.65	0.802774	0.00555423	0.00503514	0.52451	0.155094	0.242079	0.390496	0.00472661	0.0140411	0.251848	0.437168	0.497624	0.467664	0.292461	0.653788	0.309074
1000	67.914	48.4895	0.583436	0.22685	0.217102	0.510979	0.407693	0.233015	0.636316	0.36562	0.0890702	0.804108	1340.06	303.397	0.815391	0.00567718	0.00669376	0.458913	0.222217	0.196508	0.5307	0.00484694	0.00858409	0.360876	0.5411	0.325353	0.6245	0.277432	0.751769	0.269561
1001	103.384	38.3794	0.729272	0.336	0.120702	0.735709	0.435345	0.188522	0.697816	0.412484	0.117123	0.77885	1769.39	296.66	0.856412	0.00652496	0.00460575	0.586212	0.172315	0.214125	0.445903	0.00476417	0.0102372	0.317582	0.604224	0.272518	0.68917	0.299856	0.57576	0.342452
1002	59.3377	56.4534	0.512455	0.365083	0.119801	0.752929	0.387336	0.255672	0.602381	0.350826	0.0940274	0.788633	1321.18	318.672	0.80567	0.00541994	0.00563936	0.49008	0.274163	0.161376	0.629479	0.00558564	0.0111681	0.333397	0.632893	0.228818	0.734461	0.282506	0.446643	0.387446
1003	53.1168	49.8973	0.515627	0.376855	0.155446	0.707974	0.45738	0.150247	0.752732	0.37478	0.097944	0.792809	1212.45	242.592	0.833275	0.00521021	0.00517681	0.501607	0.373556	0.0568898	0.867835	0.00510768	0.0113738	0.309904	0.442286	0.364609	0.548133	0.32899	0.471836	0.410814
1004	59.757	37.4858	0.614514	0.351143	0.167221	0.677406	0.408406	0.215041	0.655077	0.398141	0.0882708	0.818526	1345.63	250.913	0.84284	0.00632007	0.00421592	0.599856	0.312839	0.0958432	0.765482	0.00477742	0.0120781	0.283433	0.366205	0.548561	0.400327	0.364594	0.406819	0.472631
1005	49.5514	47.7089	0.509472	0.352656	0.102494	0.774813	0.347656	0.170676	0.670721	0.427511	0.0701369	0.859063	1285.37	243.511	0.840726	0.00654091	0.00670917	0.493651	0.304259	0.155859	0.661262	0.0068075	0.0108612	0.385287	0.372229	0.373195	0.499352	0.311529	0.672854	0.316471
1006	63.5854	47.937	0.570158	0.29289	0.128524	0.695018	0.418581	0.194882	0.682325	0.382049	0.0808201	0.825393	1512.94	185.834	0.890607	0.00631604	0.00519517	0.548686	0.261356	0.171167	0.604258	0.00761291	0.0083914	0.475679	0.375389	0.40733	0.479596	0.29269	0.47839	0.379585
1007	56.0715	56.2754	0.499092	0.379225	0.127175	0.748865	0.541205	0.100821	0.842964	0.357321	0.134374	0.726712	1340.3	196.402	0.872192	0.00556712	0.0047384	0.540207	0.24186	0.142071	0.629957	0.00901489	0.0101332	0.4708	0.323621	0.415703	0.437725	0.327377	0.405526	0.446685
1008	56.6374	50.3391	0.529438	0.25413	0.140186	0.644483	0.52685	0.0957714	0.84618	0.360817	0.127205	0.739346	1262.47	299.178	0.808422	0.005788	0.00391398	0.596579	0.250041	0.22192	0.529791	0.00871975	0.00707493	0.552069	0.371001	0.398835	0.481923	0.287482	0.44599	0.391946
1009	67.945	56.3541	0.546625	0.39348	0.151615	0.721856	0.477748	0.064634	0.880833	0.43022	0.0996461	0.811941	1547.64	216.328	0.877363	0.00586206	0.00498228	0.540564	0.309557	0.119051	0.722238	0.00924572	0.00580586	0.614269	0.286993	0.509953	0.360116	0.259919	0.586499	0.307081
1010	68.0217	45.9524	0.596817	0.358953	0.135456	0.726025	0.399476	0.18667	0.68153	0.310153	0.158796	0.661378	1517.62	266.384	0.850682	0.00594618	0.00414421	0.589291	0.277122	0.159497	0.6347	0.00577602	0.00983039	0.370106	0.296894	0.567097	0.343631	0.306449	0.357272	0.461714
1011	53.4061	46.1317	0.536541	0.351251	0.149889	0.700904	0.451599	0.174631	0.721139	0.421125	0.0596469	0.875935	1225.91	330.332	0.787737	0.00591805	0.00466345	0.559283	0.267028	0.138645	0.658235	0.00494308	0.00954956	0.341075	0.32293	0.463734	0.410506	0.449965	0.464039	0.492301
1012	61.8372	52.2492	0.542021	0.190973	0.326634	0.368953	0.523921	0.165628	0.759802	0.377836	0.119	0.760484	1158.27	297.562	0.795607	0.0064338	0.0044781	0.589613	0.369572	0.0640772	0.852237	0.00721479	0.00827495	0.465779	0.272896	0.576755	0.321186	0.363586	0.33599	0.519724
1013	63.1553	47.6207	0.570117	0.312777	0.157021	0.665769	0.412333	0.184009	0.691437	0.476493	0.0836074	0.850728	1574.68	193.828	0.8904	0.00798883	0.00429522	0.650341	0.384915	0.123278	0.757418	0.00961562	0.00750235	0.561727	0.31132	0.440166	0.414272	0.28166	0.504134	0.35844
1014	74.2568	49.3057	0.600965	0.396283	0.163261	0.708225	0.528382	0.0824102	0.865076	0.343501	0.0966522	0.780413	1452.88	203.677	0.877048	0.00590572	0.00449639	0.567742	0.238039	0.21629	0.523936	0.00695368	0.010268	0.403774	0.36687	0.448138	0.450142	0.330728	0.424409	0.437971
1015	47.424	51.7152	0.478358	0.328726	0.202086	0.619288	0.517549	0.127179	0.80274	0.380139	0.102904	0.786967	1276.37	390.582	0.765691	0.00611751	0.00353615	0.633699	0.276766	0.287616	0.490388	0.00575158	0.0110325	0.34268	0.378847	0.481145	0.440524	0.314814	0.505997	0.38354
1016	52.4824	57.3698	0.477755	0.308055	0.159366	0.659053	0.555605	0.0783276	0.876442	0.413759	0.0979006	0.808661	1240.22	272.643	0.819784	0.00557987	0.00523851	0.515777	0.292628	0.144602	0.669278	0.00601379	0.0109871	0.353734	0.405902	0.398722	0.504462	0.328393	0.497657	0.397546
1017	71.6965	33.7416	0.679987	0.334268	0.107173	0.757219	0.395463	0.152965	0.721084	0.410618	0.0603707	0.871821	1196.09	362.614	0.767362	0.0063794	0.00450993	0.58584	0.304638	0.0981911	0.756246	0.00586931	0.00646542	0.475836	0.429508	0.473767	0.475501	0.434805	0.356508	0.549473
1018	68.726	39.4891	0.635087	0.257923	0.177975	0.591705	0.505923	0.110538	0.820689	0.40545	0.0731113	0.847227	1479.49	209.085	0.876177	0.00595428	0.00638044	0.482725	0.346118	0.200115	0.633645	0.00738593	0.0132799	0.357398	0.428401	0.416581	0.506994	0.324844	0.637667	0.337496
1019	47.4249	60.0836	0.441127	0.317802	0.120675	0.724787	0.4579	0.10803	0.80911	0.380569	0.0733182	0.838466	1334.88	361.509	0.786894	0.00520936	0.00582141	0.472257	0.271345	0.11517	0.70203	0.010169	0.0112774	0.474159	0.503488	0.348547	0.590924	0.237103	0.510339	0.317219
1020	52.8046	51.0109	0.508639	0.316224	0.190596	0.623938	0.550547	0.0971344	0.850027	0.367368	0.120131	0.753577	1371.02	299.095	0.820914	0.00539305	0.004873	0.525329	0.258922	0.159759	0.618423	0.00903353	0.0109426	0.452215	0.479713	0.434099	0.524958	0.2878	0.536058	0.349333
1021	60.8299	61.4706	0.497381	0.257852	0.270274	0.48824	0.436641	0.124936	0.777527	0.439525	0.106101	0.805542	1293.1	303.233	0.810044	0.00569404	0.00545532	0.510705	0.216309	0.167329	0.563836	0.00870441	0.0142373	0.379414	0.603678	0.398527	0.60235	0.301217	0.52452	0.364786
1022	50.064	60.179	0.454124	0.336975	0.0936537	0.782519	0.4501	0.131808	0.77349	0.363442	0.0859861	0.808676	1166.57	355.779	0.766296	0.00640365	0.00623374	0.506723	0.260314	0.120241	0.684038	0.00954029	0.00800238	0.543833	0.3961	0.447102	0.469757	0.295645	0.359407	0.451331
1023	53.5299	57.2418	0.483245	0.281077	0.131339	0.681537	0.554328	0.127699	0.812766	0.384663	0.0778512	0.831678	1303.39	251.056	0.838491	0.00676354	0.00517093	0.566723	0.24002	0.178595	0.573367	0.00823702	0.00790301	0.510347	0.421259	0.383519	0.523447	0.332434	0.474093	0.41218
1024	60.6712	47.5428	0.56066	0.297193	0.165795	0.641902	0.507876	0.180048	0.738273	0.378454	0.14852	0.718165	1404.39	248.846	0.84948	0.00690398	0.00433801	0.614125	0.22941	0.206079	0.526787	0.00639692	0.00786013	0.448685	0.523886	0.531846	0.49623	0.27526	0.415979	0.398212
1025	51.8685	62.4119	0.45387	0.312733	0.173178	0.643601	0.39117	0.131538	0.748353	0.389501	0.115193	0.771756	1516.43	238.616	0.86404	0.00779189	0.00357656	0.685396	0.255016	0.206444	0.552629	0.00934527	0.00564197	0.623548	0.596045	0.391925	0.603303	0.26803	0.581634	0.315454
1026	76.4983	44.6007	0.6317	0.333038	0.138752	0.705903	0.468472	0.151148	0.756063	0.383042	0.0640412	0.856758	1331.48	209.798	0.86388	0.00644008	0.00351032	0.647219	0.2518	0.253507	0.498311	0.0104617	0.00640963	0.620086	0.467627	0.364201	0.562167	0.298731	0.526859	0.361839
1027	86.1053	26.6147	0.763887	0.28866	0.153785	0.652421	0.357442	0.187716	0.655667	0.388761	0.0983472	0.7981	1315.7	436.304	0.750968	0.00895277	0.00298432	0.749996	0.34788	0.0906451	0.793296	0.00801813	0.00657136	0.549583	0.436735	0.34392	0.559447	0.290846	0.575943	0.335544
1028	89.1876	25.7288	0.776109	0.297024	0.181872	0.620226	0.395572	0.138525	0.740636	0.357906	0.118885	0.750655	1260.73	296.303	0.8097	0.00614515	0.00685836	0.472576	0.399269	0.050354	0.888009	0.00659369	0.00956542	0.408048	0.335639	0.431026	0.437791	0.268008	0.604949	0.307012
1029	63.0647	52.9319	0.543677	0.269656	0.19941	0.574878	0.363558	0.148912	0.709423	0.376127	0.0968795	0.795184	1318.43	251.116	0.840007	0.00762511	0.00542433	0.584325	0.370824	0.122269	0.752037	0.00663096	0.00713963	0.481531	0.353468	0.383486	0.479634	0.328382	0.49802	0.397363
1030	53.8869	62.6508	0.462399	0.255745	0.227167	0.529589	0.410899	0.147688	0.735605	0.459133	0.0847739	0.844139	1416.39	193.111	0.880018	0.00625634	0.00550777	0.531816	0.255715	0.184822	0.580463	0.00550039	0.0104269	0.345344	0.318418	0.438143	0.420876	0.439359	0.304785	0.590422
1031	60.854	42.7383	0.587437	0.361552	0.178935	0.668937	0.428926	0.129762	0.767738	0.379235	0.0702111	0.843783	1192.21	263.613	0.818925	0.00628086	0.00356982	0.637607	0.225022	0.23924	0.484687	0.00562923	0.00874735	0.391556	0.501048	0.424493	0.541357	0.552394	0.330943	0.625349
1032	48.7102	55.9501	0.465412	0.316035	0.12638	0.714342	0.467628	0.100457	0.823166	0.356721	0.0987253	0.783234	1348.09	176.589	0.884179	0.00484924	0.00682126	0.415513	0.186592	0.263583	0.414488	0.00497627	0.0107963	0.315501	0.658249	0.299041	0.687617	0.449162	0.283003	0.613471
1033	52.6794	58.2494	0.474894	0.370684	0.115125	0.763025	0.502606	0.0923008	0.844848	0.296034	0.146938	0.66829	1254.11	292.271	0.810997	0.0058911	0.00530622	0.526117	0.241848	0.228585	0.514097	0.0055301	0.0116895	0.32115	0.394348	0.403026	0.494558	0.419954	0.33357	0.55732
1034	41.5229	60.9358	0.405265	0.417793	0.131231	0.760974	0.630336	0.108343	0.853329	0.350626	0.0604378	0.852972	1257.03	328.598	0.792764	0.00634635	0.00441738	0.589605	0.392729	0.155546	0.716299	0.00607404	0.0106876	0.362377	0.340525	0.466317	0.422047	0.523382	0.252662	0.674423
1035	64.5238	40.3281	0.61538	0.314915	0.188068	0.626094	0.495362	0.134544	0.786406	0.391176	0.107969	0.783691	1742.58	274.021	0.864117	0.00685966	0.00366123	0.652004	0.214516	0.259407	0.452638	0.00667319	0.00734679	0.475977	0.259016	0.526446	0.329762	0.520504	0.378145	0.579208
1036	52.8348	48.7075	0.520323	0.378994	0.187191	0.669381	0.754676	0.106506	0.876326	0.34252	0.0954043	0.782144	1495.16	220.321	0.871569	0.00626629	0.00422983	0.59701	0.264998	0.137619	0.658189	0.00514338	0.0116867	0.305607	0.35816	0.408542	0.467144	0.487038	0.184274	0.725502
1037	47.6671	48.777	0.494246	0.389128	0.0832212	0.823814	0.468942	0.133532	0.77836	0.338583	0.111542	0.752199	1619.06	384.328	0.808161	0.0062004	0.00758837	0.44967	0.385739	0.106168	0.78417	0.00535326	0.00889078	0.375825	0.391436	0.415649	0.484999	0.445585	0.261731	0.629965
1038	56.9476	53.6045	0.51512	0.433819	0.0967822	0.817599	0.396683	0.175185	0.693662	0.435201	0.0941714	0.822108	1324.97	262.957	0.834402	0.00514827	0.00618644	0.454204	0.28105	0.227363	0.552799	0.00638355	0.0091165	0.411841	0.486987	0.43697	0.527067	0.323008	0.391755	0.451909
1039	47.5086	54.6489	0.465053	0.329837	0.186002	0.639418	0.560074	0.0682989	0.891308	0.329083	0.140248	0.701174	1459	164.98	0.89841	0.00630905	0.00503059	0.556372	0.269619	0.114511	0.701895	0.00722564	0.0119753	0.376317	0.466944	0.353656	0.569028	0.419252	0.423362	0.497561
1040	60.41	53.1167	0.532121	0.321541	0.124808	0.72038	0.477916	0.168686	0.73912	0.366662	0.11353	0.763574	1285.93	234.334	0.84586	0.00626892	0.00449739	0.582272	0.269051	0.129841	0.674496	0.00786539	0.00804384	0.494392	0.396705	0.343203	0.536154	0.361374	0.48574	0.426594
1041	45.9847	66.3032	0.409525	0.329912	0.106469	0.756018	0.403141	0.243474	0.623464	0.384304	0.0850291	0.81883	1140.22	338.553	0.771058	0.00449082	0.00536663	0.455576	0.214061	0.154388	0.580978	0.0077556	0.0120889	0.390819	0.380308	0.496376	0.433803	0.258767	0.495371	0.343129
1042	48.556	60.22	0.446385	0.222858	0.214767	0.509245	0.385712	0.118011	0.765722	0.358394	0.0844308	0.809336	1411.03	299.232	0.825038	0.00592358	0.00664269	0.471387	0.151395	0.215939	0.412146	0.00647717	0.010902	0.372698	0.429424	0.436476	0.495928	0.38008	0.482337	0.440715
1043	48.6407	61.2844	0.442489	0.299888	0.203601	0.59562	0.441159	0.15426	0.740922	0.355294	0.101374	0.778013	1272.79	459.351	0.734808	0.00652817	0.0045846	0.587448	0.229269	0.185921	0.552202	0.00720999	0.0117752	0.379768	0.388724	0.3809	0.505083	0.503915	0.322216	0.60997
1044	57.6307	62.1305	0.481213	0.321883	0.130856	0.710968	0.425794	0.0982207	0.812561	0.330416	0.127747	0.721176	1282.63	402.965	0.760936	0.00598596	0.00487805	0.55099	0.261279	0.178278	0.594414	0.0118959	0.00602174	0.663921	0.583202	0.347092	0.6269	0.435661	0.360758	0.547024
1045	40.9595	51.5059	0.442971	0.419081	0.137877	0.752446	0.404269	0.202112	0.666692	0.289025	0.185677	0.608855	1299.43	264.679	0.83078	0.00533179	0.00540638	0.496527	0.26193	0.198028	0.569466	0.012783	0.00590083	0.684174	0.527715	0.290403	0.645035	0.495352	0.317851	0.609137
1046	56.6938	43.975	0.563171	0.268326	0.221693	0.547582	0.397485	0.147566	0.729263	0.419213	0.0687296	0.859144	1388.98	360.844	0.793783	0.00609064	0.00489198	0.554571	0.325664	0.0953624	0.7735	0.00951348	0.00752118	0.558478	0.704652	0.229144	0.75461	0.363715	0.567482	0.390589
1047	64.0596	52.7219	0.548542	0.224113	0.266395	0.4569	0.588364	0.0666103	0.898301	0.35354	0.107081	0.767529	1465.92	228.91	0.864936	0.00567498	0.00499132	0.532047	0.244002	0.12871	0.654667	0.00812165	0.0101768	0.443843	0.537581	0.275023	0.661553	0.462054	0.311139	0.597592
1048	76.4149	34.2026	0.690803	0.39036	0.148517	0.724395	0.428967	0.134348	0.761505	0.455814	0.0824671	0.846796	1594.3	191.669	0.892681	0.0054866	0.00491373	0.527541	0.345169	0.200844	0.632162	0.00527964	0.0135935	0.279743	0.557523	0.305329	0.64614	0.540724	0.356677	0.602544
1049	69.7117	43.9233	0.61347	0.340874	0.114578	0.748431	0.43235	0.203626	0.679822	0.336945	0.110106	0.753706	1263.59	399.878	0.759612	0.00536731	0.00529445	0.503417	0.253535	0.141813	0.641296	0.00696744	0.00863641	0.446521	0.528052	0.462367	0.533161	0.67339	0.17677	0.792074
1050	53.1244	62.8155	0.458206	0.275672	0.175771	0.610647	0.456971	0.131777	0.776174	0.360153	0.0928658	0.795007	1324.41	253.043	0.839587	0.00568137	0.00450572	0.557703	0.255941	0.219092	0.538786	0.00667363	0.00860116	0.436905	0.491849	0.342521	0.589486	0.518035	0.306682	0.628137
1051	57.6932	50.7059	0.532229	0.268505	0.185137	0.591887	0.575153	0.101777	0.849649	0.343371	0.108134	0.760503	1471.96	404.691	0.784355	0.00589251	0.00541173	0.521265	0.266365	0.239656	0.526391	0.00714079	0.00692079	0.507823	0.473467	0.434452	0.521486	0.345487	0.399387	0.463819
1052	55.6378	57.2929	0.492672	0.208931	0.219014	0.48822	0.574273	0.110561	0.838558	0.389119	0.112862	0.775166	1455.88	205.359	0.876382	0.00570807	0.00479546	0.543443	0.32717	0.117296	0.736098	0.00980121	0.00765084	0.561608	0.427501	0.334368	0.561122	0.447332	0.471231	0.486991
1053	67.6987	40.7371	0.624321	0.304931	0.223901	0.576613	0.431884	0.130923	0.767375	0.446307	0.108893	0.803868	1373.1	395.618	0.776325	0.00677045	0.00451968	0.599678	0.229511	0.199294	0.535234	0.00889717	0.00694933	0.561459	0.36761	0.392305	0.483752	0.288945	0.386583	0.427732
1054	61.7805	37.0954	0.624829	0.49463	0.166218	0.748478	0.541917	0.0498916	0.915696	0.350336	0.120418	0.744202	1267.05	250.296	0.835043	0.00714748	0.00636624	0.528905	0.224988	0.262073	0.46193	0.00741339	0.00819075	0.475091	0.458363	0.441807	0.509196	0.449901	0.419733	0.517345
1055	46.0188	66.9585	0.407328	0.428425	0.11766	0.784539	0.645658	0.0643342	0.909387	0.358954	0.0796371	0.818425	1354.47	229.246	0.855248	0.00497179	0.00578212	0.462324	0.165544	0.281444	0.370354	0.00931138	0.00939681	0.497717	0.349864	0.422529	0.452961	0.414759	0.312058	0.570652
1056	51.3391	60.8094	0.457778	0.378687	0.127072	0.748749	0.436135	0.14594	0.749276	0.374634	0.130953	0.740989	1471.79	372.461	0.798042	0.00689539	0.00461537	0.599039	0.171254	0.211138	0.44785	0.00905087	0.00638893	0.586204	0.497131	0.317612	0.610169	0.330972	0.362807	0.477057
1057	55.4693	55.5846	0.499481	0.327573	0.186269	0.637498	0.525257	0.0626335	0.893461	0.415666	0.0899484	0.822101	1402.01	219.285	0.864747	0.00675579	0.00610974	0.525108	0.204729	0.206245	0.498156	0.00862364	0.00900672	0.489136	0.802267	0.284465	0.738238	0.306106	0.550713	0.357258
1058	35.6355	58.1494	0.37997	0.407419	0.230411	0.638758	0.5226	0.0816386	0.86489	0.420844	0.106085	0.798673	1298.36	217.177	0.8567	0.00580247	0.00416635	0.582062	0.202818	0.35587	0.363025	0.00586624	0.0129896	0.311111	0.581169	0.267762	0.684589	0.325728	0.36427	0.472071
1059	34.4993	85.8234	0.286723	0.260949	0.13199	0.664095	0.506619	0.0945856	0.842673	0.415607	0.10424	0.799479	1382.69	226.249	0.85938	0.00581191	0.00643974	0.474378	0.222814	0.260002	0.461488	0.00781619	0.0123317	0.38794	0.482918	0.333994	0.59115	0.350332	0.465234	0.429557
1060	46.4282	57.6403	0.446131	0.342451	0.164472	0.675548	0.486579	0.159795	0.752782	0.355129	0.104288	0.772999	1249.28	372.403	0.77036	0.00761242	0.00424563	0.641962	0.332726	0.0912847	0.784711	0.00866881	0.00752339	0.535369	0.595334	0.258458	0.697283	0.266871	0.543744	0.32922
1061	52.4355	51.4583	0.504703	0.333004	0.170415	0.661484	0.51336	0.108444	0.825598	0.399204	0.137759	0.743447	1606.53	307.405	0.839386	0.00619671	0.00512877	0.547148	0.332296	0.146627	0.69384	0.00718429	0.00736054	0.493941	0.607533	0.230427	0.725014	0.227046	0.60049	0.274364
1062	63.6348	44.1288	0.590504	0.243959	0.24577	0.49815	0.493	0.10054	0.830609	0.376271	0.0741707	0.835338	1554.89	347.939	0.817146	0.00547202	0.00558492	0.494895	0.254623	0.225201	0.53066	0.00514562	0.0130072	0.283462	0.545048	0.237913	0.696137	0.355553	0.409072	0.465003
1063	65.9306	45.8412	0.589868	0.31431	0.127824	0.710893	0.399963	0.156796	0.718378	0.351378	0.11161	0.758936	1392.47	291.725	0.826787	0.00572072	0.00519331	0.524162	0.269504	0.125721	0.6819	0.00571626	0.0080566	0.415038	0.439277	0.395546	0.526191	0.364547	0.42714	0.460469
1064	62.7467	52.2316	0.545727	0.303399	0.232417	0.566238	0.420165	0.088177	0.82654	0.354871	0.0595189	0.85637	1505.29	237.019	0.863963	0.00582415	0.00459195	0.559149	0.2672	0.111357	0.705839	0.00435531	0.0150162	0.22483	0.435199	0.30154	0.59071	0.282928	0.492896	0.36468
1065	54.9267	50.3864	0.521556	0.377143	0.121864	0.755787	0.484481	0.145516	0.769022	0.445283	0.0841858	0.841	1317.55	268.765	0.830573	0.00556689	0.00574947	0.491933	0.265094	0.203811	0.565347	0.00577001	0.012977	0.307784	0.483067	0.324004	0.598543	0.414176	0.457352	0.475229
1066	51.0549	51.3478	0.49857	0.392835	0.126347	0.756642	0.453894	0.0763714	0.855975	0.32634	0.128851	0.71693	1416.69	168.089	0.893935	0.00637443	0.00520633	0.550433	0.275028	0.172302	0.614821	0.00609248	0.0113326	0.349639	0.406759	0.32997	0.552115	0.467891	0.41168	0.531954
1067	43.4279	62.6353	0.409453	0.352264	0.104311	0.771536	0.414049	0.158967	0.722578	0.328418	0.103781	0.759877	1376.83	296.789	0.822667	0.00694493	0.00380607	0.64598	0.382543	0.0824022	0.82277	0.0065912	0.0084762	0.437448	0.345657	0.487432	0.41491	0.526886	0.285271	0.648749
1068	57.8683	43.8826	0.568725	0.292086	0.179144	0.619837	0.463724	0.0698689	0.86906	0.355113	0.175357	0.66943	1364.83	228.395	0.856646	0.00720242	0.00377309	0.656227	0.369948	0.11965	0.755615	0.00761901	0.00888144	0.461745	0.416784	0.44462	0.483843	0.387744	0.486454	0.443543
1069	59.3031	55.6465	0.515905	0.347141	0.158565	0.686448	0.502532	0.0975768	0.837402	0.37093	0.095251	0.795678	1381.62	306.615	0.818381	0.00676448	0.00259371	0.722841	0.457042	0.0680448	0.870412	0.00877768	0.0106038	0.452891	0.410906	0.358695	0.533921	0.521528	0.293384	0.639981
1070	79.7648	31.0951	0.71951	0.414254	0.151107	0.732725	0.626617	0.108339	0.852592	0.44746	0.0411966	0.915694	1389.75	300.969	0.821987	0.00552993	0.00431109	0.561927	0.266407	0.173537	0.605548	0.00672378	0.00753593	0.471523	0.510298	0.283808	0.642607	0.416318	0.370378	0.529198
1071	55.1478	46.3352	0.543419	0.274308	0.238738	0.534665	0.484091	0.197896	0.709825	0.410653	0.0530632	0.88557	1354.4	247.155	0.845678	0.00487682	0.00775061	0.386208	0.306413	0.163143	0.652559	0.00955969	0.00436207	0.686673	0.539577	0.349307	0.607027	0.474886	0.527086	0.473951
1072	57.9624	59.1221	0.495047	0.288377	0.147301	0.661904	0.423495	0.114538	0.787117	0.465561	0.0656975	0.876336	1511.12	268.034	0.849347	0.00553707	0.00588236	0.484881	0.283833	0.179612	0.612442	0.00881363	0.0073709	0.544571	0.485335	0.34829	0.582198	0.431462	0.345734	0.555152
1073	68.9731	33.2185	0.674939	0.334523	0.144339	0.698579	0.448083	0.12894	0.776543	0.343326	0.0845424	0.80241	1326.21	213.61	0.861276	0.00535047	0.00605178	0.469247	0.28956	0.109838	0.724991	0.00675034	0.00653714	0.508023	0.380172	0.476552	0.443751	0.46606	0.369024	0.558099
1074	95.9643	16.3638	0.854321	0.387255	0.12502	0.755951	0.342614	0.131938	0.721974	0.367598	0.121465	0.751637	1362.68	209.263	0.866876	0.00721283	0.0040659	0.639507	0.261158	0.116901	0.690787	0.00433843	0.00966255	0.309866	0.420036	0.45489	0.480082	0.595041	0.271973	0.68631
1075	58.0128	42.9451	0.574623	0.359399	0.189168	0.65516	0.40375	0.152705	0.725575	0.387297	0.104622	0.787319	1658.31	259.38	0.864743	0.00616042	0.00386124	0.614711	0.26103	0.215531	0.547737	0.00642292	0.0108992	0.370794	0.358301	0.314375	0.532651	0.473415	0.375589	0.557613
1076	56.5897	51.6691	0.522726	0.343748	0.110154	0.757317	0.393409	0.11786	0.769475	0.448647	0.0882545	0.835623	1485.33	219.531	0.871232	0.006532	0.004293	0.603418	0.30833	0.118387	0.722564	0.00553385	0.00988924	0.358803	0.453466	0.526185	0.462885	0.703988	0.216688	0.764643
1077	77.345	32.0468	0.707046	0.331292	0.0739045	0.817609	0.553508	0.145147	0.792248	0.441433	0.0940498	0.824364	1248.58	378.167	0.767533	0.00701488	0.00426578	0.62185	0.255986	0.134891	0.654902	0.00659307	0.0105104	0.385481	0.477281	0.475737	0.50081	1.22558	0.163635	0.882211
1078	61.9701	52.7638	0.54012	0.328489	0.109774	0.749525	0.412196	0.117744	0.777817	0.417688	0.0684109	0.859266	1243.86	266.829	0.823373	0.00540857	0.00525947	0.506988	0.234559	0.163354	0.589473	0.00827269	0.00669251	0.552795	0.497231	0.367713	0.57487	0.518304	0.269072	0.658267
1079	51.5527	55.0383	0.48365	0.297398	0.165306	0.64274	0.35128	0.197373	0.640259	0.362015	0.0849157	0.810002	1681.43	249.205	0.870921	0.00482497	0.00586541	0.451338	0.207642	0.194624	0.516181	0.00728173	0.00980867	0.426072	0.801944	0.103983	0.885219	0.596379	0.262662	0.694238
1080	54.4943	51.3561	0.514824	0.348757	0.0858095	0.80254	0.396636	0.148688	0.72734	0.412445	0.0974784	0.808837	1431.68	218.625	0.867525	0.00603953	0.00466034	0.564449	0.197739	0.219706	0.473688	0.00847936	0.00406938	0.675714	0.600927	0.281553	0.680952	0.350666	0.474985	0.424715
1081	60.1778	38.6024	0.609209	0.288634	0.21448	0.573695	0.483652	0.126409	0.792793	0.38943	0.0703812	0.846934	1247.93	393.601	0.760223	0.00540047	0.00640139	0.457595	0.222345	0.218996	0.503794	0.00832712	0.00749732	0.526219	0.522398	0.329838	0.612973	0.415694	0.522525	0.443067
1082	58.0938	53.3552	0.521259	0.358009	0.14831	0.707082	0.420808	0.127239	0.767832	0.389771	0.0709002	0.846094	1500.47	257.17	0.853684	0.00683725	0.00663169	0.507631	0.291644	0.135784	0.682323	0.00825628	0.00685894	0.546223	0.380319	0.40173	0.486311	0.383228	0.317848	0.546628
1083	45.3426	52.7242	0.462365	0.269928	0.18378	0.594937	0.51259	0.176375	0.744	0.428044	0.0657743	0.866805	1760.43	137.019	0.927788	0.00585305	0.00541244	0.519556	0.24103	0.243766	0.497178	0.0128439	0.00472839	0.730918	0.413599	0.379312	0.521621	0.282402	0.5348	0.345572
1084	43.8207	60.1595	0.421433	0.297889	0.212614	0.583521	0.460947	0.168169	0.73269	0.377672	0.101833	0.787629	1573.57	222.104	0.876312	0.00606819	0.00516727	0.540093	0.177057	0.246392	0.41813	0.00995757	0.00634326	0.610863	0.444926	0.454971	0.494419	0.37982	0.587851	0.39251
1085	60.3799	46.0302	0.567426	0.326953	0.148208	0.688088	0.557165	0.103173	0.843757	0.350468	0.0874298	0.800342	1456.59	129.767	0.918198	0.00586491	0.00453087	0.564163	0.208958	0.258998	0.446533	0.0127884	0.00640895	0.666154	0.461606	0.360737	0.56133	0.354891	0.312905	0.531436
1086	44.0236	60.7779	0.420066	0.302816	0.146914	0.673328	0.367024	0.130883	0.737134	0.384984	0.0973356	0.798193	1225.4	461.272	0.726519	0.00562687	0.0052418	0.517715	0.161301	0.173878	0.481239	0.0114686	0.00760527	0.601274	0.41348	0.452617	0.477406	0.31251	0.431657	0.419947
1087	41.13	54.5905	0.429689	0.327592	0.187824	0.635588	0.456111	0.149701	0.752892	0.427524	0.0722064	0.855509	1212.52	294.376	0.804647	0.00649884	0.00442611	0.594862	0.165392	0.237249	0.410768	0.00944556	0.00745299	0.558957	0.533062	0.363289	0.594702	0.376425	0.385859	0.493812
1088	44.8479	54.3584	0.452067	0.275709	0.169494	0.619288	0.380366	0.102707	0.787389	0.410688	0.073812	0.847653	1189.11	331.667	0.781909	0.00609017	0.00363254	0.626386	0.123598	0.270558	0.313577	0.00649931	0.0135965	0.323416	0.406131	0.297694	0.577034	0.523945	0.247481	0.67919
1089	49.0395	57.28	0.461247	0.31469	0.20191	0.609156	0.446808	0.160199	0.736084	0.364391	0.0798171	0.820316	1416.45	218.572	0.866319	0.00634038	0.0053241	0.543563	0.166921	0.343837	0.32681	0.00486099	0.0141588	0.255575	0.345027	0.399021	0.463716	0.435468	0.395441	0.524086
1090	46.9981	55.4312	0.458835	0.30973	0.214535	0.590789	0.437499	0.206362	0.679493	0.384325	0.0857933	0.817507	1563.16	342.943	0.820081	0.00556826	0.00474373	0.539979	0.227397	0.180195	0.557904	0.0100091	0.0101047	0.497623	0.393753	0.572179	0.407641	0.345526	0.428017	0.44668
1091	61.6293	47.3163	0.565689	0.273463	0.17977	0.60336	0.464691	0.203447	0.695502	0.363724	0.108475	0.770277	1194.29	417.042	0.741182	0.00550638	0.00616092	0.47195	0.202591	0.221896	0.477261	0.0108113	0.006673	0.618343	0.369432	0.444911	0.453657	0.414109	0.319233	0.564687
1092	73.8496	50.6261	0.593285	0.232584	0.247451	0.484515	0.493158	0.107998	0.820349	0.395172	0.101598	0.795483	1416.81	441.067	0.762596	0.00548156	0.0052064	0.512872	0.141352	0.249542	0.361613	0.00977495	0.00497719	0.662612	0.435515	0.411192	0.514363	0.539334	0.3156	0.630849
1093	67.1578	36.3225	0.648991	0.299438	0.187645	0.614757	0.594552	0.121059	0.830831	0.489982	0.0860463	0.850622	1369.13	362.685	0.790575	0.00593255	0.00613842	0.491472	0.171285	0.196869	0.465254	0.00916546	0.00704506	0.565402	0.354494	0.442142	0.444989	0.522959	0.299889	0.635547
1094	86.3644	30.2662	0.740495	0.361263	0.0939483	0.793616	0.381034	0.196293	0.659997	0.337394	0.115746	0.744568	1479.73	369.856	0.800033	0.00598478	0.00502118	0.543776	0.206405	0.249271	0.452964	0.00889153	0.00727743	0.549914	0.303617	0.483403	0.38578	0.332173	0.344275	0.491054
1095	63.7977	40.5613	0.611329	0.324469	0.147194	0.687925	0.552489	0.0639989	0.896188	0.329642	0.156716	0.677777	1482.97	239.26	0.861075	0.00483245	0.00535223	0.474482	0.207249	0.221072	0.483863	0.00964286	0.00673306	0.588844	0.352348	0.558925	0.386655	0.409851	0.323247	0.559067
1096	57.6141	57.5538	0.500262	0.442592	0.0852207	0.83854	0.506898	0.135102	0.789561	0.427299	0.102817	0.806048	1577.24	208.661	0.883162	0.00511627	0.00500714	0.50539	0.164139	0.228593	0.417941	0.00610649	0.0123368	0.331096	0.357453	0.542384	0.397242	0.300735	0.460548	0.395037
1097	79.9025	45.6453	0.636431	0.378901	0.0858106	0.815347	0.432159	0.138999	0.756637	0.474716	0.075238	0.863192	1287.89	224.099	0.851785	0.00615653	0.00519969	0.542129	0.130283	0.282159	0.315882	0.00827837	0.00641174	0.563534	0.438379	0.411106	0.516053	0.262001	0.424375	0.381716
1098	81.4972	50.8438	0.615812	0.430997	0.120726	0.781183	0.481055	0.117555	0.80362	0.357395	0.0931167	0.793309	1249.9	330.185	0.791033	0.00611406	0.00707662	0.463514	0.182977	0.183453	0.49935	0.00839658	0.00634742	0.569491	0.495436	0.411669	0.546173	0.304958	0.393083	0.436877
1099	56.9196	67.1595	0.458736	0.24995	0.160301	0.609262	0.34603	0.156119	0.689098	0.409058	0.0696907	0.854431	1366.19	226.558	0.857757	0.00528907	0.00658704	0.445354	0.258784	0.240821	0.517977	0.0104089	0.00959895	0.52024	0.543877	0.342079	0.613887	0.41682	0.407694	0.505534
1100	66.7654	39.326	0.62932	0.42538	0.16635	0.718876	0.461401	0.0784671	0.854655	0.415103	0.0885565	0.824174	1297.85	253.478	0.836606	0.0054217	0.00809011	0.401256	0.41699	0.051661	0.889767	0.00911999	0.00853829	0.516471	0.473557	0.374318	0.558522	0.50631	0.309654	0.620506
1101	71.8518	42.961	0.625817	0.351364	0.109338	0.76267	0.492409	0.0851788	0.852527	0.401123	0.134081	0.749477	1343.86	322.382	0.806521	0.00589705	0.00480083	0.551235	0.351755	0.0569142	0.860733	0.00890673	0.00786879	0.530936	0.434229	0.379858	0.533394	0.546724	0.301948	0.644211
1102	76.3941	22.7403	0.770611	0.458278	0.109659	0.806917	0.413051	0.187252	0.688071	0.396157	0.0945881	0.807256	1384.71	308.265	0.817915	0.00485715	0.00575286	0.457789	0.369783	0.0835469	0.815704	0.0110527	0.0056904	0.660135	0.334623	0.48574	0.407897	0.4184	0.436905	0.489182
1103	72.4337	40.4764	0.641517	0.420744	0.0795958	0.840916	0.456804	0.143598	0.76083	0.352962	0.0785429	0.817979	1152.77	349.251	0.767479	0.00639668	0.00443729	0.590428	0.351842	0.0734663	0.827263	0.00601474	0.00932076	0.39221	0.473522	0.321603	0.595532	0.609574	0.370213	0.62215
1104	98.5759	30.361	0.764528	0.375627	0.109629	0.77408	0.417905	0.168681	0.712436	0.31682	0.137496	0.697357	1458.55	231.879	0.862828	0.00524178	0.00441399	0.542865	0.310716	0.171136	0.644837	0.00568266	0.0110207	0.34021	0.677692	0.294692	0.696939	0.584117	0.409702	0.58775
1105	86.92	22.2232	0.796385	0.286854	0.221022	0.564811	0.358962	0.275886	0.56543	0.445196	0.100011	0.816563	1569.64	160.314	0.907331	0.00597712	0.00418854	0.587972	0.217736	0.288153	0.430403	0.00504619	0.0111867	0.310861	0.490626	0.364462	0.573772	0.489645	0.496739	0.496404
1106	78.1162	45.3716	0.632582	0.302943	0.16376	0.649112	0.372829	0.133293	0.736639	0.328805	0.110174	0.749023	1512.54	152.366	0.908484	0.00697427	0.00407136	0.631406	0.197094	0.222175	0.470089	0.00703054	0.0127831	0.354834	0.468581	0.455279	0.507199	0.613606	0.263784	0.699353
1107	76.5742	48.6887	0.611308	0.348348	0.138064	0.716158	0.449766	0.177505	0.717021	0.409958	0.101874	0.800962	1508.19	235.613	0.864886	0.00574914	0.0041163	0.582755	0.179032	0.209509	0.46078	0.00528808	0.0117649	0.310096	0.48343	0.356331	0.575676	0.361271	0.419574	0.462667
1108	60.9208	47.4035	0.562393	0.380998	0.053075	0.877728	0.43989	0.115711	0.791737	0.38867	0.0882225	0.815006	1318.68	274.269	0.827824	0.00583076	0.00542242	0.518144	0.152927	0.283738	0.350217	0.0060222	0.0109358	0.355124	0.401509	0.408263	0.49583	0.317078	0.471226	0.402228
1109	73.2453	57.142	0.561752	0.307456	0.141356	0.685045	0.357309	0.112874	0.759936	0.353907	0.109539	0.763643	1492.9	178.353	0.893282	0.00678387	0.00495941	0.577681	0.150188	0.194261	0.436024	0.00720592	0.00843565	0.46069	0.462831	0.533856	0.464369	0.353208	0.561214	0.386263
1110	64.4907	47.1303	0.577765	0.338549	0.135517	0.714139	0.536495	0.21975	0.709419	0.364764	0.133901	0.731482	1389.8	210.767	0.868317	0.00606711	0.00515784	0.540502	0.15887	0.300521	0.345828	0.00618133	0.0114304	0.350978	0.434221	0.389131	0.527382	0.327478	0.449588	0.421429
1111	44.9984	47.4048	0.486979	0.316798	0.108584	0.744738	0.361037	0.198222	0.645563	0.354925	0.109346	0.764478	1369.83	315.621	0.812738	0.00631417	0.00427878	0.596073	0.187291	0.221761	0.457867	0.00483458	0.01093	0.306674	0.29182	0.542772	0.349656	0.338166	0.471333	0.417747
1112	67.1875	45.627	0.595557	0.391366	0.105288	0.788005	0.364743	0.157786	0.698034	0.41614	0.0813304	0.836512	1248.22	357.575	0.777322	0.00616752	0.00611278	0.502229	0.261143	0.206469	0.558461	0.00622251	0.0128491	0.32627	0.37018	0.468068	0.441612	0.281174	0.660962	0.298443
1113	50.6285	43.2942	0.539044	0.361108	0.124042	0.744322	0.335036	0.161527	0.674709	0.393879	0.0602716	0.867287	1284.16	281.759	0.820068	0.00520746	0.0053438	0.493539	0.207227	0.233214	0.470499	0.00553693	0.00811532	0.405569	0.378012	0.471833	0.444801	0.340445	0.626384	0.352125
1114	60.1946	52.2949	0.535113	0.342151	0.158763	0.683053	0.401692	0.144405	0.735569	0.462669	0.0880933	0.840052	1443.63	332.441	0.812823	0.00579179	0.00473725	0.550078	0.296343	0.127218	0.699647	0.00752984	0.0111663	0.402748	0.433931	0.44844	0.491779	0.312377	0.721321	0.302194
1115	52.8488	63.1155	0.455733	0.317542	0.200236	0.613279	0.372566	0.150907	0.711719	0.348762	0.133324	0.723444	1597.69	268.132	0.856293	0.00536265	0.00569797	0.484842	0.249489	0.139288	0.641728	0.00584581	0.00961783	0.378036	0.500741	0.358079	0.583057	0.434597	0.447434	0.492723
1116	47.773	63.2306	0.430374	0.343812	0.130169	0.72537	0.544644	0.154242	0.779303	0.368356	0.0948271	0.795271	1121.63	373.41	0.750234	0.00446012	0.0061892	0.418817	0.316099	0.0924052	0.773796	0.0072642	0.0104842	0.409289	0.464752	0.391513	0.542766	0.41411	0.327865	0.558118
1117	52.2183	52.0351	0.500878	0.312478	0.222536	0.584056	0.448699	0.167618	0.728033	0.441036	0.0713722	0.860712	1197.61	307.969	0.795448	0.00457493	0.00562908	0.448346	0.328143	0.166565	0.663307	0.00898829	0.00738981	0.548799	0.513905	0.313268	0.621279	0.305886	0.680855	0.309996
1118	57.2669	52.924	0.519706	0.474262	0.0853171	0.847533	0.522761	0.090662	0.852203	0.368729	0.0942399	0.796444	1635.17	300.615	0.844706	0.0052075	0.00593536	0.46734	0.362353	0.124569	0.744171	0.00837989	0.00865267	0.491992	0.363467	0.470398	0.435882	0.37751	0.42804	0.468636
1119	51.874	57.6932	0.473444	0.322971	0.197086	0.62103	0.428706	0.114761	0.788835	0.422867	0.0995951	0.809373	1295.42	183.013	0.876211	0.0066796	0.00390887	0.630837	0.300318	0.136396	0.687677	0.0117078	0.00945451	0.553239	0.504981	0.45177	0.527808	0.347447	0.410896	0.458166
1120	43.3676	57.5486	0.429739	0.300698	0.124734	0.706806	0.487018	0.106808	0.820136	0.335688	0.117213	0.741195	1316.74	175.794	0.882217	0.00655037	0.00520401	0.557271	0.184122	0.262974	0.411818	0.00575715	0.0132086	0.303555	0.373462	0.409465	0.477007	0.351297	0.441537	0.443091
1121	50.1671	63.2551	0.442304	0.330673	0.111117	0.748484	0.397141	0.124831	0.760848	0.432954	0.0644188	0.870482	1481.28	153.509	0.906099	0.00666323	0.00498529	0.572024	0.141709	0.296048	0.323716	0.00730988	0.00884831	0.452395	0.380304	0.385795	0.496416	0.315475	0.585308	0.350223
1122	58.0497	58.6402	0.49747	0.419854	0.121418	0.775681	0.427519	0.107508	0.79906	0.386658	0.084463	0.820719	1365.89	235.569	0.852903	0.00580736	0.00586538	0.497515	0.214651	0.204058	0.512649	0.00637781	0.0104848	0.378221	0.366193	0.476414	0.434595	0.495921	0.42311	0.539613
1123	66.7862	43.7761	0.60406	0.260599	0.13486	0.658978	0.390446	0.132707	0.746332	0.358009	0.101657	0.778846	1347.34	286.794	0.824498	0.00683736	0.00435046	0.611143	0.163076	0.270356	0.376243	0.0119122	0.00855756	0.581941	0.378685	0.422656	0.472564	0.370201	0.354176	0.511061
1124	76.6945	31.9629	0.705838	0.24585	0.189549	0.564654	0.522574	0.106889	0.830191	0.369453	0.0920778	0.800495	1491.34	234.985	0.863881	0.00525498	0.0054276	0.49192	0.267442	0.201914	0.569806	0.0104873	0.00653895	0.615949	0.453309	0.480259	0.485567	0.471944	0.326686	0.590942
1125	69.2481	38.3102	0.643819	0.299325	0.162192	0.648568	0.389129	0.226195	0.632397	0.383324	0.0714817	0.84283	1323.08	321.989	0.80427	0.00586365	0.00525972	0.527147	0.274302	0.219601	0.555377	0.0083699	0.00773955	0.519565	0.387673	0.493991	0.439706	0.397326	0.468101	0.459109
1126	77.7033	35.5336	0.686201	0.305064	0.174143	0.636602	0.520838	0.129879	0.800406	0.380193	0.101004	0.790098	1503.77	174.274	0.896145	0.0049239	0.00711162	0.409114	0.254207	0.192925	0.568527	0.0121353	0.00417355	0.744093	0.430076	0.426443	0.502121	0.331653	0.516664	0.390954
1127	92.5472	50.0111	0.649188	0.350353	0.252662	0.581002	0.594701	0.109389	0.844638	0.376504	0.130145	0.743127	1364.07	337.445	0.80168	0.00624832	0.00418223	0.59904	0.25515	0.13815	0.64874	0.00932604	0.00711097	0.567381	0.564992	0.322491	0.636622	0.226656	0.598572	0.274659
1128	57.9307	45.3795	0.560745	0.308405	0.167988	0.647376	0.604113	0.0959206	0.862977	0.369561	0.12867	0.741747	1325.13	225.502	0.854574	0.00592362	0.00443225	0.572006	0.278083	0.140834	0.663815	0.00660242	0.00858103	0.434843	0.697039	0.208257	0.769957	0.248482	0.435035	0.363535
1129	40.6039	59.3494	0.406229	0.383009	0.208349	0.647677	0.623698	0.0563307	0.917164	0.396	0.092739	0.810248	1433.97	294.98	0.829388	0.00518743	0.00627045	0.452739	0.254988	0.215867	0.541543	0.00703476	0.0101297	0.409845	0.679066	0.354824	0.656807	0.340666	0.548904	0.382955
1130	40.1338	58.3429	0.407546	0.38799	0.0955999	0.802312	0.359121	0.220972	0.619075	0.350307	0.104072	0.770957	1368.99	211.09	0.866406	0.00509721	0.00539256	0.485922	0.316309	0.154713	0.671537	0.00632936	0.0135012	0.319172	0.800278	0.287931	0.735408	0.39185	0.514523	0.432328
1131	50.6076	52.711	0.489821	0.320764	0.0817374	0.796926	0.438771	0.123662	0.78013	0.329043	0.099947	0.767018	1198.34	374.967	0.761669	0.0057325	0.00561421	0.505212	0.274676	0.188038	0.593619	0.00671441	0.00783429	0.461513	0.50082	0.385014	0.565365	0.568009	0.278985	0.670617
1132	54.5876	51.0719	0.516637	0.331334	0.139959	0.703032	0.51766	0.133717	0.794716	0.351482	0.156019	0.692574	1536.94	256.833	0.856819	0.00608276	0.00415961	0.593882	0.195476	0.266527	0.423105	0.00521297	0.00996327	0.343496	0.551513	0.324374	0.629662	0.435501	0.413922	0.512702
1133	42.8631	58.7677	0.421753	0.31063	0.137012	0.693926	0.451891	0.1065	0.809273	0.399103	0.156659	0.718119	1286.58	253.983	0.835136	0.00640875	0.00716394	0.47218	0.201299	0.187782	0.517371	0.00682697	0.0074377	0.478593	0.468617	0.456664	0.506459	0.462651	0.501026	0.480089
1134	43.2679	69.3296	0.384271	0.410694	0.140536	0.745051	0.470601	0.0985635	0.826828	0.382974	0.117437	0.765319	1220.65	218.201	0.84835	0.0067273	0.00882731	0.432496	0.27586	0.17316	0.61436	0.00663462	0.00892905	0.426289	0.361712	0.54421	0.399275	0.398282	0.447219	0.47106
1135	58.4684	47.077	0.553965	0.358743	0.118674	0.751425	0.374737	0.274245	0.577423	0.413053	0.0968481	0.810065	1332.12	258.017	0.837739	0.00633985	0.00432396	0.59452	0.187397	0.164455	0.532602	0.00629755	0.00960898	0.39591	0.291726	0.5848	0.332821	0.468074	0.297662	0.611273
1136	42.2409	77.2714	0.353444	0.307152	0.149525	0.67258	0.475053	0.126509	0.789699	0.403416	0.109298	0.786824	1482.4	157.159	0.904145	0.00705986	0.00344147	0.672282	0.22572	0.227636	0.497886	0.00537855	0.013373	0.286832	0.285568	0.467851	0.379029	0.445451	0.424712	0.511917
1137	64.3716	39.5588	0.619372	0.349385	0.167899	0.675422	0.566198	0.0941687	0.857399	0.386231	0.0701893	0.846218	1586.69	208.666	0.883774	0.00640712	0.00599292	0.516702	0.156086	0.247953	0.386314	0.00603536	0.0131736	0.314195	0.492886	0.476258	0.508579	0.423393	0.465586	0.476269
1138	61.1237	52.2555	0.539108	0.319537	0.114895	0.735529	0.410935	0.133789	0.754391	0.354301	0.11777	0.750525	1414	302.193	0.823917	0.00721736	0.00456898	0.61235	0.181525	0.230683	0.440372	0.00832032	0.00572771	0.592277	0.526438	0.430136	0.550337	0.764872	0.262757	0.744308
1139	77.185	31.1674	0.712352	0.356394	0.197658	0.64325	0.62924	0.0843923	0.881743	0.290407	0.118835	0.709622	1292.26	255.536	0.834904	0.00508682	0.00513427	0.497679	0.204895	0.23823	0.462386	0.00822173	0.00919965	0.471933	0.737171	0.318973	0.697984	0.542981	0.356171	0.603881
1140	44.6596	60.2617	0.425649	0.315807	0.13961	0.693446	0.491512	0.138454	0.78022	0.306315	0.114872	0.727265	1486.87	312.03	0.826544	0.00588148	0.00424159	0.580998	0.15435	0.222959	0.409082	0.00878732	0.0119609	0.423521	0.597971	0.26152	0.695727	0.489744	0.277025	0.638711
1141	58.4154	51.5353	0.531287	0.27586	0.184368	0.599398	0.390493	0.136525	0.740948	0.356718	0.0900216	0.798492	1625.14	370.418	0.814379	0.00587759	0.00646174	0.47633	0.215366	0.250252	0.462538	0.0083193	0.00762404	0.521804	0.493792	0.346481	0.587657	0.37959	0.328217	0.53629
1142	59.6774	45.0063	0.570073	0.273322	0.23528	0.537399	0.461505	0.0969417	0.826408	0.295876	0.121331	0.709182	1670.65	131.336	0.927116	0.00711062	0.00527741	0.573991	0.224409	0.190349	0.54106	0.00815932	0.00451368	0.643835	0.569427	0.308387	0.648687	0.416164	0.389723	0.516405
1143	70.4164	40.7143	0.633636	0.346602	0.154587	0.69156	0.435522	0.0912083	0.826841	0.368909	0.134364	0.73302	1493.34	252.481	0.85538	0.00573492	0.00479289	0.54474	0.248606	0.139641	0.64033	0.00526681	0.0125982	0.294812	0.417802	0.448988	0.482011	0.351371	0.447947	0.439589
1144	81.3954	49.142	0.623541	0.287418	0.148895	0.658743	0.521545	0.272271	0.65701	0.427311	0.0531652	0.889349	1384.86	225.712	0.859856	0.00527162	0.00493628	0.516425	0.262677	0.214891	0.550031	0.00581829	0.0123032	0.321071	0.717594	0.27038	0.726329	0.531583	0.254276	0.676436
1145	56.4838	52.917	0.516301	0.265722	0.291483	0.476884	0.512867	0.107007	0.827372	0.399481	0.0980874	0.802867	1418.01	296.733	0.826952	0.00568752	0.00453928	0.556139	0.323703	0.0681409	0.826102	0.00717774	0.0093923	0.433176	0.63878	0.255756	0.714091	0.651273	0.132278	0.831181
1146	54.6108	53.7973	0.503752	0.300511	0.197998	0.60282	0.404383	0.119752	0.771524	0.431383	0.103685	0.806221	1420.8	279.982	0.83538	0.00624264	0.00589402	0.514362	0.392683	0.102535	0.792949	0.00652667	0.0120686	0.350985	0.631338	0.286095	0.688157	0.676619	0.278761	0.70822
1147	54.3691	55.573	0.494525	0.281039	0.212364	0.569593	0.393131	0.211484	0.650217	0.360738	0.122646	0.746276	1345.21	308.076	0.813658	0.0062864	0.00565851	0.526283	0.220371	0.15709	0.583824	0.00869935	0.00770078	0.530444	0.527891	0.426092	0.553355	0.676378	0.181459	0.788469
1148	53.8899	50.4472	0.516498	0.358263	0.114964	0.757065	0.483719	0.155435	0.756811	0.379623	0.0989224	0.793285	1611.64	169.679	0.904745	0.00558027	0.0045466	0.551036	0.267434	0.211872	0.557961	0.0145435	0.0028101	0.838068	0.451629	0.408718	0.524938	0.474935	0.245599	0.659143
1149	59.9066	48.8636	0.550763	0.299757	0.212341	0.585351	0.408181	0.107707	0.79122	0.373558	0.070259	0.841694	1290.18	390.365	0.767715	0.00640191	0.00575713	0.526515	0.18644	0.206862	0.474038	0.0146668	0.00370415	0.798369	0.74648	0.207073	0.782841	0.449453	0.395879	0.531688
1150	50.2231	48.5724	0.508354	0.407541	0.129524	0.75883	0.281205	0.184175	0.604247	0.302685	0.136989	0.68843	1430.35	210.619	0.87165	0.00475768	0.00600666	0.441985	0.214976	0.194889	0.524504	0.0128164	0.00368841	0.776526	0.783691	0.282288	0.735184	0.44459	0.418548	0.515085
1151	58.4726	50.0978	0.538569	0.232037	0.127658	0.645094	0.464669	0.242913	0.6567	0.367083	0.0770078	0.826594	1641.82	241.015	0.871994	0.00611869	0.00496189	0.5522	0.174219	0.174549	0.499526	0.0123443	0.00425124	0.743833	0.624848	0.201554	0.756106	0.300401	0.560289	0.349024
1152	48.0054	70.9398	0.403592	0.318552	0.0945398	0.771141	0.446901	0.162352	0.733523	0.449633	0.0908813	0.831861	1409.84	172.802	0.890814	0.00600047	0.00515115	0.538081	0.182452	0.251111	0.42082	0.00997717	0.00665791	0.599767	0.609195	0.378371	0.616865	0.277615	0.600833	0.316029
1153	35.1801	79.1685	0.307657	0.394724	0.136394	0.743195	0.363358	0.0984243	0.78686	0.355321	0.133461	0.726952	1146.39	347.069	0.767608	0.00536236	0.00455993	0.540435	0.198097	0.17501	0.530939	0.00727623	0.00943112	0.435511	0.496571	0.305728	0.618935	0.344244	0.31184	0.524695
1154	45.7359	68.4962	0.400377	0.366681	0.0957504	0.792941	0.436517	0.141977	0.754574	0.399522	0.0914561	0.813727	1309.98	324.932	0.801253	0.00558909	0.00388931	0.589666	0.228717	0.207142	0.52475	0.00736758	0.00910974	0.447134	0.482619	0.425618	0.53138	0.26738	0.664452	0.286941
1155	35.9234	66.6393	0.350258	0.342438	0.153003	0.691178	0.517726	0.180892	0.741072	0.344565	0.0834998	0.804937	1215.7	240.45	0.834872	0.00489558	0.00603151	0.448023	0.219662	0.17377	0.558323	0.00713364	0.00778448	0.478186	0.41842	0.533959	0.439342	0.400205	0.330475	0.547716
1156	46.6761	44.8218	0.510133	0.273676	0.168675	0.618685	0.541853	0.148676	0.784692	0.322837	0.120542	0.728129	1403.93	229.337	0.859584	0.00594539	0.0045806	0.564829	0.254036	0.128393	0.664269	0.0107905	0.0117167	0.479424	0.466228	0.33638	0.580891	0.290049	0.365639	0.442358
1157	51.7819	34.6177	0.59933	0.266719	0.188549	0.58585	0.610683	0.0676191	0.900311	0.339818	0.0905573	0.789585	1325.94	243.862	0.844654	0.00562104	0.00487528	0.535525	0.374077	0.0416061	0.899909	0.0119713	0.00829407	0.590726	0.314384	0.469862	0.400874	0.382135	0.486898	0.439724
1158	43.4337	49.3327	0.468205	0.25667	0.186972	0.578552	0.443878	0.122793	0.783308	0.334111	0.124413	0.728667	1198.06	277.521	0.811925	0.00610116	0.00503293	0.547971	0.439005	0.0881347	0.832806	0.00992904	0.00554696	0.641577	0.360964	0.376574	0.489418	0.509619	0.457584	0.5269
1159	62.706	48.9354	0.561674	0.302673	0.128206	0.702455	0.442746	0.0823238	0.843214	0.371429	0.143587	0.721198	1385.3	253.223	0.845456	0.00627753	0.00550297	0.532875	0.41819	0.0775582	0.843553	0.00932283	0.00752515	0.55335	0.339776	0.409796	0.453294	0.302109	0.703375	0.300462
1160	62.2998	44.1282	0.585371	0.397292	0.0946961	0.807524	0.4171	0.149672	0.735922	0.315155	0.146178	0.683139	1334.18	274.082	0.829579	0.00718725	0.00588395	0.549854	0.336063	0.0802806	0.807177	0.00719303	0.00903173	0.443336	0.284123	0.514691	0.355681	0.369831	0.384309	0.490401
1161	52.1257	53.9555	0.491375	0.265174	0.178748	0.597343	0.64123	0.105008	0.859283	0.34229	0.089241	0.793199	1338.29	320.995	0.806547	0.0060196	0.00628909	0.489053	0.325863	0.16279	0.66686	0.0073196	0.00551552	0.570279	0.402479	0.353692	0.532259	0.328156	0.302312	0.520496
1162	47.4038	53.9218	0.467837	0.3432	0.195575	0.637001	0.503662	0.0496584	0.910254	0.439271	0.0998472	0.814795	1158.66	434.191	0.727412	0.00568955	0.00420567	0.574979	0.412997	0.0793152	0.838893	0.00655789	0.00683715	0.489576	0.460348	0.393796	0.538959	0.526379	0.426365	0.552488
1163	39.8895	51.8473	0.434825	0.279525	0.206198	0.575482	0.415427	0.219617	0.65417	0.321198	0.0982982	0.765675	1650.48	182.212	0.900577	0.0056411	0.00605787	0.482187	0.337029	0.122783	0.732972	0.011099	0.00551889	0.667894	0.460018	0.36887	0.554982	0.703507	0.323121	0.68526
1164	34.3212	72.7319	0.3206	0.262973	0.182974	0.589695	0.517436	0.106343	0.829518	0.440325	0.069529	0.86363	1397.08	275.946	0.835062	0.00423733	0.00579451	0.422388	0.314254	0.0951736	0.767545	0.0130256	0.00426018	0.753544	0.564162	0.414521	0.57645	0.543978	0.483822	0.529265
1165	34.5234	65.4077	0.345472	0.265255	0.143113	0.649548	0.456148	0.0847979	0.843242	0.426172	0.0866913	0.830966	1532.91	146.872	0.912564	0.00472034	0.00523108	0.474338	0.236141	0.176533	0.572221	0.0121832	0.00343049	0.78029	0.552467	0.399797	0.580162	0.539834	0.229602	0.701597
1166	37.9597	67.9036	0.358572	0.303211	0.177476	0.630786	0.582012	0.184689	0.759112	0.308977	0.12773	0.707516	1403.13	233.793	0.857176	0.00524307	0.00464422	0.530284	0.168182	0.262017	0.39094	0.0161146	0.00260797	0.860704	0.355314	0.406537	0.466382	0.588726	0.299363	0.662913
1167	41.1706	56.515	0.42146	0.33519	0.177676	0.653562	0.443294	0.205144	0.683634	0.385555	0.0811397	0.82614	1549.24	204.724	0.883279	0.00633942	0.00513346	0.552557	0.195269	0.198576	0.495801	0.0163498	0.00459729	0.780529	0.261929	0.530736	0.330441	0.487903	0.291508	0.625989
1168	41.301	67.1363	0.380874	0.389718	0.147582	0.725327	0.374435	0.209318	0.641427	0.375966	0.128332	0.745523	1193.91	264.331	0.818733	0.00497213	0.005342	0.48207	0.195066	0.213997	0.47686	0.00884348	0.00568857	0.60855	0.342525	0.548716	0.384324	0.491512	0.364985	0.573863
1169	31.4155	58.0014	0.351338	0.338283	0.154692	0.686207	0.468426	0.152614	0.754261	0.469648	0.0581493	0.889826	1308.79	210.842	0.861255	0.00468374	0.00676341	0.409162	0.205271	0.23931	0.461718	0.00802501	0.0102211	0.439821	0.320264	0.463231	0.408763	0.386521	0.539008	0.417622
1170	42.0445	70.8894	0.372293	0.269925	0.164555	0.621259	0.568089	0.131635	0.811876	0.362826	0.111677	0.764644	1600.64	172.777	0.902574	0.00471304	0.00492666	0.48892	0.370452	0.0391344	0.904454	0.00634824	0.0143893	0.306123	0.358305	0.524101	0.406055	0.336456	0.443684	0.431276
1171	37.1779	62.8561	0.371653	0.356634	0.218747	0.619823	0.548961	0.0628387	0.897289	0.443053	0.0533956	0.892445	1310.86	207.847	0.863142	0.00498441	0.00587339	0.459063	0.311183	0.0914931	0.772788	0.00709444	0.00757418	0.483648	0.346098	0.395564	0.466652	0.557441	0.291756	0.656433
1172	44.6767	78.1296	0.363798	0.289954	0.221587	0.566824	0.466762	0.107163	0.81328	0.337209	0.103508	0.765137	1294.17	289.847	0.817018	0.00565755	0.00580814	0.493433	0.302673	0.121838	0.712991	0.00565633	0.0136856	0.292438	0.488766	0.314604	0.608394	0.403955	0.622967	0.393365
1173	51.2599	62.8956	0.449036	0.332514	0.160199	0.674863	0.590554	0.109902	0.843099	0.334322	0.105072	0.760872	1406.69	333.867	0.808184	0.00670393	0.00524548	0.561026	0.224473	0.16026	0.583451	0.00700819	0.0102267	0.406628	0.302091	0.454705	0.399171	0.444186	0.277473	0.615507
1174	34.0324	61.2051	0.357342	0.309701	0.229244	0.574643	0.422483	0.126758	0.769212	0.30598	0.1523	0.667671	1560.41	186.918	0.893027	0.00674088	0.00538788	0.555776	0.298947	0.118813	0.715596	0.00711274	0.00762395	0.482655	0.382275	0.434151	0.46823	0.593799	0.318631	0.650789
1175	36.3727	82.4547	0.306097	0.291329	0.235119	0.553386	0.380589	0.142571	0.727481	0.360806	0.0764107	0.825234	1720.72	369.51	0.82322	0.00545564	0.00575298	0.486736	0.308577	0.107682	0.741311	0.00855775	0.010971	0.438212	0.280724	0.425904	0.397273	0.498107	0.37751	0.568864
1176	34.1515	72.0608	0.32154	0.427845	0.242207	0.638525	0.43326	0.120751	0.782042	0.452031	0.117712	0.793394	1340.97	256.453	0.839459	0.00500322	0.00533667	0.483875	0.183323	0.253806	0.419379	0.00697166	0.0118924	0.369575	0.322745	0.539534	0.374293	0.559285	0.284256	0.663021
1177	42.3272	57.6116	0.423531	0.31353	0.182958	0.631496	0.432874	0.187027	0.698295	0.39953	0.10136	0.797641	1323.03	298.172	0.81608	0.00561134	0.00548275	0.505796	0.137789	0.29905	0.315422	0.00572479	0.0164742	0.257885	0.297964	0.423306	0.41311	0.399256	0.423791	0.485095
1178	60.9403	51.718	0.54093	0.352408	0.164915	0.681214	0.489808	0.113483	0.811894	0.312347	0.116398	0.728515	1455.96	173.168	0.893706	0.00696693	0.00486187	0.58898	0.233338	0.246691	0.486091	0.00714045	0.00758433	0.484928	0.434078	0.492962	0.468241	0.445068	0.460669	0.491388
1179	60.519	44.1475	0.578208	0.412465	0.100676	0.803805	0.451723	0.200573	0.692512	0.387456	0.111906	0.775903	1350.66	308.857	0.813888	0.00697994	0.00486342	0.589355	0.248445	0.208639	0.543543	0.00767622	0.00894461	0.461843	0.395343	0.485307	0.448922	0.238923	0.56742	0.296305
1180	73.4598	36.5923	0.6675	0.234937	0.153239	0.605233	0.39129	0.147193	0.726652	0.319442	0.114104	0.736813	1422.12	224.596	0.86361	0.00635634	0.0050231	0.558581	0.374756	0.074921	0.833389	0.00660675	0.010153	0.394203	0.442361	0.453647	0.493703	0.330612	0.399386	0.452894
1181	57.1065	44.9431	0.559595	0.307576	0.201949	0.603653	0.394623	0.127927	0.755188	0.308584	0.11244	0.732936	1296.73	236.584	0.845705	0.00516536	0.00631319	0.450001	0.404092	0.0616208	0.867685	0.00508537	0.012015	0.297383	0.501438	0.398223	0.557364	0.301856	0.443038	0.405233
1182	57.6412	59.9563	0.490157	0.295702	0.271457	0.521374	0.513139	0.120094	0.810348	0.403003	0.111495	0.783294	1352.59	302.017	0.817469	0.00689473	0.00581953	0.542283	0.301558	0.108914	0.734661	0.00494966	0.0116661	0.29789	0.337474	0.483513	0.411059	0.40024	0.40199	0.49891
1183	41.366	66.7585	0.382577	0.313761	0.220412	0.587377	0.393868	0.107402	0.78574	0.412373	0.0749206	0.846252	1209.24	385.319	0.758354	0.00669968	0.00670493	0.499804	0.329256	0.129719	0.717373	0.00545041	0.0089456	0.378606	0.4985	0.434894	0.534072	0.295429	0.390821	0.430498
1184	55.5317	55.1741	0.501615	0.305321	0.137803	0.689019	0.594777	0.0613364	0.906516	0.304212	0.148799	0.671533	1220.57	213.902	0.850884	0.00638766	0.00482721	0.569571	0.275092	0.123227	0.690632	0.00622818	0.00869174	0.41744	0.596273	0.247377	0.706778	0.423054	0.517041	0.450012
1185	49.8963	61.5465	0.44773	0.274288	0.169978	0.617396	0.421961	0.142237	0.747895	0.401598	0.128162	0.758075	1082.43	268.01	0.801538	0.00534164	0.00518601	0.507391	0.272678	0.179662	0.602816	0.00766386	0.0103372	0.425745	0.436039	0.376252	0.536801	0.280867	0.380277	0.42482
1186	47.4625	57.5798	0.451842	0.234873	0.23469	0.500194	0.426539	0.122113	0.77743	0.385243	0.135158	0.740281	1195.18	298.808	0.799992	0.00458959	0.0061244	0.428374	0.292538	0.121617	0.706349	0.00846143	0.00479655	0.638214	0.561679	0.324772	0.633626	0.487149	0.288153	0.628335
1187	58.6072	53.1195	0.524559	0.194487	0.187441	0.509225	0.360691	0.223098	0.617845	0.365446	0.129861	0.737817	1421.92	276.05	0.837423	0.00563678	0.00517553	0.52133	0.208649	0.220092	0.486656	0.0067956	0.00900041	0.43021	0.644227	0.386987	0.624727	0.607425	0.319715	0.65516
1188	48.6438	51.4172	0.486142	0.262979	0.180926	0.592422	0.467838	0.124105	0.790343	0.358896	0.11055	0.76451	1473.3	178.251	0.89207	0.00511195	0.00676524	0.430401	0.221966	0.205383	0.519402	0.00822283	0.00910308	0.474597	0.392493	0.400709	0.494821	0.481113	0.249223	0.658755
1189	58.9083	46.7316	0.557633	0.232991	0.198161	0.540391	0.533353	0.09153	0.853524	0.359934	0.111864	0.762898	1324.27	370.232	0.781509	0.00526293	0.00547362	0.490188	0.232608	0.127775	0.645447	0.00671352	0.0070192	0.48887	0.433102	0.442	0.494916	0.539082	0.370571	0.592624
1190	58.988	39.8683	0.596704	0.307682	0.199721	0.606386	0.440321	0.104668	0.807944	0.34877	0.109271	0.761438	1363.98	247.441	0.846445	0.00525493	0.00556156	0.485826	0.171791	0.319909	0.349381	0.00662251	0.00985671	0.40187	0.589456	0.262613	0.691794	0.60246	0.250706	0.706146
1191	45.952	51.4934	0.471567	0.416269	0.118303	0.778696	0.512645	0.121873	0.807928	0.37455	0.0764226	0.830538	1514.55	187.575	0.889799	0.00591588	0.00632334	0.483354	0.179267	0.270011	0.399011	0.00726601	0.0105854	0.407026	0.566004	0.433288	0.566405	0.675595	0.228212	0.747499
1192	47.3746	50.2049	0.485497	0.401565	0.24241	0.623573	0.369572	0.193233	0.656661	0.341961	0.133537	0.719164	1284.16	250.886	0.836561	0.00594249	0.00456367	0.56562	0.193141	0.322595	0.374495	0.00850867	0.00979696	0.464812	0.498787	0.335631	0.597766	0.412956	0.449343	0.478901
1193	52.4377	59.0535	0.47033	0.352785	0.130979	0.72925	0.374415	0.146014	0.719435	0.419734	0.0865155	0.829105	1304.69	272.419	0.827267	0.00515401	0.0058139	0.469918	0.204465	0.236847	0.463311	0.00721693	0.0127673	0.361131	0.485589	0.401563	0.547357	0.30427	0.41583	0.422539
1194	45.726	62.6049	0.422095	0.374084	0.116295	0.762846	0.565734	0.144401	0.796657	0.369129	0.0928405	0.799033	1673.29	244.363	0.872572	0.00553424	0.00450314	0.551363	0.262288	0.146142	0.642186	0.0115311	0.00500858	0.697178	0.529069	0.317021	0.62531	0.318392	0.485138	0.396242
1195	48.8333	67.7139	0.419	0.339625	0.124243	0.732158	0.548688	0.0582323	0.904053	0.362051	0.110218	0.76662	1217.66	253.867	0.82748	0.00502798	0.00637097	0.441092	0.182897	0.253631	0.418981	0.00823733	0.00693735	0.542834	0.487321	0.330118	0.596156	0.290333	0.549492	0.345707
1196	43.2159	57.2287	0.430246	0.2687	0.211058	0.560075	0.443849	0.252861	0.637064	0.392643	0.09803	0.800213	1197.26	371.385	0.763245	0.00548226	0.00730092	0.428865	0.232223	0.167807	0.580514	0.00879082	0.00619584	0.586577	0.619267	0.244112	0.71726	0.259991	0.453303	0.364493
1197	56.7906	62.1099	0.477631	0.321909	0.163208	0.663569	0.426122	0.153402	0.735297	0.312025	0.141146	0.688537	1185.55	337.857	0.778222	0.00464065	0.00676831	0.406755	0.204655	0.138171	0.596965	0.00866095	0.00698365	0.553606	0.632455	0.245951	0.720003	0.278145	0.420041	0.398382
1198	50.9553	79.0257	0.392021	0.259378	0.160857	0.617222	0.554889	0.130498	0.8096	0.392768	0.098375	0.799702	1826.78	194.481	0.903782	0.0057138	0.00520677	0.523214	0.202528	0.181983	0.526715	0.0104851	0.00753374	0.581895	0.51136	0.418228	0.550093	0.375565	0.397188	0.486009
1199	35.1978	61.5203	0.363922	0.346157	0.128112	0.729876	0.544605	0.0831295	0.867572	0.321612	0.0934374	0.774876	1458.08	229.616	0.863947	0.00687074	0.00435889	0.61184	0.247664	0.172622	0.589275	0.00969156	0.00748238	0.564318	0.510836	0.421324	0.548013	0.398359	0.449925	0.469606
1200	42.9826	48.8708	0.467948	0.367775	0.0974073	0.790604	0.40797	0.150759	0.730175	0.388166	0.104415	0.788024	1426.24	246.732	0.852518	0.00659024	0.0051616	0.560783	0.303626	0.123774	0.710402	0.00747437	0.00995021	0.428955	0.468217	0.355087	0.568705	0.369424	0.530428	0.410539
1201	37.6746	68.3247	0.355423	0.422855	0.109639	0.794102	0.459715	0.121586	0.790838	0.434683	0.0550033	0.887677	1174.08	395.978	0.747794	0.00573278	0.00668433	0.461684	0.225141	0.233835	0.490529	0.0058801	0.0103621	0.362026	0.593054	0.260272	0.694991	0.375633	0.398449	0.485263
1202	37.3787	76.0557	0.329518	0.393597	0.20586	0.656589	0.472016	0.118558	0.79925	0.396083	0.117363	0.771422	1179.17	286.539	0.804506	0.0055222	0.00531485	0.509567	0.226421	0.169207	0.572308	0.00661565	0.0101753	0.394001	0.557784	0.285612	0.661354	0.331556	0.521276	0.38877
1203	38.118	71.6116	0.347381	0.459808	0.121109	0.791521	0.467446	0.0966541	0.828658	0.31344	0.131443	0.704545	1416.35	255.407	0.847222	0.00679127	0.00459823	0.596274	0.292024	0.143414	0.670644	0.0076712	0.00833133	0.479374	0.525114	0.247299	0.679836	0.403945	0.401274	0.501659
1204	40.054	71.9536	0.357601	0.345234	0.115454	0.749388	0.499955	0.104599	0.826982	0.386552	0.120836	0.761847	1229.16	237.174	0.838254	0.00821107	0.00304299	0.729609	0.403953	0.135888	0.748281	0.00741576	0.010116	0.422991	0.50335	0.334324	0.60089	0.302502	0.526313	0.364981
1205	53.3231	50.0097	0.516033	0.408239	0.110171	0.787483	0.394507	0.146456	0.729268	0.403302	0.084585	0.82663	1481.94	284.953	0.838727	0.00546393	0.00616919	0.469688	0.271064	0.139886	0.659603	0.0104601	0.00762878	0.57826	0.53601	0.286061	0.652024	0.245186	0.524328	0.318624
1206	57.9839	37.4928	0.607309	0.384308	0.0879888	0.8137	0.480519	0.0975434	0.831258	0.397879	0.0859965	0.822275	1318.54	228.594	0.852247	0.00512134	0.0046838	0.522312	0.308213	0.129495	0.704152	0.00810517	0.00789656	0.506518	0.411812	0.395478	0.510117	0.290024	0.482842	0.375258
1207	54.9526	43.2797	0.559415	0.336182	0.144422	0.699499	0.416426	0.119707	0.776722	0.379354	0.0911675	0.806242	1061.03	526.778	0.668235	0.00568028	0.00599234	0.486633	0.319063	0.139944	0.695116	0.00768434	0.0112651	0.405519	0.542495	0.357512	0.602767	0.33344	0.431041	0.436165
1208	48.8455	64.4477	0.431142	0.384771	0.183383	0.67723	0.62301	0.116256	0.842741	0.401566	0.108193	0.787756	1187.45	381.095	0.75704	0.00560414	0.00575451	0.493381	0.350106	0.134616	0.722283	0.00895236	0.00793511	0.530119	0.584802	0.2782	0.677637	0.320874	0.687418	0.318235
1209	58.9903	58.1727	0.503489	0.325262	0.162399	0.666984	0.479601	0.0954926	0.833953	0.370823	0.0848139	0.813857	1229.59	307.278	0.800063	0.00588762	0.00502966	0.539294	0.205406	0.276631	0.426121	0.00645159	0.00904854	0.416228	0.71218	0.306076	0.699411	0.380363	0.297496	0.561124
1210	41.7642	54.1024	0.435649	0.334937	0.111819	0.74971	0.491987	0.0700068	0.875431	0.336648	0.129364	0.722402	1313.75	288.422	0.81998	0.00552425	0.00522536	0.513902	0.23236	0.187907	0.552887	0.00837733	0.00799315	0.511734	0.737066	0.330233	0.69059	0.271037	0.450703	0.375533
1211	38.2895	71.7618	0.347924	0.367849	0.0844128	0.813354	0.434378	0.147707	0.746245	0.43381	0.0686576	0.863359	1457.46	239.287	0.858973	0.00582349	0.00562585	0.508631	0.186888	0.19362	0.491155	0.00675901	0.00772255	0.466732	0.457087	0.450275	0.503754	0.291411	0.42585	0.406283
1212	32.4281	54.6673	0.372329	0.403537	0.15602	0.721173	0.381435	0.16372	0.699681	0.343206	0.099691	0.774912	1268.68	281.768	0.818266	0.00554038	0.00795581	0.410514	0.154059	0.242113	0.388869	0.00700058	0.0123649	0.361497	0.39295	0.533595	0.424102	0.307359	0.491548	0.384724
1213	47.8675	53.1709	0.473756	0.304539	0.127612	0.704705	0.413102	0.196111	0.678091	0.337399	0.0979324	0.775039	1289.98	318.217	0.802128	0.00496158	0.00498439	0.498853	0.188964	0.295256	0.390243	0.00902026	0.00926702	0.493253	0.474649	0.506636	0.483702	0.39466	0.305391	0.56376
1214	50.6769	66.1563	0.433754	0.329137	0.127194	0.721268	0.570147	0.164497	0.776086	0.420703	0.0911258	0.821961	1272.36	394.524	0.763317	0.00580854	0.00501845	0.536487	0.172415	0.219096	0.440383	0.0120214	0.00450673	0.72733	0.450345	0.375033	0.545623	0.260369	0.452049	0.365472
1215	57.1932	42.5707	0.573285	0.313681	0.165364	0.654805	0.481497	0.167501	0.741908	0.396622	0.0762751	0.838707	1489.64	291.821	0.83619	0.00514676	0.00593969	0.464239	0.195874	0.162231	0.546973	0.00846004	0.00636674	0.570592	0.495607	0.356701	0.581488	0.262133	0.439514	0.373596
1216	48.3097	67.5532	0.416956	0.311372	0.151681	0.672432	0.48514	0.101799	0.826559	0.441996	0.119766	0.786803	1391.01	304.137	0.820584	0.00724373	0.00413504	0.6366	0.236197	0.178068	0.570159	0.00878133	0.00880471	0.499336	0.481045	0.379154	0.559225	0.275585	0.513354	0.349311
1217	49.6599	56.4636	0.467944	0.266449	0.205989	0.563988	0.53492	0.177191	0.751175	0.388296	0.111772	0.776486	1435.17	206.502	0.874212	0.00583788	0.00592914	0.496122	0.209546	0.148714	0.5849	0.00739907	0.0110412	0.401245	0.448264	0.344215	0.565648	0.508656	0.490641	0.509014
1218	41.1376	61.0604	0.402529	0.334449	0.162657	0.672792	0.422587	0.167723	0.715873	0.341004	0.122737	0.735333	1660.41	162.156	0.911029	0.00668972	0.00404007	0.623472	0.172016	0.218924	0.440006	0.0072139	0.00697379	0.508462	0.577856	0.281937	0.672087	0.327398	0.385043	0.459544
1219	43.6828	64.7847	0.402727	0.407973	0.187079	0.68561	0.41146	0.174639	0.702032	0.433781	0.11303	0.793293	1199.37	218.604	0.845834	0.00681188	0.00312652	0.68541	0.314191	0.173981	0.643608	0.00713241	0.00682715	0.510934	0.46414	0.547319	0.458881	0.375642	0.409136	0.47866
1220	34.0452	73.6256	0.316197	0.415867	0.0557084	0.881868	0.34393	0.164505	0.676449	0.366854	0.149096	0.711026	1792.75	268.442	0.869764	0.00789052	0.00343563	0.696664	0.197976	0.198463	0.499386	0.00681566	0.00987499	0.408352	0.64563	0.259651	0.713182	0.328935	0.507272	0.393366
1221	49.2199	47.6322	0.508197	0.352051	0.136611	0.720439	0.451528	0.144781	0.757205	0.329311	0.17098	0.658238	1832.77	315.508	0.853134	0.0064761	0.00503878	0.562411	0.165975	0.24398	0.404862	0.00539538	0.0110566	0.327948	0.700832	0.263206	0.726976	0.282431	0.527808	0.348578
1222	48.9324	63.6476	0.434646	0.341645	0.164718	0.674704	0.569965	0.111715	0.836119	0.328575	0.111355	0.746881	1347.21	341.568	0.797743	0.00673093	0.00466881	0.590446	0.128948	0.262705	0.32924	0.00511801	0.0114276	0.309328	0.504853	0.380615	0.570154	0.438829	0.403486	0.52098
1223	48.8635	54.5233	0.472628	0.327536	0.168457	0.660365	0.458141	0.156881	0.744918	0.304162	0.143227	0.67986	1409.92	189.439	0.881553	0.00587713	0.00559216	0.512423	0.183639	0.268545	0.406116	0.005522	0.0144388	0.276643	0.408064	0.444627	0.47856	0.274457	0.562146	0.328061
1224	52.0083	62.6202	0.453711	0.312143	0.0730223	0.810413	0.411234	0.186914	0.687512	0.373031	0.0952701	0.796562	1330.14	330.898	0.800789	0.00464681	0.00673465	0.408279	0.14934	0.200947	0.426336	0.00687264	0.00833455	0.451934	0.431327	0.334299	0.563365	0.463931	0.237703	0.661215
1225	46.6364	50.7279	0.478989	0.344823	0.181266	0.655446	0.45224	0.0814421	0.847396	0.279928	0.149901	0.651255	1265.03	172.284	0.880135	0.00544563	0.00565246	0.490682	0.186675	0.26451	0.413744	0.00625631	0.0107242	0.368442	0.393799	0.481562	0.44987	0.432224	0.362048	0.544177
1226	56.8526	46.4577	0.550309	0.30793	0.128467	0.705619	0.506476	0.104813	0.828538	0.287755	0.118281	0.708694	1398.38	294.404	0.826082	0.00541646	0.00554995	0.493914	0.125787	0.325836	0.278522	0.00640425	0.0086746	0.424718	0.434018	0.376692	0.535356	0.545442	0.335098	0.619441
1227	54.4028	44.7137	0.548877	0.350423	0.131036	0.727835	0.399252	0.175051	0.695194	0.311957	0.109792	0.739674	1422.95	348.666	0.803193	0.0054507	0.00667941	0.449353	0.211925	0.24612	0.462672	0.00786537	0.00888883	0.469457	0.524605	0.394721	0.570641	0.600545	0.252793	0.70376
1228	43.5563	71.0798	0.379953	0.357469	0.103272	0.775857	0.440464	0.154676	0.740101	0.373481	0.109389	0.773461	1326.71	204.134	0.866653	0.00625327	0.00442656	0.585522	0.153155	0.268603	0.363135	0.00692067	0.0112967	0.379895	0.774193	0.262962	0.746458	0.754177	0.182058	0.805542
1229	38.9297	64.2809	0.377187	0.278086	0.192606	0.590803	0.515233	0.112033	0.821394	0.328841	0.141473	0.699195	1364.02	255.169	0.842409	0.00535028	0.00539996	0.497689	0.230524	0.198018	0.537927	0.00947569	0.00769857	0.551738	0.657612	0.278771	0.702289	0.674297	0.190696	0.77954
1230	49.5737	54.6865	0.47548	0.280272	0.147893	0.654588	0.433424	0.146241	0.747714	0.38866	0.129014	0.750782	1474.96	326.975	0.818542	0.00540046	0.00717508	0.429442	0.166435	0.220212	0.430457	0.00602419	0.0087643	0.407357	0.591327	0.3065	0.65862	0.423624	0.393156	0.518652
1231	42.8001	62.4426	0.40668	0.296964	0.166288	0.641042	0.417973	0.1902	0.68726	0.408761	0.109339	0.788961	1496.37	260.452	0.851748	0.0052074	0.00509797	0.50531	0.166764	0.258982	0.391698	0.00707516	0.0135917	0.342344	0.493684	0.405629	0.548957	0.423328	0.331565	0.560779
1232	49.0311	51.3944	0.488234	0.279506	0.186907	0.599267	0.603387	0.137167	0.814778	0.483334	0.090974	0.841594	1428.71	282.601	0.834863	0.00526121	0.00596896	0.468489	0.179314	0.257229	0.41076	0.00850971	0.00767384	0.525825	0.528329	0.276106	0.656771	0.590493	0.199271	0.747683
1233	52.9236	55.9712	0.486007	0.30012	0.230024	0.56611	0.611178	0.128681	0.826074	0.331804	0.114601	0.743281	1224.69	241.927	0.835044	0.00538824	0.00574235	0.484093	0.213207	0.257897	0.452569	0.00866488	0.00990016	0.466731	0.511856	0.459082	0.527177	0.773056	0.145759	0.841362
1234	55.4496	38.0292	0.593178	0.312701	0.163013	0.65733	0.457864	0.112919	0.802169	0.314232	0.155845	0.66847	1428.18	208.805	0.872446	0.00644493	0.00579475	0.52656	0.274702	0.1861	0.596139	0.0109619	0.00663633	0.622899	0.402737	0.411281	0.494752	0.52103	0.291303	0.6414
1235	63.9502	39.031	0.620989	0.332574	0.189377	0.637175	0.553266	0.0832811	0.869167	0.348881	0.077611	0.818025	1388.14	320.701	0.812329	0.00637379	0.00540483	0.541132	0.209557	0.192634	0.521038	0.0103926	0.0093057	0.527588	0.359335	0.352216	0.505002	0.742598	0.253628	0.745411
1236	46.7679	47.9112	0.493962	0.311134	0.16617	0.651857	0.439564	0.136984	0.762406	0.433353	0.0918658	0.82509	1202.31	315.044	0.792373	0.00565657	0.00549597	0.5072	0.357558	0.181417	0.663403	0.0113178	0.0102977	0.523596	0.381615	0.588477	0.39338	0.678027	0.0933231	0.879013
1237	46.2428	58.0577	0.443361	0.338732	0.0878984	0.793971	0.459675	0.11649	0.797818	0.393839	0.0986535	0.799685	1456.22	287.259	0.835238	0.00562138	0.00532236	0.513661	0.272735	0.185959	0.594591	0.0145267	0.00384848	0.790562	0.411298	0.421831	0.493679	0.57062	0.278251	0.672211
1238	75.1508	34.1963	0.687268	0.38053	0.0892038	0.810097	0.457964	0.086997	0.840361	0.305178	0.157103	0.660157	1269.03	279.936	0.819275	0.00557644	0.00492727	0.530902	0.249138	0.200316	0.554312	0.009438	0.00517678	0.645785	0.377162	0.43625	0.463679	0.57683	0.202059	0.74058
1239	58.5848	49.3095	0.542983	0.257853	0.151184	0.630391	0.398191	0.108667	0.785606	0.387924	0.161557	0.705982	1559.07	231.352	0.870784	0.00720365	0.00506552	0.587134	0.203657	0.247674	0.451236	0.00627545	0.0115843	0.351374	0.425642	0.435003	0.494562	0.599351	0.434033	0.579989
1240	89.6165	31.4505	0.740222	0.263408	0.192948	0.577198	0.501819	0.126609	0.798531	0.346804	0.0931698	0.788238	1408.24	195.109	0.878312	0.00605136	0.00464111	0.565946	0.258366	0.202449	0.560672	0.00844165	0.00898472	0.484418	0.321429	0.355069	0.475137	0.493762	0.447251	0.524713
1241	97.2258	25.2585	0.793782	0.285855	0.206425	0.580675	0.432208	0.214135	0.668698	0.335052	0.125908	0.726858	1364.55	301.93	0.818822	0.00638778	0.00548721	0.537919	0.380463	0.0703464	0.843955	0.00680376	0.0106853	0.38903	0.338797	0.448293	0.430442	0.307067	0.548606	0.35886
1242	79.0369	43.3809	0.645632	0.360885	0.128133	0.737979	0.489828	0.147394	0.768693	0.386856	0.106341	0.784384	1428.92	267.376	0.842377	0.00575303	0.00541586	0.515094	0.287188	0.180144	0.614526	0.00481893	0.0125451	0.277524	0.511212	0.354712	0.590366	0.294858	0.428849	0.407427
1243	61.5908	52.7712	0.53856	0.27265	0.146977	0.649744	0.476382	0.114652	0.806015	0.411963	0.119031	0.775834	1292.79	321.041	0.801068	0.00462492	0.00574303	0.446078	0.214046	0.176799	0.547649	0.00664259	0.0112455	0.371341	0.390974	0.440475	0.470232	0.551138	0.202772	0.73104
1244	78.6181	38.9678	0.668601	0.362477	0.133726	0.730501	0.586533	0.0873402	0.870391	0.313042	0.138545	0.693204	1290.94	354.532	0.784541	0.00594831	0.00543909	0.522359	0.269701	0.21862	0.552302	0.00636238	0.00934069	0.405168	0.527329	0.228231	0.697931	0.392637	0.460192	0.460394
1245	68.2546	36.1741	0.6536	0.378401	0.173305	0.685874	0.570665	0.0640089	0.899147	0.316433	0.0953619	0.768424	1332.53	384.567	0.776036	0.00573361	0.00511245	0.528635	0.328492	0.230899	0.587231	0.00899843	0.00719646	0.555634	0.485808	0.393461	0.552514	0.405505	0.361892	0.528416
1246	50.79	62.3934	0.448741	0.272077	0.160507	0.628957	0.450128	0.109984	0.803639	0.352718	0.1271	0.735109	1511.57	280.818	0.843328	0.00584577	0.0054118	0.519274	0.195015	0.282801	0.408139	0.0067937	0.00926017	0.423181	0.46432	0.41135	0.530246	0.420621	0.292656	0.589702
1247	43.143	60.5191	0.416188	0.295066	0.150875	0.661671	0.444352	0.19059	0.699831	0.304798	0.172542	0.638535	1474.9	220.09	0.870152	0.00702387	0.00512788	0.578013	0.159645	0.23056	0.409131	0.0074993	0.00743816	0.502047	0.545254	0.365845	0.598458	0.420141	0.42922	0.494655
1248	43.6802	75.649	0.366048	0.387114	0.113065	0.77395	0.583853	0.0976599	0.856701	0.324573	0.129129	0.715388	1354.94	255.388	0.841406	0.00695121	0.0047115	0.59602	0.168714	0.248549	0.404336	0.00693328	0.00910075	0.43241	0.582734	0.299021	0.66088	0.346329	0.354494	0.494174
1249	50.7294	62.756	0.447012	0.261903	0.179256	0.59367	0.447073	0.0664768	0.870554	0.384254	0.0777992	0.831623	1317.37	193.149	0.872131	0.00661431	0.00427595	0.60736	0.14188	0.414328	0.255084	0.00887129	0.00643144	0.579719	0.651438	0.312714	0.675659	0.426408	0.390841	0.521761
1250	35.5948	48.8273	0.421629	0.448528	0.18365	0.709496	0.50148	0.1525	0.766813	0.379252	0.0996832	0.791865	1324.18	369.561	0.781808	0.00818839	0.00446425	0.647168	0.1854	0.176497	0.5123	0.011191	0.00565956	0.664133	0.457051	0.403307	0.531234	0.467787	0.597826	0.438984
1251	31.9287	66.7113	0.323689	0.327506	0.173863	0.653224	0.51401	0.0616241	0.892946	0.435824	0.07401	0.854835	1306.04	330.336	0.79813	0.00538484	0.00578354	0.48215	0.216065	0.146831	0.595392	0.0126826	0.00603054	0.677738	0.366917	0.375824	0.494004	0.422827	0.429056	0.496344
1252	32.626	71.7755	0.312505	0.399598	0.150738	0.726098	0.441151	0.138503	0.76106	0.335012	0.0737241	0.819629	1293.15	462.354	0.736625	0.00564332	0.00522575	0.519209	0.2332	0.204376	0.532936	0.0113123	0.00437764	0.72099	0.334643	0.50675	0.397725	0.491868	0.500775	0.495514
1253	45.4911	51.1028	0.470952	0.283998	0.122961	0.697855	0.537166	0.0561958	0.905293	0.37647	0.0679792	0.847048	1370.27	288.986	0.825835	0.00714964	0.00511248	0.583067	0.383707	0.0862548	0.816464	0.0131658	0.00588763	0.690994	0.348559	0.490194	0.415568	0.491037	0.437279	0.528954
1254	32.285	61.5745	0.343971	0.261642	0.210677	0.553952	0.536035	0.103388	0.838311	0.325554	0.13647	0.704626	1398.88	295.206	0.825743	0.00762729	0.00354281	0.682831	0.312167	0.157483	0.66468	0.0128765	0.0087933	0.594215	0.360101	0.504932	0.416286	0.348232	0.42191	0.452166
1255	39.4088	74.0691	0.347282	0.331701	0.111238	0.748864	0.447974	0.0980001	0.820504	0.374602	0.0986115	0.791613	1362.58	281.508	0.828775	0.00712878	0.00501541	0.587012	0.299432	0.111568	0.728545	0.00899832	0.00942833	0.488332	0.411213	0.404465	0.504136	0.457245	0.448987	0.504556
1256	28.9422	88.8663	0.245671	0.283973	0.21752	0.566255	0.59611	0.20219	0.746724	0.394352	0.0943332	0.806965	1490.21	277.67	0.842936	0.00652411	0.00494429	0.568877	0.247004	0.146597	0.627549	0.0129197	0.00726305	0.640136	0.332793	0.530632	0.385434	0.58631	0.243391	0.706652
1257	31.8031	66.1012	0.324839	0.420483	0.0819844	0.836836	0.436656	0.178573	0.709745	0.395652	0.0898133	0.814995	1357.84	299.254	0.81941	0.00782512	0.00311232	0.715443	0.281942	0.194015	0.592369	0.0122552	0.00646672	0.654591	0.365224	0.487659	0.428223	0.695159	0.194559	0.781325
1258	33.4232	66.433	0.334714	0.365887	0.1435	0.718289	0.533863	0.0885882	0.857678	0.364199	0.0923511	0.79772	1352.04	279.994	0.828438	0.00792976	0.00405271	0.66178	0.368493	0.118106	0.757283	0.00874803	0.0083952	0.510291	0.33509	0.49481	0.403772	0.642537	0.177536	0.783512
1259	43.7626	48.4117	0.474781	0.29518	0.189421	0.609119	0.445134	0.0988122	0.818342	0.315265	0.166261	0.654721	1360.81	333.05	0.803378	0.00632688	0.00463994	0.576911	0.291413	0.116689	0.714069	0.0110228	0.00556913	0.664346	0.355602	0.408612	0.465317	0.632029	0.388195	0.619501
1260	39.6055	54.6112	0.420366	0.364815	0.120522	0.751673	0.432656	0.176624	0.710111	0.380192	0.10138	0.789481	1338.43	146.094	0.901589	0.00710706	0.00468687	0.602603	0.227117	0.23261	0.494026	0.00518342	0.00996181	0.342248	0.39264	0.309611	0.559116	0.446384	0.489029	0.477206
1261	47.6184	62.4164	0.432758	0.309131	0.206141	0.599938	0.39831	0.213088	0.651474	0.342822	0.0932371	0.786183	1444.16	201.84	0.877376	0.00657718	0.00429933	0.604714	0.181214	0.254192	0.416195	0.00583467	0.00978006	0.373665	0.481126	0.352518	0.577136	0.378607	0.430179	0.468118
1262	47.1884	70.2577	0.401788	0.320986	0.196441	0.620351	0.544216	0.0715222	0.883843	0.350808	0.12031	0.744628	1319.79	250.201	0.840635	0.00759808	0.00438435	0.634102	0.244534	0.118402	0.673766	0.00663028	0.0103971	0.389391	0.341294	0.445453	0.433804	0.550543	0.427913	0.562665
1263	50.6811	56.0366	0.474908	0.295555	0.126761	0.699844	0.56625	0.0855979	0.868684	0.302775	0.158157	0.656876	1559.04	202.61	0.884989	0.00540295	0.00562456	0.489952	0.16963	0.195519	0.46455	0.00676247	0.00936684	0.419266	0.373201	0.420802	0.470024	0.421779	0.477659	0.468936
1264	39.4194	57.2623	0.407724	0.263274	0.12458	0.678796	0.338016	0.191992	0.637756	0.31821	0.120255	0.725736	1342.03	298.525	0.818034	0.00653635	0.005681	0.535005	0.184196	0.268772	0.406642	0.00871341	0.0125491	0.409801	0.310958	0.488334	0.389041	0.424665	0.484147	0.467275
1265	39.7752	56.6211	0.412622	0.353551	0.0800363	0.815409	0.389569	0.147224	0.725734	0.422293	0.07016	0.857529	1249.84	292.787	0.810202	0.00551989	0.00506874	0.521304	0.181035	0.201139	0.473698	0.00965041	0.00523679	0.648235	0.254382	0.455634	0.358276	0.386784	0.344753	0.528728
1266	43.8183	62.7793	0.411063	0.288609	0.169813	0.629571	0.376731	0.175031	0.682779	0.39317	0.0943001	0.806552	1355.83	207.708	0.867155	0.00586366	0.00533352	0.523673	0.173413	0.225656	0.434544	0.0110478	0.00960136	0.535025	0.228364	0.65441	0.258689	0.422744	0.340796	0.553663
1267	54.5948	49.4946	0.524499	0.290275	0.129716	0.691146	0.379801	0.139174	0.73183	0.31862	0.101576	0.758265	1325.25	272.014	0.829699	0.00476272	0.00660893	0.418824	0.250903	0.208342	0.546338	0.00704442	0.0109461	0.391562	0.37671	0.394391	0.488535	0.521627	0.259362	0.667905
1268	76.7912	34.5188	0.689886	0.383163	0.199744	0.657332	0.545066	0.101062	0.843589	0.41515	0.134688	0.755041	1179.46	354.918	0.768689	0.00655155	0.00538079	0.549058	0.224498	0.185478	0.547589	0.00742	0.0110005	0.402812	0.335064	0.532758	0.386097	0.617729	0.219975	0.737407
1269	74.7728	24.1428	0.755925	0.389286	0.127345	0.753509	0.506625	0.0801111	0.863463	0.372367	0.114557	0.764733	1245.02	326.372	0.792304	0.0062471	0.00345816	0.643682	0.201185	0.212092	0.486804	0.0108704	0.00959854	0.531067	0.406925	0.369046	0.524408	0.783415	0.228008	0.774567
1270	79.5407	30.3677	0.7237	0.380366	0.0872389	0.813435	0.419866	0.232086	0.644014	0.396991	0.136568	0.744043	1429.33	271.416	0.840413	0.00424238	0.00737472	0.365184	0.189671	0.223829	0.458697	0.0100842	0.00409182	0.711357	0.454486	0.421476	0.518842	0.570991	0.265665	0.682468
1271	60.3454	45.7899	0.568571	0.448844	0.185921	0.707103	0.399601	0.188688	0.679259	0.292195	0.129437	0.693009	1164.83	276.365	0.808239	0.00488495	0.00558783	0.466443	0.259152	0.133702	0.659665	0.0137928	0.00557664	0.712091	0.396092	0.446242	0.470231	0.43058	0.271632	0.613177
1272	56.3519	43.7953	0.56269	0.329611	0.222221	0.597303	0.35206	0.234945	0.599756	0.382131	0.0848158	0.818361	1500.28	293.803	0.836238	0.00648943	0.00441183	0.595291	0.369413	0.15934	0.69865	0.009207	0.00862897	0.516204	0.370571	0.488243	0.431492	0.495407	0.328287	0.601446
1273	61.4582	60.1101	0.505545	0.242977	0.200404	0.548009	0.441655	0.11846	0.788508	0.341411	0.125077	0.731875	1504.81	196.855	0.884316	0.00769796	0.00342482	0.69209	0.211664	0.217408	0.493307	0.00778741	0.00847319	0.478913	0.461257	0.518039	0.471009	0.486869	0.301012	0.617947
1274	42.7973	68.2019	0.385564	0.417704	0.126161	0.76803	0.642342	0.0790611	0.890406	0.319364	0.144021	0.689199	1372.36	214.821	0.864653	0.00637394	0.00487394	0.566679	0.208673	0.198577	0.512396	0.00586849	0.0121322	0.326014	0.405445	0.445097	0.47669	0.531393	0.429739	0.552883
1275	34.2482	52.7862	0.393502	0.448323	0.214607	0.676275	0.403283	0.173085	0.699697	0.396596	0.0678538	0.853905	1483.77	274.505	0.843878	0.00735359	0.00489189	0.600514	0.210112	0.176452	0.543538	0.00441327	0.0118975	0.270575	0.448608	0.439253	0.505268	0.33044	0.279648	0.541627
1276	41.8369	59.6255	0.412339	0.348938	0.201057	0.634438	0.352038	0.184371	0.656287	0.472665	0.0575049	0.891535	1256.52	304.892	0.804733	0.00637706	0.00390107	0.620449	0.199031	0.200307	0.498402	0.00721387	0.00739395	0.493836	0.403295	0.544435	0.425538	0.468642	0.308297	0.60319
1277	42.7219	60.7801	0.412764	0.301233	0.206862	0.592868	0.406984	0.211048	0.658516	0.384366	0.0664809	0.852542	1227.95	369.221	0.768828	0.0058972	0.00649518	0.475873	0.22692	0.207966	0.521792	0.00594983	0.00972169	0.379659	0.50818	0.341174	0.598313	0.66112	0.105892	0.861942
1278	43.5936	65.6295	0.399125	0.326426	0.211061	0.607319	0.411163	0.150942	0.73147	0.37306	0.0826401	0.818653	1468.77	187.24	0.886933	0.00527404	0.00550737	0.489179	0.204237	0.180759	0.530491	0.0108961	0.0059878	0.645355	0.58693	0.254608	0.697449	0.41939	0.551122	0.432132
1279	47.048	44.7958	0.512261	0.280889	0.145268	0.659121	0.564429	0.0748302	0.882942	0.404376	0.0683705	0.855376	1347.83	199.938	0.870822	0.00558897	0.00655002	0.460415	0.273732	0.145193	0.653416	0.0112569	0.00490504	0.696507	0.763618	0.183167	0.806538	0.342275	0.423113	0.447191
1280	40.8733	65.1019	0.385687	0.371704	0.12344	0.750699	0.507877	0.0981101	0.838099	0.362475	0.103182	0.778416	1183.34	345.92	0.7738	0.0056241	0.00614988	0.477672	0.271948	0.143796	0.654124	0.00780406	0.00985079	0.442035	0.70258	0.24192	0.743865	0.364089	0.343782	0.514343
1281	54.3877	65.3816	0.454104	0.436889	0.15478	0.738401	0.553931	0.0820769	0.87095	0.368299	0.089429	0.804624	1285.83	368.203	0.77739	0.0056295	0.00484283	0.537559	0.2347	0.195741	0.545254	0.00656788	0.0114329	0.364867	0.517801	0.345825	0.599566	0.4132	0.429651	0.490241
1282	45.331	57.6003	0.440401	0.317848	0.115427	0.733594	0.391258	0.205624	0.655503	0.38551	0.0697148	0.846856	1473.69	246.876	0.856514	0.00634045	0.00653978	0.492262	0.292051	0.0936406	0.757214	0.00657135	0.0108963	0.376201	0.49772	0.457597	0.521	0.274474	0.434499	0.387143
1283	36.2321	58.7011	0.381659	0.267696	0.23242	0.535268	0.466222	0.113812	0.803784	0.331363	0.107489	0.755068	1340.8	185.27	0.878596	0.00708207	0.0050713	0.582725	0.23401	0.177121	0.569186	0.00670988	0.00778594	0.462884	0.418543	0.375761	0.52693	0.251304	0.611032	0.291423
1284	44.3949	58.5782	0.431131	0.251697	0.224008	0.529103	0.43185	0.160859	0.728604	0.365352	0.134561	0.730832	1454.66	220.191	0.868531	0.00620123	0.00612305	0.503172	0.275159	0.0992992	0.734819	0.0061018	0.0101957	0.374401	0.528901	0.295737	0.641374	0.239981	0.58556	0.290696
1285	43.9825	66.3451	0.398654	0.307147	0.123896	0.712567	0.389347	0.1645	0.702986	0.361225	0.12503	0.742872	1402.08	276.241	0.835406	0.00598987	0.00503679	0.543217	0.227909	0.182733	0.555007	0.00602523	0.00942482	0.389981	0.55851	0.412122	0.575409	0.349378	0.474314	0.424161
1286	37.3292	76.9084	0.326768	0.276287	0.210631	0.56742	0.420903	0.173163	0.708513	0.329399	0.181245	0.645065	1958.12	151.807	0.928051	0.00602002	0.00536016	0.528992	0.34517	0.108825	0.760295	0.00539041	0.0130794	0.29185	0.66045	0.270982	0.70907	0.378188	0.395046	0.489099
1287	45.6724	68.1664	0.401203	0.30088	0.130061	0.698192	0.444889	0.151166	0.746389	0.37099	0.0777167	0.826798	1482.05	333.387	0.81636	0.00642732	0.00703801	0.477323	0.263386	0.152138	0.633864	0.00531651	0.0119407	0.308074	0.522731	0.330731	0.612483	0.489921	0.299482	0.620622
1288	39.6158	69.0468	0.364576	0.267958	0.316175	0.458728	0.490936	0.108523	0.818966	0.35012	0.146372	0.705188	1353.51	302.512	0.817326	0.00651147	0.00637787	0.505183	0.288112	0.175823	0.621018	0.00530401	0.0090114	0.370511	0.62169	0.305155	0.67076	0.697559	0.166435	0.807365
1289	39.416	48.0731	0.450525	0.296684	0.247061	0.54563	0.56058	0.0626837	0.899427	0.40987	0.12072	0.772479	1554.89	141.995	0.91632	0.00696193	0.00424861	0.621017	0.306339	0.146323	0.67675	0.00531731	0.0105422	0.335275	0.636318	0.291782	0.685614	0.541453	0.280786	0.658511
1290	57.5817	47.7186	0.546833	0.340872	0.14327	0.704074	0.436646	0.264893	0.622412	0.378498	0.130027	0.744306	1780.67	186.672	0.905115	0.00574325	0.00591738	0.492533	0.285109	0.148393	0.657687	0.00560155	0.0093902	0.373642	0.592364	0.296343	0.666546	0.504352	0.372092	0.575452
1291	75.4612	56.4141	0.572216	0.37712	0.115489	0.765557	0.40127	0.117301	0.7738	0.350254	0.103592	0.771746	1314.7	234.678	0.848534	0.00666555	0.00509228	0.566903	0.267586	0.205813	0.565243	0.00581307	0.0113655	0.338392	0.72304	0.17003	0.809612	0.463703	0.334769	0.580738
1292	41.6742	52.9947	0.44021	0.299481	0.116047	0.720724	0.441386	0.118125	0.788878	0.361906	0.130308	0.735262	1504.66	210.865	0.877084	0.00724571	0.00413973	0.636401	0.218643	0.182705	0.544772	0.00625047	0.00970083	0.391847	0.55144	0.370694	0.598004	0.629811	0.200785	0.758264
1293	45.6811	65.1149	0.412299	0.458403	0.0622545	0.880431	0.473517	0.117477	0.801221	0.321651	0.118699	0.730445	1708.15	165.788	0.91153	0.0065645	0.00483185	0.576018	0.379524	0.0526948	0.878083	0.00728939	0.00730081	0.499609	0.403999	0.39543	0.50536	0.499758	0.280241	0.640716
1294	47.3581	67.5688	0.412072	0.316731	0.135888	0.699773	0.493686	0.0873972	0.849596	0.393029	0.114169	0.774902	1482.86	292.23	0.835372	0.00574431	0.00496252	0.536509	0.396951	0.102548	0.794698	0.00773228	0.00798148	0.492071	0.559644	0.407674	0.578552	0.541648	0.234483	0.697883
1295	50.6398	37.5086	0.574484	0.269089	0.194295	0.580705	0.507475	0.0949623	0.84237	0.366792	0.085106	0.81167	1431.06	389.334	0.786127	0.00572462	0.00444497	0.562915	0.36989	0.0715502	0.837917	0.00909265	0.00577317	0.611648	0.376902	0.36848	0.50565	0.505836	0.324676	0.609065
1296	51.6698	54.9622	0.484562	0.411012	0.157397	0.723093	0.463053	0.135992	0.772985	0.38558	0.0805432	0.827206	1487.52	301.581	0.831434	0.00603053	0.00462653	0.565872	0.300839	0.0920685	0.765674	0.00973339	0.0076603	0.559593	0.455578	0.400489	0.532176	0.501049	0.340336	0.595505
1297	58.066	41.5847	0.582695	0.412889	0.102623	0.80093	0.477098	0.111921	0.809987	0.361941	0.107671	0.770723	1234.22	246.707	0.83341	0.00566265	0.00706936	0.444757	0.267168	0.126066	0.679412	0.00847828	0.00755017	0.528952	0.561968	0.378507	0.597536	0.433151	0.311882	0.581385
1298	50.4845	64.7585	0.43807	0.315574	0.0744293	0.809157	0.420246	0.119538	0.778545	0.343494	0.13686	0.715085	1449.56	231.805	0.862133	0.00479764	0.00566636	0.45849	0.273165	0.164034	0.624807	0.00892183	0.0054269	0.621785	0.677164	0.347206	0.661054	0.474479	0.386109	0.551343
1299	59.1561	45.6836	0.564253	0.370718	0.113529	0.765555	0.472513	0.0905841	0.839132	0.350849	0.113844	0.755013	1454.59	189.613	0.884677	0.00503112	0.00453406	0.525983	0.30607	0.113008	0.730342	0.0109817	0.00800858	0.57828	0.526204	0.353758	0.597985	0.315597	0.505654	0.384288
1300	55.6173	50.4673	0.524273	0.251136	0.171242	0.594577	0.49538	0.137816	0.782349	0.344256	0.0919936	0.789126	1778.21	229.287	0.885784	0.00521582	0.00868189	0.375301	0.250222	0.187352	0.57184	0.00992299	0.00742913	0.57186	0.487987	0.419092	0.537976	0.320082	0.515554	0.38304
1301	61.0551	35.8432	0.630094	0.362512	0.213628	0.629208	0.546435	0.0967453	0.849583	0.412501	0.0815986	0.834854	1549.56	210.766	0.880269	0.00576617	0.00574408	0.500959	0.318915	0.122906	0.72182	0.00929956	0.00805159	0.535962	0.419001	0.427808	0.4948	0.348431	0.553234	0.386431
1302	56.1169	51.7957	0.520022	0.39306	0.103341	0.79182	0.443236	0.0945089	0.824249	0.456985	0.0585951	0.886351	1454.6	188.007	0.885543	0.00517013	0.00582543	0.470202	0.404822	0.0915914	0.815494	0.0113676	0.00559559	0.670133	0.421422	0.483996	0.465445	0.333739	0.338353	0.496568
1303	46.9649	62.5255	0.428941	0.312254	0.167487	0.650881	0.614486	0.0670826	0.901576	0.350446	0.102689	0.773381	1388.93	240.58	0.85236	0.00598391	0.00487594	0.551012	0.308143	0.234257	0.56811	0.00552805	0.0105697	0.343405	0.320339	0.375527	0.460346	0.34084	0.422204	0.446684
1304	36.5799	61.9257	0.371348	0.385512	0.102876	0.789356	0.52929	0.0928331	0.85078	0.339766	0.111252	0.753332	1249.19	326.923	0.792577	0.00748615	0.00599382	0.555354	0.338793	0.100783	0.770727	0.00494044	0.0141272	0.2591	0.287937	0.559256	0.339872	0.282988	0.400375	0.414111
1305	52.7348	67.7149	0.437816	0.352273	0.155773	0.693388	0.479726	0.137725	0.776947	0.429487	0.0859075	0.833317	1695.53	260.631	0.866764	0.00789689	0.00471669	0.626063	0.308877	0.127978	0.707046	0.0058055	0.0144818	0.286165	0.521464	0.398241	0.566991	0.257674	0.498264	0.340867
1306	50.1621	50.059	0.500514	0.308062	0.154113	0.666548	0.371428	0.265867	0.58282	0.353085	0.107782	0.766133	1498.77	292.288	0.836807	0.00563628	0.00524551	0.517955	0.309705	0.0853711	0.783912	0.00603173	0.00931334	0.393073	0.536577	0.403026	0.571068	0.287664	0.538081	0.348369
1307	67.005	44.6556	0.600078	0.32659	0.0982303	0.768772	0.463263	0.14743	0.758586	0.47318	0.0700853	0.870993	1430.88	214.113	0.869839	0.00489772	0.0064166	0.432878	0.225883	0.180089	0.556401	0.00736088	0.00731689	0.501498	0.367546	0.477647	0.434866	0.267943	0.441237	0.377821
1308	63.2415	40.2394	0.611142	0.350151	0.102936	0.772811	0.524987	0.135823	0.79446	0.399193	0.0608522	0.867726	1443.1	265.261	0.844728	0.00587673	0.00432115	0.57627	0.236719	0.171556	0.579804	0.00709971	0.0109163	0.394077	0.411667	0.491855	0.455625	0.412544	0.28061	0.595169
1309	45.2042	59.3888	0.432191	0.348763	0.12768	0.732014	0.480704	0.117462	0.80363	0.344075	0.112934	0.752885	1604.44	304.069	0.840677	0.00503336	0.00680823	0.425058	0.214023	0.25663	0.454736	0.00601822	0.0103242	0.368257	0.370906	0.5441	0.405359	0.288628	0.357359	0.446801
1310	44.3042	50.1696	0.468957	0.286788	0.186139	0.606411	0.457234	0.109801	0.806359	0.347462	0.108368	0.762262	1814.93	135.7	0.930433	0.0062701	0.00555206	0.530368	0.189973	0.233262	0.448859	0.00877431	0.00629245	0.582362	0.388725	0.346762	0.528528	0.415298	0.405198	0.506155
1311	63.5318	60.1913	0.5135	0.304547	0.204267	0.598543	0.44519	0.180325	0.711718	0.365015	0.0901192	0.801994	1377.57	314.983	0.813901	0.00631319	0.00548732	0.534993	0.274621	0.12601	0.685472	0.0112493	0.00938009	0.545304	0.347814	0.500683	0.409918	0.450985	0.292016	0.606978
1312	61.8566	58.337	0.514641	0.390378	0.122407	0.76129	0.448512	0.126183	0.780435	0.353581	0.151693	0.699781	1491.56	244.008	0.859408	0.00730937	0.00468044	0.609632	0.232269	0.189751	0.550375	0.00960988	0.0058842	0.620229	0.317199	0.553624	0.364252	0.317034	0.421053	0.429535
1313	51.7557	53.3409	0.492459	0.330244	0.124831	0.725691	0.455339	0.157598	0.742881	0.342343	0.0702538	0.829728	1327.76	209.43	0.863758	0.00671603	0.00391522	0.631725	0.277238	0.140996	0.662877	0.00974725	0.00774264	0.557308	0.357229	0.45381	0.440458	0.446556	0.521531	0.461277
1314	48.1844	42.7921	0.529635	0.303542	0.165331	0.647387	0.573308	0.077419	0.881027	0.355742	0.150872	0.702195	1377.36	248.204	0.847312	0.00576991	0.00628991	0.478441	0.313788	0.130038	0.707007	0.0087433	0.00909357	0.490181	0.323571	0.494375	0.39559	0.408705	0.470488	0.464863
1315	41.3141	52.3149	0.441253	0.312315	0.19934	0.610401	0.455488	0.0843063	0.843818	0.412614	0.0774086	0.842031	1307.54	405.295	0.763378	0.00624718	0.0058334	0.517126	0.302425	0.182036	0.624251	0.00928064	0.00550079	0.627858	0.395004	0.437196	0.47465	0.338719	0.490739	0.408362
1316	35.8281	77.9372	0.31493	0.35404	0.118784	0.748777	0.462808	0.213252	0.684567	0.445132	0.104072	0.810503	1345.01	230.649	0.853617	0.00679827	0.00533211	0.560433	0.277773	0.169376	0.62121	0.00647327	0.00932317	0.409793	0.430653	0.484618	0.470519	0.322722	0.437677	0.424411
1317	35.1562	73.0343	0.324947	0.363301	0.197579	0.647734	0.496697	0.0987133	0.83421	0.286388	0.184073	0.608738	1471.51	358.506	0.804097	0.005834	0.00423335	0.579497	0.226034	0.159731	0.585937	0.00633953	0.0118628	0.34828	0.390716	0.52745	0.42554	0.471701	0.433949	0.520842
1318	41.9459	65.2459	0.391316	0.269727	0.151511	0.640319	0.415583	0.0959068	0.812495	0.318885	0.113099	0.738187	1274.28	267.116	0.826705	0.00640269	0.0048815	0.567403	0.250615	0.16102	0.608827	0.00821055	0.00887588	0.48053	0.352616	0.42118	0.455696	0.284269	0.602042	0.320733
1319	53.513	59.3792	0.474018	0.271933	0.235912	0.535464	0.548137	0.0814124	0.870681	0.392975	0.122254	0.762719	1486.33	253.564	0.854264	0.00582013	0.00434444	0.57259	0.207186	0.160523	0.56345	0.00501109	0.00943137	0.346969	0.324055	0.63766	0.336955	0.346897	0.439816	0.440944
1320	58.7649	47.2508	0.554304	0.307292	0.105305	0.744776	0.360934	0.148763	0.708135	0.335168	0.127269	0.724787	1249.54	253.175	0.831522	0.00552235	0.00704554	0.439402	0.17145	0.202776	0.458146	0.00858333	0.00733842	0.539094	0.397873	0.467815	0.459603	0.251578	0.466239	0.350477
1321	66.7058	44.2811	0.601024	0.241276	0.241909	0.499344	0.496436	0.128691	0.794136	0.364596	0.107404	0.772449	1264.47	315	0.800566	0.00523058	0.00503702	0.509426	0.217	0.158092	0.578526	0.0069233	0.00864519	0.4447	0.319596	0.402083	0.44285	0.27121	0.48917	0.356677
1322	43.8347	59.2642	0.425172	0.390096	0.138439	0.73807	0.475973	0.131982	0.782909	0.327752	0.149177	0.687214	1141.75	302.67	0.790456	0.00529414	0.00561728	0.485192	0.261114	0.134329	0.660307	0.00570104	0.0104067	0.353933	0.330001	0.49292	0.401012	0.287105	0.457584	0.385537
1323	44.0318	56.1618	0.439467	0.293774	0.269631	0.521425	0.572364	0.101148	0.84982	0.309147	0.119324	0.721513	1293.11	264.469	0.830205	0.00630685	0.00376589	0.626131	0.326951	0.114116	0.741273	0.0084971	0.00696727	0.549463	0.346283	0.452083	0.433739	0.268672	0.426251	0.386621
1324	60.097	46.7013	0.562715	0.342037	0.103042	0.768485	0.557291	0.146334	0.792028	0.319313	0.102898	0.756287	1348.26	356.495	0.790882	0.00657224	0.00358252	0.647208	0.329388	0.143786	0.696125	0.00640036	0.00951263	0.40221	0.386677	0.439566	0.467994	0.32017	0.428868	0.427441
1325	54.5673	47.6403	0.533887	0.32712	0.149668	0.686091	0.558172	0.102244	0.845182	0.395239	0.129688	0.752941	1621.1	274.624	0.855135	0.00702237	0.00584155	0.545897	0.376016	0.137049	0.732881	0.008981	0.00672777	0.571719	0.371055	0.523077	0.41499	0.229467	0.461456	0.332117
1326	65.2256	63.3095	0.507454	0.309201	0.207609	0.598287	0.397757	0.144841	0.73306	0.439446	0.0742939	0.855386	1545.86	247.399	0.86204	0.0068177	0.00368344	0.649234	0.206143	0.281157	0.423031	0.00885377	0.00995302	0.470775	0.455952	0.385684	0.541745	0.401489	0.441613	0.476205
1327	53.1385	44.8333	0.542386	0.283678	0.208944	0.575853	0.385895	0.20124	0.657251	0.397023	0.0994742	0.799648	1362.38	225.191	0.858154	0.00677523	0.00421079	0.616713	0.300713	0.181899	0.623096	0.0087188	0.0074106	0.540553	0.354185	0.422828	0.455829	0.346472	0.479332	0.419558
1328	56.7465	52.1784	0.520969	0.306697	0.188057	0.619898	0.616684	0.0826992	0.881754	0.3696	0.0904683	0.803359	1454.01	257.171	0.849712	0.00601505	0.00512247	0.540071	0.220531	0.296871	0.426227	0.0115117	0.0110897	0.509335	0.4459	0.415481	0.517657	0.260706	0.390704	0.400218
1329	52.6945	50.4913	0.510676	0.293941	0.145403	0.669046	0.549057	0.0900174	0.859144	0.336296	0.125334	0.728496	1442.11	233.502	0.860646	0.00533782	0.0047642	0.528391	0.301772	0.198545	0.603161	0.0102685	0.00825019	0.554494	0.441519	0.357178	0.552799	0.269951	0.530061	0.337433
1330	48.0632	55.1077	0.46586	0.261448	0.159776	0.620686	0.521859	0.172832	0.75121	0.470443	0.0821802	0.851291	1297.1	324.842	0.79972	0.00533883	0.00544206	0.495213	0.274652	0.182615	0.600637	0.00835183	0.00751005	0.526535	0.287964	0.689715	0.294539	0.302762	0.562825	0.349777
1331	46.6446	62.3486	0.427959	0.376393	0.128714	0.745175	0.517566	0.103594	0.833225	0.426134	0.0915803	0.823107	1458.1	243.169	0.857066	0.00517453	0.00465383	0.526489	0.237393	0.172518	0.579133	0.0130351	0.00610795	0.680931	0.290491	0.550291	0.345501	0.226962	0.562327	0.287552
1332	53.3395	48.6399	0.523042	0.251535	0.202559	0.553927	0.418915	0.124134	0.771413	0.320638	0.0761241	0.808136	1464.62	211.853	0.873632	0.00649292	0.00376765	0.632803	0.203404	0.245474	0.453138	0.0119138	0.00540329	0.687979	0.27144	0.594833	0.313343	0.186842	0.560701	0.249941
1333	66.2079	59.8645	0.525158	0.384199	0.0873247	0.814803	0.536448	0.101193	0.841301	0.425667	0.0632395	0.870651	1306.4	308.297	0.809068	0.0053821	0.00722571	0.426886	0.19545	0.187334	0.510601	0.0129158	0.00323917	0.799494	0.519303	0.340222	0.604174	0.298044	0.494862	0.375888
1334	57.9212	70.1722	0.452179	0.371242	0.100015	0.78777	0.474189	0.139992	0.772067	0.36722	0.0926698	0.798496	1674.63	215.016	0.886214	0.00561691	0.00523007	0.517832	0.212728	0.221232	0.490201	0.00734437	0.0102869	0.416555	0.545979	0.412268	0.569768	0.446938	0.392537	0.532402
1335	49.0165	62.0039	0.441509	0.400633	0.116545	0.774652	0.322151	0.180036	0.641496	0.38236	0.0978959	0.796159	1284.15	287.105	0.817277	0.00556335	0.00496318	0.528508	0.188475	0.318757	0.371575	0.00790217	0.00794922	0.498516	0.4704	0.489778	0.489909	0.498476	0.269923	0.64872
1336	53.1737	67.7113	0.43987	0.348039	0.0949438	0.785671	0.46696	0.221782	0.677989	0.353353	0.11282	0.757987	1411.57	170.107	0.892452	0.00649666	0.00561083	0.536582	0.183349	0.243286	0.429756	0.00721323	0.010475	0.407798	0.556863	0.341673	0.619745	0.527948	0.203618	0.721668
1337	83.352	29.6172	0.737829	0.307105	0.175022	0.636979	0.476981	0.109469	0.813336	0.40098	0.0902097	0.816344	1312.45	199.728	0.867921	0.00639167	0.00559619	0.533179	0.189066	0.227179	0.454217	0.00760083	0.00639339	0.543141	0.497565	0.240039	0.674569	0.544576	0.362913	0.600091
1338	42.1518	61.3135	0.4074	0.33366	0.165856	0.667967	0.46394	0.0677163	0.872631	0.444425	0.067002	0.86899	1546.01	140.917	0.916465	0.00563143	0.00516932	0.521392	0.219943	0.291736	0.429846	0.00870546	0.006577	0.569637	0.422526	0.342623	0.552214	0.365596	0.462081	0.441713
1339	54.4595	53.0694	0.506464	0.263814	0.202067	0.566269	0.621814	0.0876399	0.876468	0.413651	0.0864406	0.827151	1466.91	216.662	0.871308	0.00675787	0.00538592	0.556488	0.215073	0.166358	0.563858	0.0115428	0.00742867	0.60843	0.404658	0.507809	0.443477	0.521839	0.239169	0.685721
1340	45.902	67.7104	0.404023	0.325507	0.150412	0.683954	0.48734	0.1073	0.819554	0.40724	0.114461	0.7806	1745.82	145.151	0.92324	0.00662071	0.00392778	0.627645	0.184079	0.274113	0.40175	0.0134549	0.00490354	0.732901	0.370082	0.442482	0.455449	0.645266	0.142101	0.819524
1341	36.0562	44.5962	0.447057	0.303036	0.155861	0.660358	0.491586	0.0815413	0.857726	0.385887	0.0958718	0.800996	1717.45	220.498	0.886221	0.00620439	0.00545074	0.532331	0.174609	0.265973	0.396314	0.0128802	0.00334494	0.793842	0.441353	0.412208	0.517073	0.483148	0.341952	0.585563
1342	43.9331	48.0419	0.477664	0.429637	0.0632384	0.871695	0.46952	0.103588	0.819252	0.411389	0.109169	0.790285	1618.9	180.672	0.899603	0.00645858	0.00521477	0.553276	0.192086	0.255614	0.429051	0.0101633	0.00730363	0.58186	0.328958	0.50802	0.393031	0.362682	0.446211	0.448368
1343	43.8083	72.5931	0.376356	0.399581	0.0960887	0.806144	0.461649	0.114256	0.801606	0.403637	0.118853	0.772525	1030.96	413.563	0.713702	0.00608265	0.00507893	0.544963	0.307071	0.203811	0.601061	0.0110144	0.00415076	0.726297	0.283568	0.518306	0.353632	0.396669	0.480964	0.451976
1344	48.7643	61.5552	0.442028	0.348787	0.14298	0.709252	0.385559	0.154901	0.713391	0.439201	0.0830118	0.841038	1190.36	338.299	0.778695	0.00602445	0.00418202	0.590258	0.206518	0.203121	0.504147	0.0109495	0.00728195	0.600584	0.450449	0.426126	0.513874	0.365569	0.296796	0.551915
1345	56.4208	48.4035	0.538242	0.260346	0.220762	0.541137	0.545177	0.191575	0.739974	0.363744	0.114138	0.761159	1287.35	298.825	0.811606	0.0067286	0.00582715	0.535898	0.261371	0.197412	0.569706	0.00921641	0.00752212	0.550611	0.437951	0.409094	0.517034	0.3873	0.505688	0.433712
1346	58.6736	56.8282	0.507988	0.253023	0.154486	0.620901	0.50308	0.0754746	0.869546	0.3587	0.131041	0.732429	1466.82	243.858	0.857449	0.00683433	0.00629521	0.520531	0.232555	0.175183	0.570353	0.00946421	0.00788954	0.54537	0.435178	0.494785	0.467952	0.402545	0.377666	0.515944
1347	41.3564	59.9352	0.40829	0.333234	0.172822	0.658493	0.440244	0.217529	0.669295	0.405345	0.0979584	0.805369	1437.23	204.799	0.875277	0.00525536	0.00432745	0.548415	0.205416	0.214903	0.488715	0.00537286	0.010313	0.342528	0.384947	0.482681	0.443678	0.443619	0.450522	0.496139
1348	44.4107	69.1577	0.391048	0.361621	0.145276	0.713401	0.353076	0.220801	0.615247	0.312786	0.0955817	0.765942	1321.37	167.868	0.887279	0.00642622	0.0048038	0.572236	0.227444	0.261086	0.465568	0.0058532	0.00948117	0.381704	0.380798	0.494662	0.434969	0.524105	0.253556	0.67395
1349	42.4923	56.6133	0.428758	0.246664	0.298066	0.452819	0.487926	0.131678	0.787481	0.415501	0.0952068	0.813579	1328.75	231.594	0.851575	0.00725172	0.00371256	0.661395	0.207548	0.250226	0.453386	0.00596388	0.0100668	0.37203	0.393517	0.456841	0.462767	0.787354	0.187275	0.80785
1350	46.0763	55.0541	0.455612	0.313767	0.214959	0.59344	0.465334	0.11185	0.806215	0.433904	0.096051	0.818756	1561.52	142.289	0.916488	0.00713902	0.00422446	0.628242	0.168026	0.228926	0.42329	0.00793096	0.010247	0.436296	0.411954	0.447313	0.479425	0.572496	0.195132	0.745798
1351	49.9559	61.6005	0.447808	0.259866	0.174018	0.59893	0.425216	0.139247	0.75331	0.345	0.116656	0.74731	1232.31	222.375	0.847132	0.00637213	0.00363013	0.637069	0.162653	0.228208	0.41614	0.00777386	0.00627589	0.553309	0.546845	0.312804	0.636126	0.859667	0.158033	0.844715
1352	43.4614	65.8839	0.397469	0.282059	0.213443	0.569239	0.518792	0.111405	0.823223	0.320746	0.150899	0.680057	1399.19	271.265	0.83761	0.00641785	0.0043131	0.598069	0.209525	0.164465	0.560242	0.00654722	0.0118879	0.355149	0.57286	0.306625	0.651358	0.696098	0.181035	0.793606
1353	40.6829	52.751	0.435419	0.344549	0.114511	0.750553	0.437101	0.167103	0.723433	0.306703	0.127051	0.70709	1327.97	215.975	0.860115	0.00656767	0.00467077	0.584393	0.207596	0.261085	0.442937	0.00687328	0.00722503	0.487525	0.535421	0.302025	0.63935	0.469265	0.344183	0.576884
1354	47.4257	64.8979	0.422224	0.38203	0.135858	0.737669	0.513946	0.149291	0.774905	0.279715	0.160659	0.635177	1370.38	451.677	0.752106	0.00571741	0.00615312	0.481647	0.301681	0.184925	0.619971	0.00834844	0.00774816	0.518646	0.755514	0.238222	0.760276	0.469214	0.429893	0.521867
1355	40.5105	59.2355	0.406137	0.361187	0.208138	0.634413	0.705885	0.16122	0.814071	0.399943	0.102604	0.795833	1380.47	336.176	0.804167	0.0069229	0.00432817	0.61531	0.213422	0.151206	0.585315	0.00769465	0.0148296	0.341615	0.800615	0.116957	0.872536	0.352893	0.47945	0.423975
1356	38.8976	52.6658	0.424816	0.414498	0.126412	0.766297	0.420643	0.177458	0.703298	0.316657	0.143646	0.687932	1256.37	278.259	0.81868	0.00757304	0.00321434	0.702027	0.259316	0.137379	0.653692	0.00754188	0.00936165	0.446172	0.561353	0.24982	0.692027	0.352024	0.392606	0.472751
1357	36.2206	63.5451	0.363056	0.385733	0.148065	0.72262	0.394651	0.127837	0.75533	0.353315	0.0860429	0.804162	1606.74	194.73	0.891905	0.00609386	0.00398914	0.60437	0.257862	0.195897	0.56828	0.0109768	0.00600233	0.646487	0.481916	0.412018	0.539096	0.309947	0.497092	0.384055
1358	45.406	53.9122	0.457177	0.32659	0.205535	0.613747	0.471789	0.0771291	0.859489	0.364622	0.069934	0.839068	1288.79	231.134	0.847931	0.00588665	0.00423883	0.58137	0.248253	0.168081	0.596283	0.00928935	0.00951556	0.493985	0.40695	0.489963	0.453723	0.4295	0.433763	0.497531
1359	51.3184	60.7538	0.457905	0.343181	0.109774	0.757649	0.323166	0.226652	0.58777	0.43481	0.0739372	0.854668	1584.57	173.509	0.901308	0.00566366	0.00597574	0.486594	0.193532	0.227465	0.4597	0.00888665	0.00761645	0.538484	0.41097	0.394997	0.509909	0.439387	0.42448	0.508628
1360	56.966	51.0884	0.527198	0.367372	0.175271	0.677005	0.362709	0.157142	0.697717	0.380215	0.0692493	0.845929	1368.56	205.787	0.869288	0.00560329	0.00676773	0.452937	0.175811	0.27128	0.393233	0.0152848	0.0027821	0.846011	0.426391	0.378656	0.529647	0.307809	0.480906	0.390266
1361	52.0816	54.5591	0.488384	0.373125	0.135848	0.733095	0.507513	0.105321	0.828142	0.425721	0.0994111	0.810693	1443.54	269.557	0.842649	0.00571241	0.00502883	0.53182	0.167659	0.185831	0.474296	0.011858	0.00610355	0.660187	0.431494	0.430541	0.500553	0.337672	0.514062	0.396452
1362	43.2286	66.6754	0.393331	0.382282	0.107173	0.781036	0.536889	0.118981	0.818591	0.387067	0.0940137	0.804578	1282.21	192.876	0.869245	0.0068971	0.00444518	0.608088	0.131229	0.260621	0.334896	0.0138304	0.00375806	0.786334	0.471946	0.335243	0.584678	0.332533	0.46667	0.416081
1363	46.1558	53.8617	0.461477	0.42258	0.17072	0.712254	0.357504	0.226198	0.612477	0.446609	0.0916129	0.829786	1447.39	289.888	0.833137	0.00656402	0.00473043	0.581172	0.154736	0.294258	0.344629	0.0113491	0.00574584	0.663886	0.493828	0.331029	0.598683	0.324968	0.471118	0.408207
1364	53.6129	54.8788	0.494166	0.322328	0.18129	0.640025	0.53787	0.21412	0.715262	0.279379	0.154264	0.644261	1241.11	226.709	0.845547	0.00719916	0.00577713	0.554793	0.206609	0.253219	0.449318	0.00928505	0.0110319	0.457011	0.383784	0.435476	0.468452	0.335568	0.429261	0.438749
1365	62.3731	56.1572	0.526221	0.299032	0.193472	0.607166	0.474097	0.0925181	0.836718	0.353111	0.124388	0.739502	1356.99	283.725	0.827072	0.00518833	0.00756841	0.406713	0.24895	0.152459	0.62019	0.0142658	0.00381333	0.789076	0.337607	0.412338	0.450176	0.277312	0.553152	0.333925
1366	54.2358	53.5184	0.503329	0.321469	0.149882	0.682016	0.386917	0.172367	0.691807	0.34758	0.0860872	0.80149	1326.22	273.465	0.829051	0.00596083	0.00398749	0.59918	0.295699	0.117926	0.714896	0.0113957	0.00608787	0.651795	0.439686	0.423477	0.509389	0.330073	0.450627	0.422791
1367	64.3697	33.0865	0.660499	0.399262	0.0744617	0.842816	0.505199	0.104561	0.82852	0.386416	0.132996	0.74395	1149.32	376.355	0.753319	0.00663696	0.00468045	0.586438	0.362945	0.0580863	0.862038	0.0115615	0.00487305	0.703487	0.487779	0.510225	0.488755	0.494879	0.294974	0.626546
1368	63.7854	38.5578	0.62325	0.307368	0.19291	0.614394	0.612754	0.108526	0.849537	0.380765	0.09054	0.807895	1620.5	134.116	0.923564	0.00663334	0.00381098	0.635115	0.37488	0.124512	0.750673	0.0101989	0.00469093	0.684957	0.617119	0.385241	0.615666	0.311634	0.434211	0.417827
1369	71.5395	45.0132	0.613795	0.237031	0.257668	0.479142	0.494945	0.115787	0.810413	0.393183	0.0757645	0.838437	1418.17	243.744	0.853335	0.00810643	0.0039702	0.67125	0.301631	0.181713	0.62405	0.00815872	0.00522079	0.609792	0.493761	0.416927	0.542185	0.3653	0.285624	0.561202
1370	64.2187	48.2358	0.571064	0.268406	0.149946	0.641579	0.509857	0.0826791	0.860466	0.342856	0.128128	0.727957	1534.24	290.023	0.841019	0.00612651	0.00482165	0.559592	0.24661	0.163321	0.601589	0.00965828	0.00683558	0.585568	0.460838	0.337992	0.576891	0.360211	0.385998	0.482722
1371	54.3124	39.5882	0.578403	0.227333	0.250432	0.475826	0.61989	0.0547652	0.918825	0.402342	0.0966521	0.806306	1297.81	263.48	0.831242	0.00754406	0.00431079	0.636369	0.165698	0.176053	0.48485	0.00697358	0.00948473	0.423712	0.618329	0.279405	0.688766	0.363277	0.509698	0.416137
1372	45.1234	50.0168	0.474284	0.374413	0.111557	0.770444	0.63626	0.111853	0.850487	0.333619	0.105327	0.760046	1335.77	207.375	0.865616	0.00626576	0.00483656	0.564365	0.181728	0.217788	0.45487	0.00674211	0.0126472	0.347723	0.658442	0.167625	0.797081	0.286648	0.599458	0.323492
1373	46.7712	62.6098	0.427599	0.322177	0.0789103	0.803259	0.496489	0.107783	0.821631	0.396025	0.106167	0.788593	1331.11	257.623	0.837844	0.00597219	0.00654575	0.477091	0.180338	0.197936	0.47674	0.00607792	0.0107925	0.360272	0.582636	0.298637	0.66113	0.398891	0.472302	0.457868
1374	92.4377	33.2429	0.735497	0.406873	0.11809	0.77505	0.507346	0.0779622	0.866801	0.387833	0.0996178	0.795635	1448.56	276.415	0.839757	0.00745346	0.00472002	0.61227	0.203739	0.256754	0.442437	0.00527214	0.00872516	0.376654	0.592799	0.300717	0.663445	0.407029	0.385275	0.513728
1375	82.2599	35.9434	0.695919	0.398988	0.11974	0.769166	0.432242	0.121333	0.780819	0.384436	0.0681489	0.849423	1341.89	294.196	0.820183	0.00576033	0.00480628	0.545144	0.217934	0.186265	0.539175	0.00772488	0.00933617	0.452779	0.688564	0.256043	0.728942	0.3165	0.513697	0.381235
1376	57.3998	42.5948	0.574029	0.254762	0.163363	0.609296	0.654657	0.073346	0.89925	0.349457	0.144149	0.707968	1509.85	138.123	0.916186	0.00558722	0.00431494	0.564243	0.311404	0.1307	0.704368	0.00972464	0.00615945	0.612225	0.433746	0.524988	0.452415	0.435371	0.413324	0.512989
1377	67.2149	36.4386	0.648458	0.318349	0.204768	0.608562	0.408356	0.0897582	0.819804	0.326537	0.108997	0.74974	1435.7	214.801	0.869857	0.00580761	0.00632153	0.478815	0.311189	0.172535	0.64332	0.00938482	0.00699234	0.573043	0.449819	0.465222	0.491583	0.378256	0.452635	0.455241
1378	48.4922	64.7074	0.428378	0.288103	0.158924	0.644487	0.427588	0.146261	0.745123	0.351412	0.103873	0.77185	1569.29	300.78	0.839161	0.0080189	0.00424922	0.653637	0.381862	0.132696	0.742117	0.00559826	0.0099442	0.360191	0.395294	0.469408	0.457145	0.382796	0.340883	0.528958
1379	52.2195	51.3087	0.504399	0.333362	0.20195	0.622743	0.484527	0.105398	0.821337	0.348374	0.112246	0.756315	1502.27	271.568	0.846903	0.00674498	0.00381669	0.638628	0.24827	0.143833	0.633176	0.00645984	0.00784721	0.451515	0.515144	0.393171	0.567143	0.539999	0.205087	0.724747
1380	68.9877	54.5017	0.558653	0.443484	0.180691	0.710513	0.461541	0.16306	0.738937	0.323461	0.127494	0.717281	1725.59	290.477	0.855919	0.00686664	0.00471449	0.592916	0.23679	0.145084	0.620075	0.0058022	0.0093097	0.383949	0.496615	0.336836	0.595854	0.653498	0.166715	0.796742
1381	67.558	40.1782	0.627069	0.319239	0.216871	0.595473	0.457918	0.121851	0.789828	0.353657	0.10538	0.770432	1713.74	194.572	0.89804	0.0063092	0.00363775	0.634285	0.226364	0.26516	0.460535	0.00769451	0.00962874	0.444172	0.470479	0.373115	0.557708	0.667842	0.259617	0.720077
1382	61.1333	50.1862	0.54917	0.368733	0.163748	0.692481	0.506456	0.0948291	0.842289	0.313483	0.155093	0.669012	1601.96	226.992	0.875889	0.00608581	0.00440946	0.579862	0.145171	0.270291	0.34942	0.00944186	0.00989754	0.488219	0.3742	0.602055	0.383301	0.515694	0.256854	0.667524
1383	48.0188	73.9882	0.393574	0.263695	0.167424	0.611653	0.534102	0.0981681	0.844737	0.379354	0.0890055	0.809963	1326.53	210.456	0.863072	0.00492057	0.00463044	0.515188	0.225785	0.20171	0.528159	0.0111971	0.00452164	0.712341	0.28257	0.56673	0.332709	0.460719	0.327037	0.58485
1384	69.393	46.1484	0.60059	0.326828	0.0985876	0.768256	0.53228	0.101788	0.839468	0.327768	0.108306	0.751633	1460.76	160.486	0.901011	0.00659925	0.00422182	0.609852	0.265168	0.265614	0.49958	0.00729293	0.0110998	0.396511	0.409513	0.419847	0.49377	0.503554	0.532586	0.48599
1385	54.852	61.081	0.473136	0.23783	0.230574	0.507745	0.543919	0.0892245	0.859077	0.307947	0.12246	0.715479	1306.17	225.226	0.852927	0.00508039	0.0059792	0.459365	0.298919	0.229634	0.565542	0.00619317	0.0107603	0.365305	0.329644	0.534159	0.38162	0.38399	0.390809	0.4956
1386	58.5746	50.2819	0.53809	0.253951	0.12376	0.672343	0.55644	0.0832207	0.869899	0.338134	0.0717314	0.824988	1484.26	143.901	0.911618	0.00573143	0.00824848	0.409976	0.244213	0.155766	0.610565	0.0101652	0.00886025	0.534295	0.428996	0.473071	0.47557	0.47753	0.396429	0.546399
1387	40.8776	56.8188	0.418414	0.223737	0.263847	0.458868	0.503817	0.119158	0.808727	0.325937	0.105705	0.755109	1309.05	274.237	0.826792	0.005002	0.00627585	0.443524	0.263909	0.113754	0.698795	0.00955147	0.00911239	0.511763	0.32137	0.537493	0.374181	0.428852	0.365379	0.539959
1388	41.6629	49.5522	0.456754	0.469544	0.121895	0.793901	0.578499	0.0616856	0.903644	0.343073	0.0889755	0.794062	1452.77	144.103	0.909759	0.00536321	0.00555024	0.491431	0.350389	0.0363591	0.905988	0.00756166	0.00884646	0.460849	0.386503	0.432801	0.471746	0.346519	0.427485	0.447697
[truncated: 612 more rows]

## Sheet: MCMC, π = 0.90
Iteration	AFC90_GenVar	AFC90_ResidVar	AFC90_Herit	BC90_GenVar	BC90_ResidVar	BC90_Herit	BS190_GenVar	BS190_ResidVar	BS190_Herit	BS290_GenVar	BS290_ResidVar	BS290_Herit	iBWT90_GenVar	iBWT90_ResidVar	iBWT90_Herit	iDENS90_GenVar	iDENS90_ResidVar	iDENS90_Herit	iIMF90_GenVar	iIMF90_ResidVar	iIMF90_Herit	iYG90_GenVar	iYG90_ResidVar	iYG90_Herit	MTM190_BSBS_GenVar	MTM190_BSBC_GenVar	MTM190_BCBS_GenVar	MTM190_BCBC_GenVar	MTM190_GenCorr	MTM190_BSBS_ResidVar	MTM190_BSBC_ResidVar	MTM190_BCBS_ResidVar	MTM190_BCBC_ResidVar	MTM190_BS_Herit	MTM190_BC_Herit	MTM290_BSBS_GenVar	MTM290_BSOS_GenVar	MTM290_OSBS_GenVar	MTM290_OSOS_GenVar	MTM290_GenCorr	MTM290_BSBS_ResidVar	MTM290_BSOS_ResidVar	MTM290_OSBS_ResidVar	MTM290_OSOS_ResidVar	MTM290_BS_Herit	MTM290_OS_Herit	OS90_GenVar	OS90_ResidVar	OS90_Herit
[truncated: 2,000 more rows]
[truncated: 23 more columns]

[truncated: 1 more sheets: MCMC, π = 0.95]
