# Supplementary material for: Genome-wide association study of the reproductive, body size, and carcass-related latent and directly measured traits in admixed beef heifers
Source: Front Genet. 2026 Jul 7;17:1653878. doi: 10.3389/fgene.2026.1653878 (PMC13384437; doi:10.3389/fgene.2026.1653878)
Supplement: Supplementary file 4 [file DataSheet2.csv]

source	term_name	term_id	highlighted	adjusted_p_value	negative_log10_of_adjusted_p_value	term_size	query_size	intersection_size	effective_domain_size	intersections
GO:MF	calcium-induced calcium release activity	GO:0048763	true	0.006773414302184404	2.169192359555362	5	56	2	38001	PKD2,BNIP1
GO:MF	molecular_function	GO:0003674	true	0.017479235232935385	1.7574775729248373	17796	56	41	38001	BARHL2,ZNF644,CRACR2A,DDX11,FKBP4,FOXM1,ITFG2,PARP11,PRMT8,TEAD4,TULP3,ABCG2,HERC3,HERC5,HERC6,MEPE,PKD2,PPM1K,SPP1,LOC112447205,LAP3,LCORL,CYP7A1,NSMAF,SDCBP,UBXN2B,LOC112449629,ATP6V0E1,BNIP1,CREBRF,DUSP1,NEURL1B,NKX2-5,RPL26L1,SH3PXD2B,LOC112443038,CPEB4,NSG2,STC2,DSC2,DSC3
GO:MF	binding	GO:0005488	false	0.04300126187062665	1.3665187998760162	13642	56	34	38001	BARHL2,ZNF644,CRACR2A,DDX11,FKBP4,FOXM1,ITFG2,PRMT8,TEAD4,TULP3,ABCG2,MEPE,PKD2,PPM1K,SPP1,LOC112447205,LAP3,LCORL,CYP7A1,NSMAF,SDCBP,UBXN2B,LOC112449629,CREBRF,DUSP1,NEURL1B,NKX2-5,RPL26L1,SH3PXD2B,CPEB4,NSG2,STC2,DSC2,DSC3
GO:BP	biological_process	GO:0008150	true	0.017047648441382034	1.7683355192735664	19034	56	44	38001	BARHL2,ZNF644,CRACR2A,DDX11,FKBP4,FOXM1,ITFG2,PARP11,PRMT8,RHNO1,TEAD4,TULP3,ABCG2,HERC3,HERC5,HERC6,IBSP,MEPE,NAP1L5,PIGY,PKD2,PPM1K,SPP1,LOC112447205,LAP3,NCAPG,CYP7A1,NSMAF,UBXN2B,LOC112449629,ATP6V0E1,BNIP1,CREBRF,DUSP1,ERGIC1,NEURL1B,NKX2-5,RPL26L1,SH3PXD2B,CPEB4,NSG2,STC2,DSC2,DSC3
GO:CC	cellular_component	GO:0005575	true	1.4862172285516398e-7	6.82791770856575	20134	56	51	38001	BARHL2,ZNF644,CRACR2A,DDX11,FKBP4,FOXM1,ITFG2,PARP11,PRMT8,RHNO1,TEAD4,TSPAN11,TSPAN9,TULP3,ABCG2,HERC3,HERC5,HERC6,IBSP,MEPE,NAP1L5,PIGY,PKD2,PPM1K,SPP1,LOC112447205,DCAF16,LAP3,LCORL,MED28,NCAPG,CYP7A1,FAM110B,SDCBP,UBXN2B,LOC112449629,ATP6V0E1,BNIP1,CREBRF,DUSP1,ERGIC1,NEURL1B,NKX2-5,RPL26L1,SH3PXD2B,LOC112443038,CPEB4,NSG2,STC2,DSC2,DSC3
GO:CC	cellular anatomical structure	GO:0110165	false	5.288587658253576e-7	6.2766602928271364	19778	56	50	38001	BARHL2,ZNF644,CRACR2A,DDX11,FKBP4,FOXM1,ITFG2,PARP11,PRMT8,RHNO1,TEAD4,TSPAN11,TSPAN9,TULP3,ABCG2,HERC3,HERC5,HERC6,IBSP,MEPE,NAP1L5,PIGY,PKD2,PPM1K,SPP1,LOC112447205,LAP3,LCORL,MED28,NCAPG,CYP7A1,FAM110B,SDCBP,UBXN2B,LOC112449629,ATP6V0E1,BNIP1,CREBRF,DUSP1,ERGIC1,NEURL1B,NKX2-5,RPL26L1,SH3PXD2B,LOC112443038,CPEB4,NSG2,STC2,DSC2,DSC3
GO:CC	intracellular anatomical structure	GO:0005622	false	0.000009369691947235132	5.028274687427608	14861	56	42	38001	BARHL2,ZNF644,CRACR2A,DDX11,FKBP4,FOXM1,ITFG2,PARP11,RHNO1,TEAD4,TULP3,ABCG2,HERC3,HERC5,HERC6,NAP1L5,PIGY,PKD2,PPM1K,SPP1,LOC112447205,LAP3,LCORL,MED28,NCAPG,CYP7A1,FAM110B,UBXN2B,LOC112449629,BNIP1,CREBRF,DUSP1,ERGIC1,NEURL1B,NKX2-5,RPL26L1,SH3PXD2B,LOC112443038,CPEB4,NSG2,STC2,DSC3
GO:CC	organelle	GO:0043226	false	0.00004282761614005709	4.368276098520347	13548	56	39	38001	BARHL2,ZNF644,DDX11,FKBP4,FOXM1,ITFG2,PARP11,RHNO1,TEAD4,TULP3,ABCG2,HERC6,IBSP,NAP1L5,PIGY,PKD2,PPM1K,SPP1,LOC112447205,LAP3,LCORL,MED28,NCAPG,CYP7A1,FAM110B,UBXN2B,LOC112449629,BNIP1,CREBRF,DUSP1,ERGIC1,NEURL1B,NKX2-5,RPL26L1,SH3PXD2B,LOC112443038,CPEB4,NSG2,STC2
GO:CC	intracellular organelle	GO:0043229	false	0.00009126052316348429	4.039717045903451	13252	56	38	38001	BARHL2,ZNF644,DDX11,FKBP4,FOXM1,ITFG2,PARP11,RHNO1,TEAD4,TULP3,ABCG2,HERC6,NAP1L5,PIGY,PKD2,PPM1K,SPP1,LOC112447205,LAP3,LCORL,MED28,NCAPG,CYP7A1,FAM110B,UBXN2B,LOC112449629,BNIP1,CREBRF,DUSP1,ERGIC1,NEURL1B,NKX2-5,RPL26L1,SH3PXD2B,LOC112443038,CPEB4,NSG2,STC2
GO:CC	membrane-bounded organelle	GO:0043227	false	0.00016165857856429732	3.791401244196357	12267	56	36	38001	BARHL2,ZNF644,DDX11,FKBP4,FOXM1,ITFG2,PARP11,RHNO1,TEAD4,TULP3,ABCG2,HERC6,IBSP,NAP1L5,PIGY,PKD2,PPM1K,SPP1,LOC112447205,LAP3,LCORL,MED28,NCAPG,CYP7A1,UBXN2B,LOC112449629,BNIP1,CREBRF,DUSP1,ERGIC1,NEURL1B,NKX2-5,RPL26L1,CPEB4,NSG2,STC2
GO:CC	intracellular membrane-bounded organelle	GO:0043231	false	0.0002472421901680608	3.606877417912722	11854	56	35	38001	BARHL2,ZNF644,DDX11,FKBP4,FOXM1,ITFG2,PARP11,RHNO1,TEAD4,TULP3,ABCG2,HERC6,NAP1L5,PIGY,PKD2,PPM1K,SPP1,LOC112447205,LAP3,LCORL,MED28,NCAPG,CYP7A1,UBXN2B,LOC112449629,BNIP1,CREBRF,DUSP1,ERGIC1,NEURL1B,NKX2-5,RPL26L1,CPEB4,NSG2,STC2
GO:CC	cytoplasm	GO:0005737	false	0.0009102775539069137	3.0408261661939484	9557	56	30	38001	CRACR2A,FKBP4,ITFG2,PARP11,TEAD4,TULP3,ABCG2,HERC3,HERC5,HERC6,PIGY,PKD2,PPM1K,SPP1,LAP3,NCAPG,CYP7A1,FAM110B,UBXN2B,BNIP1,DUSP1,ERGIC1,NEURL1B,NKX2-5,RPL26L1,SH3PXD2B,CPEB4,NSG2,STC2,DSC3
GO:CC	nucleus	GO:0005634	false	0.016468128306272627	1.7833557579917048	8169	56	25	38001	BARHL2,ZNF644,DDX11,FKBP4,FOXM1,ITFG2,PARP11,RHNO1,TEAD4,TULP3,ABCG2,HERC6,NAP1L5,LOC112447205,LCORL,MED28,NCAPG,UBXN2B,LOC112449629,BNIP1,CREBRF,DUSP1,NKX2-5,CPEB4,NSG2
REAC	REACTOME root term	REAC:0000000	false	0.005695104601019637	2.2444982948985865	7084	56	24	38001	CRACR2A,FKBP4,FOXM1,TEAD4,TULP3,ABCG2,HERC3,HERC5,HERC6,IBSP,MEPE,PIGY,PPM1K,SPP1,NCAPG,CYP7A1,ATP6V0E1,BNIP1,CREBRF,DUSP1,RPL26L1,STC2,DSC2,DSC3
